# Supplementary material for: Robotic exploration of amino-acid functionalised molybdenum blue polyoxometalate nanoclusters
Source: Chem Commun (Camb). 2025 Apr 4;61(39):7121–4. doi: 10.1039/d5cc00703h (PMC12004214; doi:10.1039/d5cc00703h)
Supplement: CC-061-D5CC00703H-s002 [file CC-061-D5CC00703H-s002.cif]

# Supplementary Information (SI) for ChemComm.
# This journal is © The Royal Society of Chemistry 2025

####################################################################### 
# 
# This file contains crystal structure data downloaded from the 
# Cambridge Structural Database (CSD) hosted by the Cambridge 
# Crystallographic Data Centre (CCDC).
# 
# Full information about CCDC data access policies and citation 
# guidelines are available at http://www.ccdc.cam.ac.uk/access/V1 
# 
# Audit and citation data items may have been added by the CCDC. 
# Please retain this information to preserve the provenance of 
# this file and to allow appropriate attribution of the data. 
# 
#######################################################################

data_ghy0137c-z_sq
_database_code_depnum_ccdc_archive 'CCDC 2420408'
_audit_update_record             
;
2025-01-29 deposited with the CCDC.	2025-04-04 downloaded from the CCDC.
;

_audit_creation_method           SHELXL-2019/3
_shelx_SHELXL_version_number     2019/3
_chemical_name_systematic        ?
_chemical_name_common            ?
_chemical_melting_point          ?
_chemical_formula_moiety         ?
_chemical_formula_sum            'C90 H592 Mo154 N10 Na6 O712'
_chemical_formula_weight         28122.40

loop_
_atom_type_symbol
_atom_type_description
_atom_type_scat_dispersion_real
_atom_type_scat_dispersion_imag
_atom_type_scat_source
Mo Mo -1.6832 0.6857 'International Tables Vol C Tables 4.2.6.8 and 6.1.1.4'
O O 0.0106 0.0060 'International Tables Vol C Tables 4.2.6.8 and 6.1.1.4'
C C 0.0033 0.0016 'International Tables Vol C Tables 4.2.6.8 and 6.1.1.4'
H H 0.0000 0.0000 'International Tables Vol C Tables 4.2.6.8 and 6.1.1.4'
N N 0.0061 0.0033 'International Tables Vol C Tables 4.2.6.8 and 6.1.1.4'
Na Na 0.0362 0.0249 'International Tables Vol C Tables 4.2.6.8 and 6.1.1.4'

_space_group_crystal_system      monoclinic
_space_group_IT_number           5
_space_group_name_H-M_alt        'C 2'
_space_group_name_Hall           'C 2y'

_shelx_space_group_comment       
;
The symmetry employed for this shelxl refinement is uniquely defined
by the following loop, which should always be used as a source of
symmetry information in preference to the above space-group names.
They are only intended as comments.
;

loop_
_space_group_symop_operation_xyz
'x, y, z'
'-x, y, -z'
'x+1/2, y+1/2, z'
'-x+1/2, y+1/2, -z'

_cell_length_a                   36.4929(3)
_cell_length_b                   42.8827(2)
_cell_length_c                   31.3674(2)
_cell_angle_alpha                90
_cell_angle_beta                 108.5250(10)
_cell_angle_gamma                90
_cell_volume                     46543.8(6)
_cell_formula_units_Z            2
_cell_measurement_temperature    150(2)
_cell_measurement_reflns_used    132892
_cell_measurement_theta_min      2.35
_cell_measurement_theta_max      26.64

_exptl_crystal_description       block
_exptl_crystal_colour            'dark blue'
_exptl_crystal_density_meas      .
_exptl_crystal_density_method    none
_exptl_crystal_density_diffrn    2.007
_exptl_crystal_F_000             26864
_exptl_transmission_factor_min   ?
_exptl_transmission_factor_max   ?
_exptl_crystal_size_max          0.800
_exptl_crystal_size_mid          0.112
_exptl_crystal_size_min          0.032
_exptl_absorpt_coefficient_mu    2.095
_shelx_estimated_absorpt_T_min   0.285
_shelx_estimated_absorpt_T_max   0.936
_exptl_absorpt_correction_type   gaussian
_exptl_absorpt_correction_T_min  0.841
_exptl_absorpt_correction_T_max  1.000
_exptl_absorpt_process_details   
;
CrysAlisPro 1.171.41.111a (Rigaku Oxford Diffraction, 2021)
Numerical absorption correction based on gaussian integration over
a multifaceted crystal model
Empirical absorption correction using spherical harmonics,
implemented in SCALE3 ABSPACK scaling algorithm.
;
_exptl_absorpt_special_details   ?
_diffrn_ambient_temperature      150(2)
_diffrn_radiation_wavelength     0.71073
_diffrn_radiation_type           MoK\a
_diffrn_source                   'micro-focus sealed X-ray tube'
_diffrn_source_type              'Mova (Mo) X-ray Source'
_diffrn_radiation_probe          x-ray
_diffrn_radiation_monochromator  mirror
_diffrn_measurement_device       'four-circle diffractometer'
_diffrn_measurement_device_type  'XtaLAB Synergy R, HyPix-Arc 150'
_diffrn_detector                 'Hybrid Pixel Array Detector'
_diffrn_detector_type            'HyPix-Arc 150'
_diffrn_detector_area_resol_mean 10.0000
_diffrn_measurement_method       '\w & \f scans'
_diffrn_reflns_number            444297
_diffrn_reflns_av_unetI/netI     0.0367
_diffrn_reflns_av_R_equivalents  0.0504
_diffrn_reflns_limit_h_min       -45
_diffrn_reflns_limit_h_max       45
_diffrn_reflns_limit_k_min       -52
_diffrn_reflns_limit_k_max       52
_diffrn_reflns_limit_l_min       -38
_diffrn_reflns_limit_l_max       38
_diffrn_reflns_theta_min         2.263
_diffrn_reflns_theta_max         26.000
_diffrn_reflns_theta_full        25.242
_diffrn_measured_fraction_theta_max 0.999
_diffrn_measured_fraction_theta_full 0.999
_diffrn_reflns_Laue_measured_fraction_max 0.999
_diffrn_reflns_Laue_measured_fraction_full 0.999
_diffrn_reflns_point_group_measured_fraction_max 0.999
_diffrn_reflns_point_group_measured_fraction_full 0.999
_reflns_number_total             91390
_reflns_number_gt                74953
_reflns_threshold_expression     'I > 2\s(I)'
_reflns_Friedel_coverage         0.972
_reflns_Friedel_fraction_max     0.999
_reflns_Friedel_fraction_full    0.999

_reflns_special_details          
;
 Reflections were merged by SHELXL according to the crystal
 class for the calculation of statistics and refinement.
 
 Structure factors included contributions from the .fab file.
 
 _reflns_Friedel_fraction is defined as the number of unique
 Friedel pairs measured divided by the number that would be
 possible theoretically, ignoring centric projections and
 systematic absences. Completness statistics refer to single and
 composite reflections containing twin component 1 only.
;

_computing_data_collection       'CrysAlisPro 1.171.41.111a (Rigaku OD, 2021)'
_computing_cell_refinement       'CrysAlisPro 1.171.41.111a (Rigaku OD, 2021)'
_computing_data_reduction        'CrysAlisPro 1.171.41.111a (Rigaku OD, 2021)'
_computing_structure_solution    'SHELXT-2019/2 (Sheldrick, 2019)'
_computing_structure_refinement  'SHELXL-2019/2 (Sheldrick, 2019)'
_computing_molecular_graphics    Diamond3
_computing_publication_material  WinGX
_refine_special_details          
;
 Refined as a 2-component inversion twin.
;
_refine_ls_structure_factor_coef Fsqd
_refine_ls_matrix_type           full
_refine_ls_weighting_scheme      calc
_refine_ls_weighting_details     
'w=1/[\s^2^(Fo^2^)+(0.0681P)^2^] where P=(Fo^2^+2Fc^2^)/3'
_atom_sites_solution_primary     'direct methods'
_atom_sites_solution_secondary   diffmap
_atom_sites_solution_hydrogens   .
_refine_ls_hydrogen_treatment    undef
_refine_ls_extinction_method     none
_refine_ls_extinction_coef       .
_refine_ls_abs_structure_details 
;
 Refined as an inversion twin.
;
_refine_ls_abs_structure_Flack   0.12(3)
_chemical_absolute_configuration none
_refine_ls_number_reflns         91390
_refine_ls_number_parameters     3840
_refine_ls_number_restraints     91
_refine_ls_R_factor_all          0.0508
_refine_ls_R_factor_gt           0.0377
_refine_ls_wR_factor_ref         0.1077
_refine_ls_wR_factor_gt          0.1015
_refine_ls_goodness_of_fit_ref   1.033
_refine_ls_restrained_S_all      1.035
_refine_ls_shift/su_max          0.002
_refine_ls_shift/su_mean         0.000

loop_
_atom_site_label
_atom_site_type_symbol
_atom_site_fract_x
_atom_site_fract_y
_atom_site_fract_z
_atom_site_U_iso_or_equiv
_atom_site_adp_type
_atom_site_occupancy
_atom_site_site_symmetry_order
_atom_site_calc_flag
_atom_site_refinement_flags_posn
_atom_site_refinement_flags_adp
_atom_site_refinement_flags_occupancy
_atom_site_disorder_assembly
_atom_site_disorder_group
Mo1 Mo 0.27307(3) 0.76615(2) 0.73013(3) 0.0298(2) Uani 1 1 d . . . . .
Mo2 Mo 0.23337(3) 0.29438(2) 0.56096(3) 0.0277(2) Uani 1 1 d . . . . .
Mo3 Mo 0.28632(3) 0.37212(2) 0.47396(3) 0.0296(2) Uani 1 1 d . . . . .
Mo4 Mo 0.31095(3) 0.71059(2) 0.52419(3) 0.0279(2) Uani 1 1 d . . . . .
Mo5 Mo 0.52558(3) 0.16313(2) 0.86349(3) 0.0320(2) Uani 1 1 d . . . . .
Mo6 Mo 0.20909(3) 0.37225(2) 0.50925(3) 0.0314(2) Uani 1 1 d . . . . .
Mo7 Mo 0.20200(4) 0.42786(3) 0.59512(4) 0.0389(3) Uani 1 1 d . . . . .
Mo8 Mo 0.36880(3) 0.13322(2) 0.83828(3) 0.0322(2) Uani 1 1 d . . . . .
Mo9 Mo 0.35104(3) 0.77557(2) 0.60108(3) 0.0286(2) Uani 1 1 d . . . . .
Mo10 Mo 0.35953(3) 0.23958(3) 0.71313(4) 0.0352(3) Uani 1 1 d . . . . .
Mo11 Mo 0.42803(3) 0.11372(2) 0.95553(3) 0.0327(2) Uani 1 1 d . . . . .
Mo12 Mo 0.48603(3) 0.20612(3) 0.77158(3) 0.0332(2) Uani 1 1 d . . . . .
Mo13 Mo 0.36854(3) 0.65026(2) 0.54189(3) 0.0304(2) Uani 1 1 d . . . . .
Mo14 Mo 0.39766(3) 0.82857(2) 0.69689(3) 0.0303(2) Uani 1 1 d . . . . .
Mo15 Mo 0.19684(3) 0.54482(2) 0.47442(4) 0.0348(3) Uani 1 1 d . . . . .
Mo16 Mo 0.26933(3) 0.22421(2) 0.62852(3) 0.0269(2) Uani 1 1 d . . . . .
Mo17 Mo 0.31717(3) 0.16698(2) 0.72749(3) 0.0306(2) Uani 1 1 d . . . . .
Mo18 Mo 0.41027(3) 0.29606(2) 0.62090(3) 0.0335(2) Uani 1 1 d . . . . .
Mo19 Mo 0.26883(3) 0.77548(2) 0.62536(3) 0.0288(2) Uani 1 1 d . . . . .
Mo20 Mo 0.45061(4) 0.62384(3) 0.61186(4) 0.0462(3) Uani 1 1 d . . . . .
Mo21 Mo 0.57446(3) 0.22862(3) 0.86870(4) 0.0381(3) Uani 1 1 d . . . . .
Mo22 Mo 0.29437(3) 0.35589(3) 0.58796(4) 0.0363(3) Uani 1 1 d . . . . .
Mo23 Mo 0.41095(3) 0.70478(2) 0.61668(3) 0.0336(2) Uani 1 1 d . . . . .
Mo24 Mo 0.36816(3) 0.86345(2) 0.83843(3) 0.0333(3) Uani 1 1 d . . . . .
Mo25 Mo 0.20877(3) 0.62769(2) 0.50662(4) 0.0323(2) Uani 1 1 d . . . . .
Mo26 Mo 0.42042(4) 0.82008(3) 1.03128(4) 0.0439(3) Uani 1 1 d . . . . .
Mo27 Mo 0.42760(3) 0.88293(2) 0.95579(3) 0.0342(3) Uani 1 1 d . . . . .
Mo28 Mo 0.31086(3) 0.28969(2) 0.52758(3) 0.0278(2) Uani 1 1 d . . . . .
Mo29 Mo 0.35898(3) 0.75911(2) 0.70901(4) 0.0343(3) Uani 1 1 d . . . . .
Mo30 Mo 0.33380(4) 0.22906(3) 1.03243(4) 0.0413(3) Uani 0.9 1 d . . P . .
Mo31 Mo 0.34077(6) 0.76075(6) 1.03045(5) 0.0786(7) Uani 0.9 1 d . . P . .
Mo32 Mo 0.28784(9) 0.73970(7) 0.91770(7) 0.0807(9) Uani 0.8 1 d . . P . .
Mo33 Mo 0.46980(9) 0.54185(7) 0.59540(13) 0.0868(13) Uani 0.7 1 d . . P . .
Mo34 Mo 0.17246(5) 0.42279(3) 0.70215(5) 0.0455(4) Uani 0.9 1 d . . P . .
Mo35 Mo 0.47230(5) 0.45874(4) 0.58719(7) 0.0464(5) Uani 0.87 1 d . . P . .
Mo36 Mo 0.28009(4) 0.25111(4) 0.92073(4) 0.0379(3) Uani 0.9 1 d . . P . .
Mo37 Mo 0.20233(3) 0.57269(2) 0.59379(4) 0.0372(3) Uani 1 1 d . . . . .
Mo38 Mo 0.27339(3) 0.23228(2) 0.73357(3) 0.0292(2) Uani 1 1 d . . . . .
Mo39 Mo 0.52444(3) 0.83365(3) 0.86319(3) 0.0338(3) Uani 1 1 d . . . . .
Mo40 Mo 0.18748(4) 0.65323(3) 0.74342(4) 0.0542(3) Uani 1 1 d . . . . .
Mo41 Mo 0.19321(4) 0.50070(6) 0.66175(4) 0.0443(3) Uani 0.87 1 d . . P . .
Mo42 Mo 0.56308(3) 0.26157(3) 0.75461(4) 0.0417(3) Uani 1 1 d . . . . .
Mo43 Mo 0.19423(4) 0.34739(3) 0.75151(4) 0.0384(3) Uani 0.93 1 d . . P . .
Mo44 Mo 0.26638(3) 0.28556(3) 0.80634(3) 0.0358(3) Uani 1 1 d . . . . .
Mo45 Mo 0.16468(4) 0.57810(3) 0.69507(5) 0.0428(3) Uani 0.96 1 d . . P . .
Mo46 Mo 0.28611(3) 0.62753(2) 0.47151(3) 0.0313(2) Uani 1 1 d . . . . .
Mo47 Mo 0.32465(3) 0.78622(3) 0.83474(3) 0.0364(3) Uani 1 1 d . . . . .
Mo48 Mo 0.51951(4) 0.31270(3) 0.66322(4) 0.0377(3) Uani 0.93 1 d . . P . .
Mo49 Mo 0.52013(4) 0.68802(3) 0.66014(5) 0.0556(5) Uani 0.986(4) 1 d . . . . .
Mo50 Mo 0.23223(3) 0.70604(2) 0.55591(3) 0.0292(2) Uani 1 1 d . . . . .
Mo51 Mo 0.45037(3) 0.37712(3) 0.61469(4) 0.0411(3) Uani 1 1 d . . . . .
Mo52 Mo 0.42688(4) 0.76824(3) 1.13320(4) 0.0431(3) Uani 1 1 d . . . . .
Mo53 Mo 0.19714(3) 0.45474(2) 0.47546(4) 0.0346(3) Uani 1 1 d . . . . .
Mo54 Mo 0.23990(3) 0.70015(2) 0.67557(3) 0.0335(2) Uani 1 1 d . . . . .
Mo55 Mo 0.36890(3) 0.42741(3) 0.53879(4) 0.0405(3) Uani 1 1 d . . . . .
Mo56 Mo 0.48479(3) 0.79151(3) 0.77088(3) 0.0338(3) Uani 1 1 d . . . . .
Mo57 Mo 0.44567(3) 0.82183(3) 0.89798(4) 0.0388(3) Uani 1 1 d . . . . .
Mo58 Mo 0.27663(2) 0.49997(4) 0.54264(2) 0.03939(17) Uani 1 1 d . . . . .
Mo59 Mo 0.58090(3) 0.17641(3) 0.96944(3) 0.0378(3) Uani 1 1 d . . . . .
Mo60 Mo 0.36816(3) 0.57254(2) 0.53834(4) 0.0364(3) Uani 1 1 d . . . . .
Mo61 Mo 0.26250(4) 0.71222(3) 0.80026(4) 0.0416(3) Uani 1 1 d . . . . .
Mo62 Mo 0.44620(3) 0.12854(2) 0.80343(3) 0.0316(2) Uani 1 1 d . . . . .
Mo63 Mo 0.36875(3) 0.34991(2) 0.54432(3) 0.0294(2) Uani 1 1 d . . . . .
Mo64 Mo 0.18631(2) 0.50020(3) 0.55402(2) 0.03564(16) Uani 1 1 d . . . . .
Mo65 Mo 0.24489(3) 0.30002(2) 0.68134(3) 0.0332(2) Uani 1 1 d . . . . .
Mo66 Mo 0.28112(3) 0.45677(2) 0.45433(3) 0.0339(3) Uani 1 1 d . . . . .
Mo67 Mo 0.44670(3) 0.17521(2) 0.89781(4) 0.0364(3) Uani 1 1 d . . . . .
Mo68 Mo 0.32157(3) 0.20863(3) 0.83776(3) 0.0379(3) Uani 1 1 d . . . . .
Mo69 Mo 0.50791(3) 0.88828(2) 0.92708(3) 0.0341(3) Uani 1 1 d . . . . .
Mo70 Mo 0.29416(3) 0.64499(3) 0.58565(4) 0.0363(3) Uani 1 1 d . . . . .
Mo71 Mo 0.35182(3) 0.22458(2) 0.60459(3) 0.0271(2) Uani 1 1 d . . . . .
Mo72 Mo 0.50844(3) 0.10840(2) 0.92686(3) 0.0318(2) Uani 1 1 d . . . . .
Mo73 Mo 0.39714(3) 0.17000(2) 0.69784(3) 0.0303(2) Uani 1 1 d . . . . .
Mo74 Mo 0.28123(3) 0.54266(2) 0.45356(3) 0.0333(3) Uani 1 1 d . . . . .
Mo75 Mo 0.31714(3) 0.83166(2) 0.72593(3) 0.0300(2) Uani 1 1 d . . . . .
Mo76 Mo 0.56358(3) 0.73895(3) 0.75145(4) 0.0403(3) Uani 1 1 d . . . . .
Mo77 Mo 0.44536(3) 0.86900(2) 0.80387(3) 0.0331(3) Uani 1 1 d . . . . .
M30 Mo 0.3498(3) 0.2426(3) 1.0322(4) 0.032(3) Uani 0.1 1 d . . P . .
M31 Mo 0.3575(4) 0.7496(4) 1.0266(4) 0.046(4) Uani 0.1 1 d . . P . .
M32 Mo 0.2818(2) 0.7494(3) 0.9177(3) 0.052(3) Uani 0.2 1 d . . P . .
M33 Mo 0.47188(14) 0.54106(12) 0.58080(16) 0.0273(9) Uani 0.3 1 d . . P . .
M34 Mo 0.1957(5) 0.4248(4) 0.7130(5) 0.063(4) Uani 0.1 1 d . . P . .
M35 Mo 0.4669(4) 0.4585(3) 0.6046(4) 0.059(4) Uani 0.13 1 d . . P . .
M36 Mo 0.2943(4) 0.2629(3) 0.9227(5) 0.050(4) Uani 0.1 1 d . . P . .
M41 Mo 0.1750(2) 0.5010(4) 0.6513(3) 0.044(2) Uani 0.13 1 d . . P . .
M43 Mo 0.2185(6) 0.3556(4) 0.7608(6) 0.058(4) Uani 0.07 1 d . . P . .
M45 Mo 0.1830(9) 0.5765(8) 0.7039(10) 0.037(7) Uiso 0.04 1 d . . P . .
M48 Mo 0.5133(4) 0.3190(4) 0.6822(6) 0.040(4) Uani 0.07 1 d . . P . .
O1 O 0.3625(2) 0.69336(17) 0.5617(3) 0.0311(19) Uani 1 1 d . . . . .
O2 O 0.1945(3) 0.45566(19) 0.5370(3) 0.040(2) Uani 1 1 d . . . . .
O3 O 0.3185(3) 0.71818(19) 0.4760(3) 0.038(2) Uani 1 1 d . . . . .
O4 O 0.4814(2) 0.13394(17) 0.8699(2) 0.0277(18) Uani 1 1 d . . . . .
O5 O 0.3094(2) 0.66279(17) 0.5168(2) 0.0278(18) Uani 1 1 d . . . . .
O6 O 0.2977(2) 0.30907(17) 0.5938(2) 0.0282(18) Uani 1 1 d . . . . .
O7 O 0.3953(3) 0.74502(19) 0.6162(3) 0.038(2) Uani 1 1 d . . . . .
O8 O 0.2760(2) 0.41282(18) 0.4559(3) 0.035(2) Uani 1 1 d . . . . .
O9 O 0.4174(2) 0.66147(18) 0.5874(3) 0.0333(19) Uani 1 1 d . . . . .
O10 O 0.3743(2) 0.20004(19) 0.7469(2) 0.0295(18) Uani 1 1 d . . . . .
O11 O 0.2356(2) 0.64016(18) 0.4658(2) 0.033(2) Uani 1 1 d . . . . .
O12 O 0.3991(3) 0.2602(2) 0.7281(3) 0.042(2) Uani 1 1 d . . . . .
O13 O 0.2499(3) 0.5677(2) 0.6145(3) 0.045(2) Uani 1 1 d . . . . .
O14 O 0.2572(3) 0.71348(19) 0.5123(3) 0.038(2) Uani 1 1 d . . . . .
O15 O 0.4865(2) 0.80397(19) 0.8892(3) 0.035(2) Uani 1 1 d . . . . .
O16 O 0.4623(2) 0.09176(17) 0.9287(3) 0.0327(19) Uani 1 1 d . . . . .
O17 O 0.1998(2) 0.60764(18) 0.5588(3) 0.0322(19) Uani 1 1 d . . . . .
O18 O 0.3229(2) 0.74764(18) 0.5543(3) 0.0316(19) Uani 1 1 d . . . . .
O19 O 0.2489(2) 0.74605(17) 0.5815(3) 0.0304(19) Uani 1 1 d . . . . .
O20 O 0.2252(2) 0.53847(17) 0.4353(2) 0.0310(19) Uani 1 1 d . . . . .
O21 O 0.5340(2) 0.1997(2) 0.8275(3) 0.039(2) Uani 1 1 d . . . . .
O22 O 0.3444(2) 0.36356(17) 0.5987(2) 0.0283(18) Uani 1 1 d . . . . .
O23 O 0.3347(2) 0.44950(18) 0.4937(3) 0.036(2) Uani 1 1 d . . . . .
O24 O 0.3034(2) 0.20516(17) 0.6044(2) 0.0280(18) Uani 1 1 d . . . . .
O25 O 0.2007(3) 0.41190(18) 0.4809(3) 0.037(2) Uani 1 1 d . . . . .
O26 O 0.3834(3) 0.7603(3) 1.0897(3) 0.060(3) Uani 1 1 d . . . . .
O27 O 0.4696(3) 0.09846(18) 0.7923(3) 0.039(2) Uani 1 1 d . . . . .
O28 O 0.2648(2) 0.45678(17) 0.5204(2) 0.0297(19) Uani 1 1 d . . . . .
O29 O 0.2387(2) 0.34047(18) 0.5516(3) 0.034(2) Uani 1 1 d . . . . .
O30 O 0.2253(4) 0.6834(3) 0.7852(3) 0.081(4) Uani 1 1 d . . . . .
O31 O 0.4334(3) 0.3821(2) 0.6598(3) 0.059(3) Uani 1 1 d . . . . .
O32 O 0.3031(2) 0.79371(18) 0.5997(2) 0.033(2) Uani 1 1 d . . . . .
O33 O 0.4169(2) 0.14241(17) 0.7469(3) 0.034(2) Uani 1 1 d . . . . .
O34 O 0.2729(3) 0.2766(2) 0.8642(3) 0.046(2) Uani 1 1 d . . . . .
O35 O 0.2853(3) 0.6835(2) 0.6935(3) 0.050(3) Uani 1 1 d . . . . .
O36 O 0.3737(2) 0.78908(16) 0.6649(2) 0.0244(17) Uani 1 1 d . . . . .
O37 O 0.2854(3) 0.7558(2) 0.7948(3) 0.038(2) Uani 1 1 d . . . . .
O38 O 0.2581(2) 0.28732(17) 0.5150(2) 0.0258(17) Uani 1 1 d . . . . .
O39 O 0.3659(2) 0.76909(19) 0.8310(3) 0.039(2) Uani 1 1 d . . . . .
O40 O 0.3863(3) 0.8065(3) 1.1499(4) 0.062(3) Uani 1 1 d . . . . .
O41 O 0.5780(3) 0.2498(2) 0.8204(3) 0.054(3) Uani 1 1 d . . . . .
O42 O 0.4007(2) 0.61242(19) 0.5637(3) 0.037(2) Uani 1 1 d . . . . .
O43 O 0.3067(2) 0.19736(19) 0.7700(2) 0.0316(19) Uani 1 1 d . . . . .
O44 O 0.3934(2) 0.25599(17) 0.6189(2) 0.0297(18) Uani 1 1 d . . . . .
O45 O 0.4697(3) 0.5857(2) 0.6059(4) 0.059(3) Uani 1 1 d . . . . .
O46 O 0.3626(2) 0.30626(16) 0.5643(2) 0.0275(18) Uani 1 1 d . . . . .
O47 O 0.4703(3) 0.9003(2) 0.7931(3) 0.050(3) Uani 1 1 d . . . . .
O48 O 0.3424(3) 0.17014(19) 0.8531(2) 0.036(2) Uani 1 1 d . . . . .
O49 O 0.2733(2) 0.61180(18) 0.5410(2) 0.0288(18) Uani 1 1 d . . . . .
O50 O 0.3807(3) 0.3399(2) 0.4990(3) 0.041(2) Uani 1 1 d . . . . .
O51 O 0.3093(3) 0.2607(2) 1.0459(3) 0.058(3) Uani 1 1 d . . . . .
O52 O 0.2940(3) 0.6444(2) 0.4273(3) 0.041(2) Uani 1 1 d . . . . .
O53 O 0.2754(2) 0.58688(16) 0.4522(2) 0.032(2) Uani 1 1 d . . . . .
O54 O 0.5678(3) 0.1895(2) 0.9022(3) 0.048(2) Uani 1 1 d . . . . .
O55 O 0.4796(2) 0.83291(18) 0.8054(2) 0.0311(19) Uani 1 1 d . . . . .
O56 O 0.3440(2) 0.63859(17) 0.5963(2) 0.0302(19) Uani 1 1 d . . . . .
O57 O 0.2365(2) 0.35985(18) 0.4679(3) 0.035(2) Uani 1 1 d . . . . .
O58 O 0.3745(2) 0.79794(16) 0.7431(2) 0.0285(18) Uani 1 1 d . . . . .
O59 O 0.2254(3) 0.4609(2) 0.4362(3) 0.044(2) Uani 1 1 d . . . . .
O60 O 0.5499(3) 0.1355(2) 0.8443(3) 0.038(2) Uani 1 1 d . . . . .
O61 O 0.4862(2) 0.19362(18) 0.8878(2) 0.032(2) Uani 1 1 d . . . . .
O62 O 0.2515(3) 0.27452(19) 0.7400(3) 0.037(2) Uani 1 1 d . . . . .
O63 O 0.1849(3) 0.3655(2) 0.7938(3) 0.061(3) Uani 1 1 d . . . . .
O64 O 0.6134(3) 0.1927(3) 0.8500(4) 0.073(4) Uani 1 1 d . . . . .
O65 O 0.4060(3) 0.8483(2) 0.6542(3) 0.044(2) Uani 1 1 d . . . . .
O66 O 0.3003(3) 0.6892(2) 0.8005(4) 0.073(3) Uani 1 1 d . . . . .
O67 O 0.3351(3) 0.5484(2) 0.4947(3) 0.044(2) Uani 1 1 d . . . . .
O68 O 0.3098(2) 0.33823(17) 0.5224(2) 0.0295(18) Uani 1 1 d . . . . .
O69 O 0.3808(3) 0.8502(3) 1.0608(3) 0.077(4) Uani 1 1 d . . . . .
O70 O 0.4699(3) 0.3672(3) 0.5531(3) 0.066(3) Uani 1 1 d . . . . .
O71 O 0.2962(2) 0.68959(18) 0.5901(2) 0.034(2) Uani 1 1 d . . . . .
O72 O 0.4560(3) 0.79970(19) 1.0191(3) 0.048(2) Uani 1 1 d . . . . .
O73 O 0.2429(2) 0.5035(3) 0.6793(3) 0.064(2) Uani 1 1 d . . . . .
O74 O 0.5122(3) 0.7655(2) 0.7501(3) 0.054(3) Uani 1 1 d . . . . .
O75 O 0.1888(3) 0.5839(2) 0.6398(3) 0.059(3) Uani 1 1 d . . . . .
O76 O 0.2873(3) 0.53467(19) 0.4045(3) 0.046(2) Uani 1 1 d . . . . .
O77 O 0.4613(3) 0.90407(19) 0.9298(3) 0.041(2) Uani 1 1 d . . . . .
O78 O 0.3989(2) 0.73546(17) 0.7249(3) 0.0320(19) Uani 1 1 d . . . . .
O79 O 0.4185(2) 0.33697(18) 0.5921(3) 0.035(2) Uani 1 1 d . . . . .
O80 O 0.2090(3) 0.2571(3) 0.7972(3) 0.056(3) Uani 1 1 d . . . . .
O81 O 0.2322(3) 0.2104(2) 0.7217(3) 0.041(2) Uani 1 1 d . . . . .
O82 O 0.2263(2) 0.69425(18) 0.6145(3) 0.035(2) Uani 1 1 d . . . . .
O83 O 0.2494(3) 0.3719(3) 0.7668(4) 0.075(3) Uani 1 1 d . . . . .
O84 O 0.3791(3) 0.1410(3) 1.0536(4) 0.081(4) Uani 1 1 d . . . . .
O85 O 0.3498(3) 0.4322(2) 0.5816(3) 0.052(3) Uani 1 1 d . . . . .
O86 O 0.3797(3) 0.2015(3) 1.0174(3) 0.062(3) Uani 1 1 d . . . . .
O87 O 0.1264(4) 0.4259(3) 0.6723(4) 0.082(4) Uani 1 1 d . . . . .
O88 O 0.1509(3) 0.5387(2) 0.4416(3) 0.048(3) Uani 1 1 d . . . . .
O89 O 0.3917(3) 0.9089(2) 0.9469(3) 0.048(3) Uani 1 1 d . . . . .
O90 O 0.3688(2) 0.19738(17) 0.5777(2) 0.0290(18) Uani 1 1 d . . . . .
O91 O 0.2637(3) 0.1798(3) 0.8242(4) 0.084(4) Uani 1 1 d . . . . .
O92 O 0.1670(3) 0.64584(18) 0.4837(3) 0.045(2) Uani 1 1 d . . . . .
O93 O 0.5247(3) 0.9165(2) 0.9005(3) 0.043(2) Uani 1 1 d . . . . .
O94 O 0.4073(2) 0.11010(16) 0.8207(2) 0.0304(19) Uani 1 1 d . . . . .
O95 O 0.4915(3) 0.3536(2) 0.6407(3) 0.051(2) Uani 1 1 d . . . . .
O96 O 0.2751(3) 0.8506(2) 0.7045(3) 0.045(2) Uani 1 1 d . . . . .
O97 O 0.3425(2) 0.1038(2) 0.8487(3) 0.038(2) Uani 1 1 d . . . . .
O98 O 0.1341(3) 0.4269(2) 0.5590(4) 0.060(3) Uani 1 1 d . . . . .
O99 O 0.5177(3) 0.8285(2) 0.7418(3) 0.053(3) Uani 1 1 d . . . . .
O100 O 0.2503(2) 0.25472(18) 0.5861(3) 0.035(2) Uani 1 1 d . . . . .
O101 O 0.5483(3) 0.1990(2) 0.9811(3) 0.053(3) Uani 1 1 d . . . . .
O102 O 0.5240(4) 0.2919(3) 0.7776(3) 0.069(3) Uani 1 1 d . . . . .
O103 O 0.5039(3) 0.3293(2) 0.7228(3) 0.049(2) Uani 1 1 d . . . . .
O104 O 0.5310(3) 0.2753(2) 0.6981(3) 0.049(2) Uani 1 1 d . . . . .
O105 O 0.5639(3) 0.3327(2) 0.6851(4) 0.057(3) Uani 1 1 d . . . . .
O106 O 0.3910(2) 0.31138(19) 0.6582(3) 0.037(2) Uani 1 1 d . . . . .
O107 O 0.3170(2) 0.28217(18) 0.4769(2) 0.0308(19) Uani 1 1 d . . . . .
O108 O 0.1846(2) 0.2758(2) 0.6610(3) 0.047(2) Uani 1 1 d . . . . .
O109 O 0.3459(2) 0.15438(17) 0.6896(2) 0.0311(19) Uani 1 1 d . . . . .
O110 O 0.2006(2) 0.58759(19) 0.4786(3) 0.037(2) Uani 1 1 d . . . . .
O111 O 0.5859(3) 0.2327(2) 0.7389(4) 0.065(3) Uani 1 1 d . . . . .
O112 O 0.4281(3) 0.7243(2) 0.5555(3) 0.056(3) Uani 1 1 d . . . . .
O113 O 0.2900(3) 0.3128(2) 0.6946(3) 0.045(2) Uani 1 1 d . . . . .
O114 O 0.3699(3) 0.8027(2) 0.5758(3) 0.043(2) Uani 1 1 d . . . . .
O115 O 0.2829(3) 0.2409(2) 0.7988(3) 0.045(2) Uani 1 1 d . . . . .
O116 O 0.2285(2) 0.30487(18) 0.6204(3) 0.0335(19) Uani 1 1 d . . . . .
O117 O 0.4813(2) 0.16563(19) 0.8071(2) 0.033(2) Uani 1 1 d . . . . .
O118 O 0.2503(2) 0.72526(18) 0.7347(3) 0.0336(19) Uani 1 1 d . . . . .
O119 O 0.3755(2) 0.20920(18) 0.6681(3) 0.034(2) Uani 1 1 d . . . . .
O120 O 0.3375(2) 0.61267(17) 0.5115(3) 0.0303(19) Uani 1 1 d . . . . .
O121 O 0.4600(3) 0.2960(2) 0.6496(3) 0.049(2) Uani 1 1 d . . . . .
O122 O 0.3061(2) 0.79968(17) 0.7670(2) 0.0299(19) Uani 1 1 d . . . . .
O123 O 0.2988(2) 0.79052(16) 0.6902(2) 0.0305(19) Uani 1 1 d . . . . .
O124 O 0.3312(2) 0.25520(18) 0.7445(2) 0.0303(18) Uani 1 1 d . . . . .
O125 O 0.4054(3) 0.15190(18) 0.6548(3) 0.038(2) Uani 1 1 d . . . . .
O126 O 0.2733(2) 0.38783(17) 0.5427(3) 0.033(2) Uani 1 1 d . . . . .
O127 O 0.4058(3) 0.8869(2) 0.8207(3) 0.041(2) Uani 1 1 d . . . . .
O128 O 0.2331(2) 0.78723(18) 0.7193(3) 0.0322(19) Uani 1 1 d . . . . .
O129 O 0.2379(2) 0.66003(17) 0.5499(2) 0.0279(18) Uani 1 1 d . . . . .
O130 O 0.4144(2) 0.82780(19) 0.8345(2) 0.034(2) Uani 1 1 d . . . . .
O131 O 0.5496(3) 0.8604(2) 0.8461(3) 0.047(2) Uani 1 1 d . . . . .
O132 O 0.5129(3) 0.2324(2) 0.7509(3) 0.052(3) Uani 1 1 d . . . . .
O133 O 0.3287(2) 0.74425(19) 0.6483(3) 0.033(2) Uani 1 1 d . . . . .
O134 O 0.4804(3) 0.86288(19) 0.8701(3) 0.039(2) Uani 1 1 d . . . . .
O135 O 0.2676(3) 0.7133(3) 0.9436(3) 0.067(3) Uani 1 1 d . . . . .
O136 O 0.4114(3) 0.4492(2) 0.5595(4) 0.071(4) Uani 1 1 d . . . . .
O137 O 0.1868(3) 0.71101(18) 0.5261(3) 0.039(2) Uani 1 1 d . . . . .
O138 O 0.1670(3) 0.3546(2) 0.4865(3) 0.042(2) Uani 1 1 d . . . . .
O139 O 0.4737(2) 0.15094(17) 0.9504(2) 0.0317(19) Uani 1 1 d . . . . .
O140 O 0.5955(2) 0.2920(2) 0.7659(3) 0.045(2) Uani 1 1 d . . . . .
O141 O 0.2749(2) 0.1475(2) 0.7046(3) 0.038(2) Uani 1 1 d . . . . .
O142 O 0.4081(2) 0.1482(2) 0.9846(2) 0.035(2) Uani 1 1 d . . . . .
O143 O 0.3949(3) 0.6881(2) 0.6562(3) 0.053(3) Uani 1 1 d . . . . .
O144 O 0.2594(2) 0.74531(18) 0.6708(2) 0.0291(19) Uani 1 1 d . . . . .
O145 O 0.3424(2) 0.14339(18) 0.7772(2) 0.0296(19) Uani 1 1 d . . . . .
O146 O 0.4071(2) 0.85748(19) 0.8995(3) 0.036(2) Uani 1 1 d . . . . .
O147 O 0.2895(3) 0.4643(2) 0.4060(3) 0.049(3) Uani 1 1 d . . . . .
O148 O 0.1481(3) 0.6795(2) 0.7262(4) 0.068(3) Uani 1 1 d . . . . .
O149 O 0.4615(2) 0.7691(2) 0.7962(3) 0.042(2) Uani 1 1 d . . . . .
O150 O 0.3285(2) 0.25466(17) 0.6530(2) 0.0290(18) Uani 1 1 d . . . . .
O151 O 0.3430(3) 0.85513(17) 0.7757(3) 0.038(2) Uani 1 1 d . . . . .
O152 O 0.4459(2) 0.19431(17) 0.7229(2) 0.0295(19) Uani 1 1 d . . . . .
O153 O 0.4624(3) 0.10278(19) 1.0142(2) 0.035(2) Uani 1 1 d . . . . .
O154 O 0.4346(3) 0.8067(2) 1.0969(3) 0.044(2) Uani 1 1 d . . . . .
O155 O 0.5410(2) 0.14527(17) 0.9260(2) 0.0319(19) Uani 1 1 d . . . . .
O156 O 0.20685(16) 0.4998(2) 0.49862(18) 0.0373(13) Uani 1 1 d . . . . .
O157 O 0.6211(3) 0.2368(2) 0.9107(3) 0.047(2) Uani 1 1 d . . . . .
O158 O 0.3907(4) 0.4131(3) 0.4781(4) 0.090(4) Uani 1 1 d . . . . .
O159 O 0.5320(3) 0.7253(2) 0.6931(3) 0.043(2) Uani 1 1 d . . . . .
O160 O 0.3416(2) 0.8263(2) 0.8512(3) 0.038(2) Uani 1 1 d . . . . .
O161 O 0.1268(2) 0.5008(4) 0.6315(3) 0.078(2) Uani 1 1 d . . . . .
O162 O 0.3391(2) 0.38707(19) 0.5131(3) 0.033(2) Uani 1 1 d . . . . .
O163 O 0.2974(3) 0.35613(18) 0.4309(3) 0.038(2) Uani 1 1 d . . . . .
O164 O 0.2511(3) 0.4341(2) 0.6178(3) 0.051(3) Uani 1 1 d . . . . .
O165 O 0.2329(2) 0.19872(18) 0.6200(3) 0.036(2) Uani 1 1 d . . . . .
O166 O 0.2999(2) 0.20766(19) 0.6922(2) 0.0330(19) Uani 1 1 d . . . . .
O167 O 0.3612(2) 0.22990(19) 0.8407(3) 0.042(2) Uani 1 1 d . . . . .
O168 O 0.3391(3) 0.2697(2) 0.9331(3) 0.062(3) Uani 1 1 d . . . . .
O169 O 0.3685(3) 0.2615(2) 1.0064(3) 0.061(3) Uani 1 1 d . . . . .
O170 O 0.5442(3) 0.2528(2) 0.8838(4) 0.078(4) Uani 1 1 d . . . . .
O171 O 0.1512(3) 0.46028(18) 0.4427(3) 0.041(2) Uani 1 1 d . . . . .
O172 O 0.5619(3) 0.6710(3) 0.6829(4) 0.079(4) Uani 1 1 d . . . . .
O173 O 0.4078(2) 0.13911(17) 0.8994(2) 0.033(2) Uani 1 1 d . . . . .
O174 O 0.1867(2) 0.52767(18) 0.6051(3) 0.036(2) Uani 1 1 d . . . . .
O175 O 0.28569(16) 0.5000(2) 0.47935(17) 0.0351(12) Uani 1 1 d . . . . .
O176 O 0.3928(2) 0.0874(2) 0.9469(3) 0.041(2) Uani 1 1 d . . . . .
O177 O 0.4446(3) 0.8052(2) 0.7221(3) 0.039(2) Uani 1 1 d . . . . .
O178 O 0.5257(3) 0.0800(2) 0.9020(3) 0.045(2) Uani 1 1 d . . . . .
O179 O 0.2592(2) 0.25388(17) 0.6727(3) 0.0305(19) Uani 1 1 d . . . . .
O180 O 0.1858(2) 0.28918(19) 0.5293(3) 0.036(2) Uani 1 1 d . . . . .
O181 O 0.3488(3) 0.56868(19) 0.5794(3) 0.045(2) Uani 1 1 d . . . . .
O182 O 0.3793(3) 0.66127(17) 0.4960(3) 0.034(2) Uani 1 1 d . . . . .
O183 O 0.4249(3) 0.2047(2) 0.9177(3) 0.043(2) Uani 1 1 d . . . . .
O184 O 0.4008(2) 0.38838(17) 0.5648(3) 0.039(2) Uani 1 1 d . . . . .
O185 O 0.5172(3) 0.1692(3) 0.7412(3) 0.060(3) Uani 1 1 d . . . . .
O186 O 0.2472(4) 0.7699(3) 0.9004(4) 0.083(4) Uani 1 1 d . . . . .
O187 O 0.2861(3) 0.3691(2) 0.6346(3) 0.040(2) Uani 1 1 d . . . . .
O188 O 0.25122(16) 0.4998(2) 0.58169(18) 0.0362(13) Uani 1 1 d . . . . .
O189 O 0.4164(2) 0.85596(18) 0.7477(2) 0.034(2) Uani 1 1 d . . . . .
O190 O 0.5329(2) 0.7984(2) 0.8266(3) 0.037(2) Uani 1 1 d . . . . .
O191 O 0.4739(2) 0.84645(19) 0.9512(2) 0.033(2) Uani 1 1 d . . . . .
O192 O 0.1825(4) 0.5342(2) 0.6894(4) 0.072(3) Uani 1 1 d . . . . .
O193 O 0.13936(16) 0.5000(3) 0.5262(2) 0.0458(15) Uani 1 1 d . . . . .
O194 O 0.5172(3) 0.4648(2) 0.6248(4) 0.078(4) Uani 1 1 d . . . . .
O195 O 0.4628(2) 0.89302(19) 1.0129(3) 0.034(2) Uani 1 1 d . . . . .
O196 O 0.1873(3) 0.4734(2) 0.6057(3) 0.051(3) Uani 1 1 d . . . . .
O197 O 0.4158(2) 0.16951(17) 0.8343(3) 0.0296(18) Uani 1 1 d . . . . .
O198 O 0.4630(3) 0.2294(2) 0.7991(3) 0.047(2) Uani 1 1 d . . . . .
O199 O 0.3253(2) 0.25220(17) 0.5586(2) 0.0293(19) Uani 1 1 d . . . . .
O200 O 0.1692(3) 0.6219(2) 0.6987(3) 0.051(2) Uani 1 1 d . . . . .
O201 O 0.2857(3) 0.63260(19) 0.6322(3) 0.040(2) Uani 1 1 d . . . . .
O202 O 0.1359(3) 0.5763(2) 0.5560(4) 0.069(3) Uani 1 1 d . . . . .
O203 O 0.2108(3) 0.6739(2) 0.6941(3) 0.050(2) Uani 1 1 d . . . . .
O204 O 0.4800(4) 0.5506(3) 0.5357(4) 0.090(4) Uani 1 1 d . U . . .
O205 O 0.3042(3) 0.2246(2) 0.9700(3) 0.049(2) Uani 1 1 d . . . . .
O206 O 0.2410(3) 0.2302(3) 0.9004(3) 0.065(3) Uani 1 1 d . . . . .
O207 O 0.2683(3) 0.2801(3) 0.9492(3) 0.062(3) Uani 1 1 d . . . . .
O208 O 0.3088(3) 0.2200(3) 0.8835(3) 0.077(4) Uani 1 1 d . . . . .
O209 O 0.2223(3) 0.3282(2) 0.7041(3) 0.049(2) Uani 1 1 d . . . . .
O210 O 0.2318(3) 0.3164(2) 0.7915(3) 0.044(2) Uani 1 1 d . . . . .
O211 O 0.3088(3) 0.3025(2) 0.8105(3) 0.054(2) Uani 1 1 d . . . . .
O212 O 0.1774(3) 0.3786(2) 0.7066(3) 0.055(3) Uani 1 1 d . . . . .
O213 O 0.2360(3) 0.4192(3) 0.7247(4) 0.085(4) Uani 1 1 d . . . . .
O214 O 0.1723(3) 0.4302(2) 0.7558(3) 0.069(3) Uani 1 1 d . . . . .
O215 O 0.1855(3) 0.4677(2) 0.6915(3) 0.063(3) Uani 1 1 d . . . . .
O216 O 0.1885(4) 0.4150(2) 0.6424(3) 0.066(3) Uani 1 1 d . . . . .
O217 O 0.3191(3) 0.1998(3) 1.0516(4) 0.078(4) Uani 1 1 d . . . . .
O218 O 0.1823(3) 0.7283(2) 0.6548(3) 0.056(3) Uani 1 1 d . . . . .
O219 O 0.3450(2) 0.84319(19) 0.6893(3) 0.038(2) Uani 1 1 d . . . . .
O220 O 0.5190(3) 0.3006(2) 0.6125(3) 0.058(3) Uani 1 1 d . . . . .
O221 O 0.4225(3) 0.7513(2) 1.1834(3) 0.051(3) Uani 1 1 d . . . . .
O222 O 0.4580(3) 0.7448(3) 1.1196(4) 0.066(3) Uani 1 1 d . . . . .
O223 O 0.3137(3) 0.7925(3) 1.0463(4) 0.086(4) Uani 1 1 d . . . . .
O224 O 0.3194(3) 0.7288(3) 1.0401(3) 0.083(4) Uani 1 1 d . U . . .
O225 O 0.3847(4) 0.7285(3) 1.0152(4) 0.098(4) Uani 1 1 d . . . . .
O226 O 0.3199(3) 0.7622(2) 0.9675(3) 0.072(3) Uani 1 1 d . . . . .
O227 O 0.3793(3) 0.7954(3) 1.0176(3) 0.082(4) Uani 1 1 d . . . . .
O228 O 0.4593(2) 0.85042(19) 1.0744(2) 0.0340(19) Uani 1 1 d . . . . .
O229 O 0.4096(3) 0.8493(2) 0.9881(3) 0.043(2) Uani 1 1 d . . . . .
O230 O 0.3168(3) 0.7689(2) 0.8827(3) 0.053(2) Uani 1 1 d . . . . .
O231 O 0.2648(3) 0.8099(3) 0.8266(3) 0.075(4) Uani 1 1 d . . . . .
O232 O 0.2690(3) 0.7198(2) 0.8590(3) 0.052(3) Uani 1 1 d . . . . .
O233 O 0.2120(3) 0.7456(3) 0.7948(3) 0.070(3) Uani 1 1 d . . . . .
O234 O 0.3361(3) 0.7105(3) 0.9257(4) 0.085(3) Uani 1 1 d . . . . .
O235 O 0.3291(2) 0.74265(17) 0.7377(2) 0.0276(17) Uani 1 1 d . . . . .
O236 O 0.2324(2) 0.80147(19) 0.6164(2) 0.037(2) Uani 1 1 d . . . . .
O237 O 0.3422(3) 0.8916(2) 0.8518(3) 0.051(3) Uani 1 1 d . . . . .
O238 O 0.4244(3) 0.79387(19) 0.9169(3) 0.039(2) Uani 1 1 d . . . . .
O239 O 0.5261(3) 0.7063(3) 0.7754(4) 0.066(3) Uani 1 1 d . . . . .
O240 O 0.4974(3) 0.6749(2) 0.7145(4) 0.074(4) Uani 1 1 d . . . . .
O241 O 0.4617(3) 0.7056(2) 0.6431(3) 0.053(3) Uani 1 1 d . . . . .
O242 O 0.4348(4) 0.6158(3) 0.6542(3) 0.076(4) Uani 1 1 d . . . . .
O243 O 0.4912(3) 0.6500(2) 0.6329(4) 0.067(3) Uani 1 1 d . . . . .
O244 O 0.4650(3) 0.6323(2) 0.5417(4) 0.064(3) Uani 1 1 d . . . . .
O245 O 0.5174(3) 0.5373(3) 0.6215(5) 0.086(4) Uani 1 1 d . U . . .
O246 O 0.3938(3) 0.5839(3) 0.4798(4) 0.072(3) Uani 1 1 d . . . . .
O247 O 0.4519(4) 0.4685(3) 0.6460(5) 0.109(5) Uani 1 1 d . . . . .
O248 O 0.4567(2) 0.5005(3) 0.5748(3) 0.080(3) Uani 1 1 d . . . . .
O249 O 0.4703(3) 0.4146(2) 0.6089(4) 0.059(3) Uani 1 1 d . . . . .
O250 O 0.32345(17) 0.4996(3) 0.57493(19) 0.0448(14) Uani 1 1 d . . . . .
O251 O 0.2657(2) 0.54275(18) 0.5210(3) 0.035(2) Uani 1 1 d . . . . .
O252 O 0.1937(2) 0.54399(16) 0.5379(3) 0.0322(19) Uani 1 1 d . . . . .
O253 O 0.2286(3) 0.5794(3) 0.7299(4) 0.074(3) Uani 1 1 d . . . . .
O254 O 0.2449(3) 0.6285(3) 0.7527(4) 0.071(3) Uani 1 1 d . . . . .
O255 O 0.1835(4) 0.6325(2) 0.7898(3) 0.067(3) Uani 1 1 d . . . . .
O256 O 0.1195(3) 0.5758(2) 0.6569(4) 0.064(3) Uani 1 1 d . . . . .
O257 O 0.1561(3) 0.5717(2) 0.7440(3) 0.062(3) Uani 1 1 d . . . . .
O258 O 0.5242(3) 0.7043(3) 0.6094(4) 0.079(4) Uani 1 1 d . . . . .
O259 O 0.4110(3) 0.5500(2) 0.5547(4) 0.072(4) Uani 1 1 d . . . . .
O260 O 0.4309(2) 0.27687(19) 0.5616(3) 0.040(2) Uani 1 1 d . . . . .
O261 O 0.5842(3) 0.77070(19) 0.7349(3) 0.046(2) Uani 1 1 d . . . . .
O262 O 0.4820(4) 0.4475(3) 0.5415(4) 0.079(3) Uani 1 1 d . . . . .
O263 O 0.4491(4) 0.5374(4) 0.6424(5) 0.109(5) Uiso 1 1 d D . . . .
O264 O 0.2008(3) 0.39353(19) 0.5615(3) 0.040(2) Uani 1 1 d . . . . .
O265 O 0.5991(3) 0.7129(2) 0.7609(3) 0.046(2) Uani 1 1 d . . . . .
O266 O 0.1563(3) 0.3233(2) 0.7345(3) 0.053(2) Uani 1 1 d . . . . .
O301 O 0.2554(4) 0.3162(3) 1.0224(6) 0.140(6) Uani 1 1 d . . . . .
O302 O 0.3177(4) 0.8859(3) 0.6164(4) 0.110(4) Uani 1 1 d . . . . .
O303 O 0.5968(3) 0.8372(2) 0.7752(4) 0.065(3) Uani 1 1 d . . . . .
O304 O 0.6525(3) 0.7520(2) 0.7184(3) 0.057(3) Uani 1 1 d . . . . .
O305 O 0.6441(3) 0.6884(2) 0.7049(4) 0.072(3) Uani 1 1 d . . . . .
O306 O 0.6845(3) 0.6563(3) 0.6589(4) 0.091(4) Uani 1 1 d . . . . .
O307 O 0.1104(4) 0.3998(3) 0.7919(5) 0.114(4) Uani 1 1 d . U . . .
O308 O 0.3085(3) 0.6966(3) 0.2000(4) 0.081(3) Uani 1 1 d . . . . .
O309 O 0.5910(6) 0.7301(5) 1.0607(7) 0.173(7) Uani 1 1 d . U . . .
O310 O 0.4621(3) 0.3088(3) 0.5058(4) 0.080(4) Uani 1 1 d . . . . .
O311 O 0.1494(3) 0.7677(3) 0.5891(3) 0.085(3) Uani 1 1 d . . . . .
O312 O 0.6515(3) 0.2513(2) 0.7167(3) 0.051(2) Uani 1 1 d . . . . .
O313 O 0.5931(3) 0.1614(3) 0.7686(4) 0.065(3) Uani 1 1 d . . . . .
O314 O 0.3855(3) 0.4987(4) 0.4740(3) 0.097(3) Uani 1 1 d . . . . .
O315 O 0.3902(3) 0.7660(3) 0.4936(4) 0.093(4) Uani 1 1 d . . . . .
O316 O 0.4635(3) 0.6890(3) 0.5027(4) 0.067(3) Uani 1 1 d . . . . .
O317 O 0.2587(2) 0.15855(19) 1.0470(3) 0.068(3) Uani 1 1 d . . . . .
O318 O 0.4745(3) 0.2629(2) 0.9052(5) 0.095(4) Uani 1 1 d . . . . .
O320 O 0.1861(3) 0.2912(3) 0.8642(3) 0.087(4) Uani 1 1 d . . . . .
O321 O 0.0784(3) 0.5389(3) 0.5729(4) 0.090(4) Uani 1 1 d . . . . .
O322 O 0.1786(4) 0.3312(3) 1.0596(4) 0.102(4) Uani 1 1 d . . . . .
O323 O 0.4162(5) 0.3160(4) 0.4193(6) 0.076(5) Uiso 0.6 1 d . . P . .
O324 O 0.0723(8) 0.4526(6) 0.5829(9) 0.093(8) Uiso 0.5 1 d . . P . .
O325 O 0.1976(4) 0.5041(5) 0.3499(5) 0.094(5) Uiso 0.7 1 d . . P . .
O327 O 0.5871(4) 0.6947(3) 0.5821(5) 0.081(4) Uiso 0.8 1 d . . P . .
O328 O 0.3140(9) 0.1575(8) 0.9418(11) 0.093(10) Uiso 0.4 1 d . . P . .
O330 O 0.1561(5) 0.6532(4) 0.6027(5) 0.064(4) Uiso 0.6 1 d . . P . .
O331 O 0.1495(7) 0.3443(5) 0.6162(8) 0.083(7) Uiso 0.5 1 d . . P . .
O332 O 0.4182(5) 0.5037(6) 0.3576(6) 0.075(5) Uiso 0.5 1 d . . P . .
O333 O 0.3233(4) 0.2368(4) 1.1429(5) 0.093(4) Uiso 0.8 1 d . . P . .
O334 O 0.4794(8) 0.7751(6) 0.6383(9) 0.100(8) Uiso 0.5 1 d . . P . .
O335 O 0.3882(4) 0.8985(3) 0.5902(5) 0.062(4) Uiso 0.6 1 d . . P . .
O336 O 0.4197(7) 0.1434(6) 0.5654(9) 0.094(8) Uiso 0.5 1 d . . P . .
O337 O 0.0381(5) 0.4961(6) 0.5064(6) 0.098(5) Uiso 0.6 1 d . . P . .
O338 O 0.4230(7) 0.8468(6) 0.5618(8) 0.070(6) Uiso 0.45 1 d . . P . .
O339 O 0.1584(5) 0.1963(4) 0.8658(5) 0.085(5) Uiso 0.7 1 d . . P . .
O340 O 0.9747(7) 0.7224(6) 0.6473(8) 0.060(6) Uiso 0.4 1 d . . P . .
O341 O 0.5883(6) 0.6809(5) 0.8581(7) 0.088(6) Uiso 0.6 1 d . . P . .
O343 O 0.5822(9) 0.3221(7) 0.8601(10) 0.071(9) Uiso 0.35 1 d . . P . .
O344 O 0.5299(5) 0.6051(4) 0.5374(6) 0.091(5) Uiso 0.7 1 d . . P . .
O345 O 0.2296(7) 0.3476(5) 0.8934(8) 0.097(7) Uiso 0.55 1 d . . P . .
O346 O 0.3481(5) 0.1384(4) 1.1223(6) 0.056(5) Uiso 0.45 1 d . . P . .
O347 O 0.5177(4) 0.3160(3) 0.8874(5) 0.093(4) Uiso 0.8 1 d . . P . .
O348 O 0.3561(5) 1.0754(4) 0.7196(6) 0.085(5) Uiso 0.6 1 d . . P . .
O349 O 0.6502(9) 0.6001(7) 0.6061(10) 0.070(8) Uiso 0.35 1 d . . P . .
O350 O 0.3429(6) 0.2875(5) 1.1418(7) 0.046(5) Uiso 0.35 1 d . . P . .
O351 O 0.2844(5) 0.1629(4) 1.1209(6) 0.084(5) Uiso 0.6 1 d . . P . .
O352 O 0.3843(4) 0.3020(3) 0.8051(5) 0.058(4) Uiso 0.6 1 d . . P . .
O353 O 0.4636(8) 0.4018(6) 0.4766(9) 0.075(7) Uiso 0.4 1 d . . P . .
O354 O 0.3420(6) 0.4063(5) 0.3813(7) 0.070(6) Uiso 0.5 1 d . . P . .
O355 O 0.5009(10) 0.8902(8) 0.7169(12) 0.095(11) Uiso 0.35 1 d . . P . .
O356 O 0.3142(6) 0.9234(5) 0.7053(7) 0.045(5) Uiso 0.35 1 d . . P . .
O359 O 0.0715(7) 0.4960(9) 0.4308(8) 0.093(8) Uiso 0.4 1 d . . P . .
O361 O 0.4200(7) 0.9715(6) 0.8663(8) 0.067(6) Uiso 0.4 1 d . . P . .
O362 O 0.4425(6) 1.0265(4) 0.8590(6) 0.069(5) Uiso 0.5 1 d . . P . .
O363 O 0.4904(6) 0.1153(5) 0.7009(7) 0.076(6) Uiso 0.5 1 d . . P . .
O364 O 0.5483(5) 0.0665(4) 0.8139(6) 0.086(5) Uiso 0.65 1 d . . P . .
O365 O 0.2952(8) 1.0671(6) 0.6638(9) 0.081(7) Uiso 0.4 1 d . . P . .
O366 O 0.5632(6) 0.5983(5) 0.6823(7) 0.095(6) Uiso 0.6 1 d . . P . .
O367 O 0.3144(6) 0.4868(4) 0.6717(7) 0.074(6) Uiso 0.5 1 d . . P . .
O368 O 0.4949(6) 0.7425(5) 0.9419(7) 0.083(6) Uiso 0.5 1 d . . P . .
O369 O 0.2484(7) 0.3278(5) 1.1038(8) 0.089(7) Uiso 0.5 1 d . . P . .
O371 O 0.4458(9) 0.3816(7) 0.4008(10) 0.055(8) Uiso 0.3 1 d . . P . .
O372 O 0.4047(8) 0.9194(6) 0.5240(9) 0.081(8) Uiso 0.4 1 d . . P . .
O373 O 0.0869(6) 0.5623(5) 0.4702(7) 0.053(5) Uiso 0.4 1 d . . P . .
O374 O 0.2533(6) 0.1213(5) 0.7876(7) 0.059(6) Uiso 0.4 1 d . . P . .
O375 O 0.3054(6) 0.1331(5) 1.0105(7) 0.059(6) Uiso 0.4 1 d . . P . .
O376 O 0.1907(8) 0.3445(7) 0.9844(9) 0.056(7) Uiso 0.3 1 d . . P . .
O377 O 0.3730(5) 0.3351(4) 0.8827(6) 0.050(4) Uiso 0.45 1 d . . P . .
O378 O 0.4372(7) 0.4461(5) 0.4476(8) 0.062(6) Uiso 0.4 1 d . . P . .
O379 O 0.1030(6) 0.5050(7) 0.7112(7) 0.077(7) Uiso 0.4 1 d . . P . .
O380 O 0.4831(10) 0.0291(8) 0.0007(14) 0.090(11) Uiso 0.3 1 d . . P . .
O381 O 0.2296(9) 0.8599(7) 0.7670(11) 0.067(8) Uiso 0.3 1 d . . P . .
O382 O 0.1868(4) 0.8432(3) 0.6578(5) 0.049(4) Uiso 0.65 1 d . . P . .
O383 O 0.4491(8) 0.4942(8) 0.4520(9) 0.068(8) Uiso 0.3 1 d . . P . .
O384 O 0.1435(5) 0.8141(4) 0.7031(6) 0.051(4) Uiso 0.55 1 d . . P . .
O385 O 0.3905(5) 0.2356(4) 0.4982(5) 0.044(4) Uiso 0.55 1 d . . P . .
O386 O 0.6451(7) 0.4940(7) 0.7267(8) 0.082(7) Uiso 0.4 1 d . . P . .
O387 O 0.5986(7) 0.3596(6) 0.7830(8) 0.069(6) Uiso 0.4 1 d . . P . .
O388 O 0.1042(8) 0.3615(6) 0.5371(9) 0.080(7) Uiso 0.4 1 d . . P . .
O389 O 0.3668(4) 0.4026(3) 0.6828(5) 0.051(4) Uiso 0.55 1 d . . P . .
O390 O 0.5466(8) 0.6074(6) 0.5938(9) 0.050(7) Uiso 0.3 1 d . . P . .
C11 C 0.2527(4) 0.6048(3) 0.7399(4) 0.043(3) Uani 1 1 d D . . . .
C12 C 0.2881(4) 0.5995(4) 0.7262(6) 0.098(7) Uani 1 1 d D . . . .
C13 C 0.3054(4) 0.5673(3) 0.7378(6) 0.080(5) Uani 1 1 d D . . . .
C14 C 0.3456(4) 0.5713(4) 0.7351(6) 0.088(7) Uiso 0.7 1 d DG U P . .
C15 C 0.3497(5) 0.5721(5) 0.6925(5) 0.129(10) Uiso 0.7 1 d G U P . .
C16 C 0.3863(6) 0.5738(5) 0.6879(6) 0.133(10) Uiso 0.7 1 d G U P . .
C17 C 0.4188(4) 0.5747(5) 0.7259(8) 0.113(9) Uiso 0.7 1 d G U P . .
C18 C 0.4148(4) 0.5739(4) 0.7685(6) 0.103(8) Uiso 0.7 1 d G U P . .
C19 C 0.3782(5) 0.5722(4) 0.7731(5) 0.103(8) Uiso 0.7 1 d G U P . .
C21 C 0.5006(4) 0.6872(5) 0.7499(6) 0.077(6) Uani 1 1 d D . . . .
C22 C 0.4681(4) 0.6841(4) 0.7697(5) 0.077(5) Uani 1 1 d D . . . .
C23 C 0.4804(4) 0.6814(4) 0.8206(5) 0.076(4) Uiso 1 1 d D . . . .
C24 C 0.4453(3) 0.6758(3) 0.8343(5) 0.097(7) Uiso 0.8 1 d DG U P . .
C25 C 0.4384(4) 0.6468(3) 0.8499(5) 0.090(6) Uiso 0.8 1 d G U P . .
C26 C 0.4043(4) 0.6414(3) 0.8594(5) 0.084(6) Uiso 0.8 1 d G U P . .
C27 C 0.3770(3) 0.6650(4) 0.8533(5) 0.097(7) Uiso 0.8 1 d G U P . .
C28 C 0.3839(4) 0.6940(3) 0.8377(6) 0.113(8) Uiso 0.8 1 d G U P . .
C29 C 0.4181(5) 0.6994(3) 0.8282(6) 0.128(9) Uiso 0.8 1 d G U P . .
C31 C 0.3679(3) 0.2662(3) 0.9668(4) 0.042(3) Uani 1 1 d D . . . .
C32 C 0.4080(4) 0.2657(3) 0.9605(4) 0.060(4) Uani 1 1 d D . . . .
C33 C 0.4378(4) 0.2847(4) 0.9943(5) 0.095(6) Uani 1 1 d D . . . .
C34 C 0.4331(5) 0.3200(3) 0.9887(5) 0.075(6) Uiso 0.7 1 d DG U P . .
C35 C 0.4072(5) 0.3375(5) 1.0030(7) 0.121(9) Uiso 0.7 1 d G U P . .
C36 C 0.4076(6) 0.3698(4) 1.0004(8) 0.138(11) Uiso 0.7 1 d G U P . .
C37 C 0.4339(7) 0.3847(3) 0.9835(8) 0.147(11) Uiso 0.7 1 d G U P . .
C38 C 0.4598(6) 0.3672(5) 0.9692(7) 0.129(10) Uiso 0.7 1 d G U P . .
C39 C 0.4594(5) 0.3348(5) 0.9717(6) 0.120(9) Uiso 0.7 1 d G U P . .
C41 C 0.4336(8) 0.5042(7) 0.6408(13) 0.122(13) Uiso 0.5 1 d D . P . .
C42 C 0.3934(4) 0.5064(3) 0.6486(5) 0.077(4) Uiso 1 1 d D . . . .
C43 C 0.3826(5) 0.4744(4) 0.6593(6) 0.028(4) Uiso 0.5 1 d D . P . .
C44 C 0.4085(13) 0.4850(12) 0.7101(9) 0.133(19) Uiso 0.25 1 d DG U P . .
C45 C 0.4481(13) 0.4812(13) 0.7294(15) 0.13(2) Uiso 0.25 1 d G U P . .
C46 C 0.4660(10) 0.4887(15) 0.7743(15) 0.14(2) Uiso 0.25 1 d G U P . .
C47 C 0.4441(14) 0.5001(16) 0.8000(10) 0.114(16) Uiso 0.25 1 d G U P . .
C48 C 0.4044(14) 0.5039(16) 0.7808(14) 0.132(18) Uiso 0.25 1 d G U P . .
C49 C 0.3866(9) 0.4963(14) 0.7358(14) 0.082(13) Uiso 0.25 1 d G U P . .
C51 C 0.2546(6) 0.3987(6) 0.7367(8) 0.111(8) Uiso 1 1 d D . . . .
C52 C 0.2948(5) 0.3917(4) 0.7312(6) 0.084(5) Uiso 1 1 d D . . . .
C53 C 0.3270(5) 0.3799(4) 0.7748(6) 0.092(5) Uiso 1 1 d D . . . .
C54 C 0.3399(6) 0.4032(5) 0.8116(6) 0.084(9) Uiso 0.5 1 d DG U P . .
C55 C 0.3685(7) 0.4254(6) 0.8154(8) 0.110(11) Uiso 0.5 1 d G U P . .
C56 C 0.3792(7) 0.4454(6) 0.8522(10) 0.133(13) Uiso 0.5 1 d G U P . .
C57 C 0.3612(9) 0.4432(6) 0.8850(8) 0.135(13) Uiso 0.5 1 d G U P . .
C58 C 0.3326(9) 0.4210(7) 0.8812(7) 0.146(14) Uiso 0.5 1 d G U P . .
C59 C 0.3219(6) 0.4010(5) 0.8444(8) 0.074(8) Uiso 0.5 1 d G U P . .
C61 C 0.4983(4) 0.3115(3) 0.7549(4) 0.045(3) Uani 1 1 d D . . . .
C62 C 0.4595(4) 0.3162(3) 0.7634(5) 0.058(4) Uiso 1 1 d D . . . .
C63 C 0.4477(7) 0.3514(5) 0.7676(8) 0.133(8) Uiso 1 1 d D . . . .
C64 C 0.4738(6) 0.3691(5) 0.8068(6) 0.052(7) Uiso 0.4 1 d DG U P . .
C65 C 0.4570(6) 0.3759(6) 0.8397(9) 0.078(10) Uiso 0.4 1 d G U P . .
C66 C 0.4778(9) 0.3921(7) 0.8781(8) 0.103(12) Uiso 0.4 1 d G U P . .
C67 C 0.5155(9) 0.4015(7) 0.8837(8) 0.099(12) Uiso 0.4 1 d G U P . .
C68 C 0.5323(6) 0.3947(8) 0.8508(11) 0.124(14) Uiso 0.4 1 d G U P . .
C69 C 0.5115(7) 0.3784(7) 0.8123(9) 0.100(12) Uiso 0.4 1 d G U P . .
N1 N 0.3149(5) 0.6257(4) 0.7433(6) 0.127(6) Uiso 1 1 d D . . . .
N2 N 0.4452(6) 0.6564(5) 0.7463(7) 0.140(7) Uiso 1 1 d D . . . .
N3 N 0.4045(3) 0.2731(3) 0.9124(4) 0.062(3) Uani 1 1 d D . . . .
N4 N 0.3687(15) 0.5326(10) 0.639(2) 0.11(2) Uiso 0.25 1 d D . P . .
N5 N 0.3013(4) 0.4187(3) 0.7060(5) 0.090(4) Uani 1 1 d D . . . .
N6 N 0.4609(3) 0.2975(2) 0.8031(4) 0.058(3) Uani 1 1 d . . . . .

loop_
_atom_site_aniso_label
_atom_site_aniso_U_11
_atom_site_aniso_U_22
_atom_site_aniso_U_33
_atom_site_aniso_U_23
_atom_site_aniso_U_13
_atom_site_aniso_U_12
Mo1 0.0327(5) 0.0312(5) 0.0246(5) 0.0007(4) 0.0078(4) 0.0019(4)
Mo2 0.0317(5) 0.0246(5) 0.0253(4) -0.0006(4) 0.0069(4) -0.0017(4)
Mo3 0.0391(6) 0.0223(5) 0.0266(5) -0.0012(4) 0.0091(4) -0.0006(4)
Mo4 0.0369(5) 0.0229(5) 0.0231(4) 0.0020(4) 0.0084(4) 0.0016(4)
Mo5 0.0366(6) 0.0346(5) 0.0253(5) 0.0000(4) 0.0107(4) 0.0021(5)
Mo6 0.0363(6) 0.0234(5) 0.0328(5) -0.0006(4) 0.0086(4) 0.0002(4)
Mo7 0.0571(7) 0.0262(5) 0.0379(6) 0.0029(4) 0.0214(5) 0.0052(5)
Mo8 0.0397(6) 0.0289(5) 0.0253(5) 0.0005(4) 0.0065(4) -0.0057(4)
Mo9 0.0388(6) 0.0241(5) 0.0218(4) 0.0017(4) 0.0081(4) 0.0012(4)
Mo10 0.0373(6) 0.0352(6) 0.0369(5) -0.0156(4) 0.0171(4) -0.0087(5)
Mo11 0.0431(6) 0.0279(5) 0.0247(5) 0.0004(4) 0.0074(4) -0.0044(5)
Mo12 0.0323(5) 0.0334(5) 0.0341(5) 0.0070(4) 0.0107(4) 0.0017(5)
Mo13 0.0366(6) 0.0273(5) 0.0292(5) -0.0010(4) 0.0132(4) -0.0018(4)
Mo14 0.0412(6) 0.0256(5) 0.0223(5) 0.0021(4) 0.0076(4) -0.0021(4)
Mo15 0.0405(6) 0.0267(5) 0.0318(5) 0.0015(4) 0.0036(5) 0.0023(5)
Mo16 0.0319(5) 0.0246(5) 0.0220(4) -0.0018(4) 0.0058(4) -0.0054(4)
Mo17 0.0397(6) 0.0267(5) 0.0238(5) -0.0013(4) 0.0079(4) -0.0055(4)
Mo18 0.0362(6) 0.0291(5) 0.0318(5) 0.0026(4) 0.0060(4) -0.0048(4)
Mo19 0.0349(5) 0.0244(5) 0.0235(5) 0.0016(4) 0.0042(4) 0.0033(4)
Mo20 0.0358(6) 0.0409(6) 0.0547(7) -0.0143(5) 0.0041(5) 0.0083(5)
Mo21 0.0363(6) 0.0429(6) 0.0368(6) 0.0036(5) 0.0140(5) -0.0048(5)
Mo22 0.0352(6) 0.0442(6) 0.0302(5) -0.0116(5) 0.0116(4) -0.0070(5)
Mo23 0.0344(5) 0.0311(5) 0.0316(5) -0.0060(4) 0.0053(4) 0.0042(4)
Mo24 0.0401(6) 0.0299(5) 0.0257(5) -0.0025(4) 0.0047(4) 0.0083(5)
Mo25 0.0342(6) 0.0247(5) 0.0335(5) 0.0015(4) 0.0043(4) 0.0029(4)
Mo26 0.0491(7) 0.0542(7) 0.0262(5) -0.0009(5) 0.0087(5) -0.0183(6)
Mo27 0.0405(6) 0.0327(5) 0.0258(5) -0.0027(4) 0.0054(4) 0.0079(5)
Mo28 0.0355(5) 0.0242(5) 0.0223(4) -0.0008(4) 0.0071(4) -0.0004(4)
Mo29 0.0372(6) 0.0331(6) 0.0347(5) 0.0141(4) 0.0143(4) 0.0111(5)
Mo30 0.0429(7) 0.0558(8) 0.0259(5) 0.0033(5) 0.0119(5) 0.0093(6)
Mo31 0.0763(12) 0.1327(18) 0.0224(7) -0.0024(9) 0.0096(8) -0.0662(11)
Mo32 0.1172(19) 0.1039(18) 0.0196(8) -0.0122(9) 0.0196(10) -0.0756(13)
Mo33 0.0510(15) 0.0282(12) 0.150(3) -0.0120(16) -0.0117(18) 0.0042(11)
Mo34 0.0670(10) 0.0295(7) 0.0496(8) 0.0048(6) 0.0321(7) 0.0107(7)
Mo35 0.0354(8) 0.0241(7) 0.0752(12) 0.0036(8) 0.0112(8) -0.0028(6)
Mo36 0.0367(7) 0.0515(8) 0.0241(6) -0.0010(6) 0.0077(5) 0.0098(6)
Mo37 0.0486(6) 0.0258(5) 0.0407(6) 0.0008(4) 0.0192(5) 0.0019(5)
Mo38 0.0324(5) 0.0309(5) 0.0239(5) -0.0012(4) 0.0082(4) -0.0028(4)
Mo39 0.0378(6) 0.0373(6) 0.0249(5) -0.0005(4) 0.0078(4) 0.0015(5)
Mo40 0.0857(8) 0.0381(6) 0.0574(6) -0.0138(5) 0.0490(6) -0.0166(6)
Mo41 0.0685(8) 0.0284(5) 0.0437(6) 0.0002(8) 0.0287(5) 0.0057(11)
Mo42 0.0344(6) 0.0456(6) 0.0449(6) 0.0167(5) 0.0126(5) 0.0017(5)
Mo43 0.0537(7) 0.0279(6) 0.0415(6) 0.0014(5) 0.0265(5) 0.0036(5)
Mo44 0.0396(6) 0.0421(6) 0.0267(5) -0.0053(4) 0.0119(4) 0.0007(5)
Mo45 0.0519(7) 0.0309(6) 0.0557(7) -0.0088(5) 0.0314(6) -0.0046(5)
Mo46 0.0430(6) 0.0241(5) 0.0250(5) 0.0019(4) 0.0084(4) 0.0004(5)
Mo47 0.0385(6) 0.0449(6) 0.0232(5) 0.0052(4) 0.0059(4) -0.0054(5)
Mo48 0.0335(7) 0.0389(7) 0.0401(7) 0.0126(6) 0.0109(5) -0.0016(5)
Mo49 0.0333(7) 0.0635(9) 0.0657(9) -0.0337(7) 0.0094(6) 0.0027(6)
Mo50 0.0334(5) 0.0251(5) 0.0262(5) 0.0010(4) 0.0054(4) 0.0039(4)
Mo51 0.0377(6) 0.0299(5) 0.0493(6) 0.0053(5) 0.0048(5) -0.0058(5)
Mo52 0.0420(6) 0.0507(7) 0.0348(6) 0.0018(5) 0.0097(5) -0.0112(5)
Mo53 0.0435(6) 0.0233(5) 0.0317(5) 0.0002(4) 0.0046(5) 0.0010(5)
Mo54 0.0448(6) 0.0287(5) 0.0310(5) -0.0011(4) 0.0176(4) -0.0018(4)
Mo55 0.0355(6) 0.0261(5) 0.0551(7) 0.0009(5) 0.0077(5) -0.0012(5)
Mo56 0.0328(5) 0.0370(6) 0.0302(5) -0.0029(4) 0.0078(4) 0.0028(5)
Mo57 0.0457(6) 0.0293(5) 0.0463(6) 0.0063(5) 0.0215(5) 0.0076(5)
Mo58 0.0390(4) 0.0497(4) 0.0276(3) 0.0009(7) 0.0079(3) 0.0006(8)
Mo59 0.0454(6) 0.0411(6) 0.0263(5) -0.0004(4) 0.0106(5) -0.0084(5)
Mo60 0.0373(6) 0.0248(5) 0.0445(6) -0.0016(5) 0.0095(5) 0.0030(5)
Mo61 0.0578(7) 0.0379(6) 0.0336(5) 0.0022(4) 0.0211(5) -0.0031(5)
Mo62 0.0438(6) 0.0246(5) 0.0256(5) -0.0006(4) 0.0097(4) 0.0010(5)
Mo63 0.0333(5) 0.0237(5) 0.0313(5) 0.0000(4) 0.0104(4) -0.0015(4)
Mo64 0.0426(4) 0.0246(3) 0.0401(4) 0.0014(6) 0.0136(3) 0.0018(7)
Mo65 0.0447(6) 0.0291(5) 0.0281(5) -0.0014(4) 0.0151(4) -0.0006(4)
Mo66 0.0484(6) 0.0251(5) 0.0279(5) 0.0013(4) 0.0116(5) 0.0020(5)
Mo67 0.0424(6) 0.0253(5) 0.0471(6) -0.0059(4) 0.0222(5) -0.0042(5)
Mo68 0.0424(6) 0.0454(6) 0.0233(5) -0.0026(4) 0.0067(4) 0.0098(5)
Mo69 0.0447(6) 0.0283(5) 0.0254(5) 0.0015(4) 0.0056(5) 0.0001(5)
Mo70 0.0346(6) 0.0452(6) 0.0307(5) 0.0119(5) 0.0125(4) 0.0107(5)
Mo71 0.0352(5) 0.0236(5) 0.0215(4) -0.0016(4) 0.0076(4) -0.0010(4)
Mo72 0.0422(6) 0.0260(5) 0.0247(5) -0.0011(4) 0.0072(4) 0.0034(4)
Mo73 0.0407(6) 0.0260(5) 0.0243(5) -0.0015(4) 0.0104(4) 0.0016(4)
Mo74 0.0473(6) 0.0231(5) 0.0275(5) -0.0001(4) 0.0088(5) 0.0008(5)
Mo75 0.0390(6) 0.0251(5) 0.0220(5) 0.0021(4) 0.0043(4) 0.0050(4)
Mo76 0.0313(6) 0.0429(6) 0.0473(6) -0.0141(5) 0.0130(5) -0.0032(5)
Mo77 0.0449(6) 0.0261(5) 0.0236(5) 0.0016(4) 0.0045(4) -0.0006(5)
M30 0.020(5) 0.035(6) 0.033(5) -0.015(4) -0.004(4) 0.000(4)
M31 0.052(8) 0.060(8) 0.021(5) 0.010(5) 0.008(5) -0.022(6)
M32 0.025(3) 0.088(6) 0.040(4) 0.010(4) 0.005(3) -0.010(4)
M33 0.0248(17) 0.0184(19) 0.0469(19) 0.0037(14) 0.0230(14) -0.0004(14)
M34 0.091(11) 0.053(7) 0.049(7) 0.006(6) 0.030(8) 0.002(8)
M35 0.081(8) 0.044(6) 0.054(6) 0.013(5) 0.026(6) 0.001(5)
M36 0.056(8) 0.049(8) 0.051(7) -0.012(6) 0.025(6) -0.006(6)
M41 0.058(5) 0.027(3) 0.054(4) 0.001(6) 0.025(4) -0.002(7)
M43 0.065(11) 0.064(11) 0.054(9) 0.009(8) 0.033(8) 0.013(9)
M48 0.034(7) 0.031(7) 0.063(10) 0.011(7) 0.029(7) -0.001(6)
O1 0.034(4) 0.025(4) 0.030(4) -0.003(3) 0.005(3) 0.000(3)
O2 0.048(5) 0.034(5) 0.032(4) 0.006(4) 0.005(4) 0.005(4)
O3 0.053(5) 0.033(4) 0.027(4) -0.002(3) 0.011(4) 0.002(4)
O4 0.036(4) 0.024(4) 0.023(4) 0.008(3) 0.009(3) 0.000(3)
O5 0.040(4) 0.029(4) 0.017(3) 0.006(3) 0.014(3) 0.000(3)
O6 0.022(4) 0.028(4) 0.031(4) -0.009(3) 0.004(3) -0.007(3)
O7 0.044(5) 0.033(4) 0.040(4) -0.001(4) 0.017(4) 0.003(4)
O8 0.040(5) 0.032(4) 0.032(4) -0.002(3) 0.011(4) 0.010(4)
O9 0.036(4) 0.030(4) 0.036(4) -0.015(3) 0.014(3) -0.005(4)
O10 0.032(4) 0.040(4) 0.020(3) -0.005(3) 0.013(3) -0.009(4)
O11 0.037(5) 0.031(4) 0.022(4) 0.002(3) -0.004(3) 0.010(4)
O12 0.045(5) 0.038(5) 0.051(5) -0.013(4) 0.024(4) 0.001(4)
O13 0.051(5) 0.042(5) 0.041(5) 0.004(4) 0.013(4) 0.005(4)
O14 0.046(5) 0.029(4) 0.032(4) -0.003(3) 0.001(4) 0.001(4)
O15 0.033(4) 0.037(5) 0.040(4) 0.007(4) 0.019(3) 0.015(4)
O16 0.042(5) 0.020(4) 0.033(4) -0.007(3) 0.008(4) 0.001(3)
O17 0.040(5) 0.026(4) 0.033(4) 0.005(3) 0.015(3) 0.000(3)
O18 0.039(4) 0.027(4) 0.029(4) 0.000(3) 0.010(3) 0.002(3)
O19 0.032(4) 0.021(4) 0.032(4) 0.007(3) 0.002(3) 0.000(3)
O20 0.048(5) 0.018(4) 0.024(4) -0.001(3) 0.006(4) -0.001(4)
O21 0.039(5) 0.045(5) 0.030(4) 0.003(4) 0.008(4) 0.013(4)
O22 0.032(4) 0.024(4) 0.030(4) -0.006(3) 0.012(3) -0.009(3)
O23 0.042(5) 0.025(4) 0.043(5) 0.015(4) 0.016(4) 0.004(4)
O24 0.028(4) 0.023(4) 0.030(4) 0.000(3) 0.005(3) -0.006(3)
O25 0.055(5) 0.025(4) 0.029(4) 0.002(3) 0.012(4) 0.007(4)
O26 0.057(6) 0.084(7) 0.035(5) 0.003(5) 0.010(4) -0.024(5)
O27 0.052(5) 0.028(4) 0.028(4) 0.006(3) 0.001(4) 0.001(4)
O28 0.041(5) 0.025(4) 0.025(4) 0.000(3) 0.013(3) 0.003(4)
O29 0.039(5) 0.031(4) 0.033(4) 0.001(3) 0.016(4) -0.008(4)
O30 0.136(9) 0.078(7) 0.046(5) -0.028(5) 0.054(5) -0.064(6)
O31 0.064(6) 0.065(6) 0.052(5) -0.007(5) 0.025(5) -0.017(5)
O32 0.051(5) 0.025(4) 0.019(3) 0.001(3) 0.006(3) 0.008(4)
O33 0.049(5) 0.017(4) 0.036(4) -0.009(3) 0.014(4) -0.002(4)
O34 0.054(5) 0.062(6) 0.023(4) -0.006(4) 0.013(4) 0.019(4)
O35 0.074(6) 0.031(4) 0.041(5) 0.000(4) 0.012(5) 0.004(4)
O36 0.031(4) 0.018(4) 0.023(3) 0.004(3) 0.007(3) -0.005(3)
O37 0.044(5) 0.047(5) 0.023(4) 0.005(3) 0.009(3) -0.006(4)
O38 0.030(4) 0.023(4) 0.025(4) -0.004(3) 0.010(3) -0.006(3)
O39 0.044(5) 0.037(4) 0.033(4) 0.007(3) 0.009(3) 0.012(4)
O40 0.049(6) 0.073(7) 0.065(6) -0.003(6) 0.022(5) 0.012(5)
O41 0.042(5) 0.069(6) 0.042(5) 0.018(5) 0.003(4) -0.010(5)
O42 0.033(4) 0.034(4) 0.043(5) -0.006(4) 0.012(4) 0.002(4)
O43 0.034(4) 0.039(4) 0.022(4) -0.001(3) 0.010(3) 0.000(4)
O44 0.032(4) 0.027(4) 0.027(4) 0.012(3) 0.003(3) -0.001(3)
O45 0.031(5) 0.034(5) 0.091(8) -0.017(5) -0.011(5) 0.010(4)
O46 0.035(4) 0.021(4) 0.027(4) 0.002(3) 0.009(3) -0.002(3)
O47 0.070(7) 0.042(5) 0.038(5) 0.005(4) 0.014(5) -0.012(5)
O48 0.052(5) 0.036(4) 0.016(4) 0.003(3) 0.005(3) 0.001(4)
O49 0.023(4) 0.031(4) 0.029(4) -0.001(3) 0.004(3) -0.003(3)
O50 0.043(5) 0.042(5) 0.036(4) 0.005(4) 0.013(4) 0.002(4)
O51 0.046(5) 0.090(7) 0.044(5) 0.003(5) 0.022(4) 0.024(5)
O52 0.055(5) 0.037(5) 0.029(4) 0.001(4) 0.013(4) 0.005(4)
O53 0.051(5) 0.017(4) 0.025(4) 0.003(3) 0.007(3) 0.011(3)
O54 0.058(6) 0.061(6) 0.025(4) 0.011(4) 0.012(4) -0.010(5)
O55 0.033(4) 0.034(4) 0.022(4) -0.001(3) 0.003(3) -0.007(4)
O56 0.042(5) 0.022(4) 0.022(4) -0.001(3) 0.004(3) 0.000(3)
O57 0.045(5) 0.023(4) 0.034(4) -0.002(3) 0.006(4) 0.001(4)
O58 0.041(4) 0.017(3) 0.023(4) 0.001(3) 0.002(3) -0.003(3)
O59 0.055(6) 0.035(5) 0.033(5) 0.001(4) 0.001(4) -0.001(4)
O60 0.046(5) 0.042(5) 0.031(4) 0.007(4) 0.018(4) 0.010(4)
O61 0.041(5) 0.027(4) 0.021(4) 0.001(3) 0.000(3) -0.002(4)
O62 0.055(5) 0.033(4) 0.029(4) -0.002(3) 0.020(4) -0.001(4)
O63 0.096(7) 0.046(6) 0.060(6) 0.009(5) 0.050(5) 0.008(5)
O64 0.049(6) 0.081(8) 0.085(8) -0.013(7) 0.014(6) -0.001(6)
O65 0.062(6) 0.050(5) 0.020(4) 0.011(4) 0.013(4) -0.009(5)
O66 0.096(8) 0.061(6) 0.082(7) 0.028(5) 0.056(6) 0.019(5)
O67 0.056(6) 0.032(5) 0.043(5) 0.008(4) 0.015(4) 0.012(4)
O68 0.033(4) 0.023(4) 0.029(4) 0.003(3) 0.004(3) 0.001(3)
O69 0.035(5) 0.144(10) 0.049(6) -0.007(6) 0.007(4) 0.006(6)
O70 0.073(7) 0.078(7) 0.052(5) 0.005(5) 0.030(5) 0.004(6)
O71 0.052(5) 0.029(4) 0.024(4) -0.008(3) 0.017(3) -0.008(4)
O72 0.069(6) 0.026(4) 0.051(5) -0.005(4) 0.020(4) -0.015(4)
O73 0.059(4) 0.066(6) 0.057(4) -0.014(5) 0.003(4) 0.000(6)
O74 0.038(5) 0.070(6) 0.051(5) -0.028(5) 0.010(4) 0.014(5)
O75 0.100(7) 0.032(5) 0.069(6) -0.001(4) 0.060(5) -0.009(5)
O76 0.064(6) 0.028(4) 0.044(5) 0.011(4) 0.017(4) -0.004(4)
O77 0.058(6) 0.031(4) 0.028(4) -0.005(3) 0.008(4) 0.007(4)
O78 0.034(4) 0.026(4) 0.038(4) 0.003(3) 0.014(3) 0.012(3)
O79 0.026(4) 0.032(4) 0.038(4) 0.009(3) -0.001(3) -0.010(3)
O80 0.032(4) 0.086(7) 0.051(5) 0.009(5) 0.014(4) -0.010(5)
O81 0.041(5) 0.045(5) 0.037(4) 0.004(4) 0.011(4) 0.003(4)
O82 0.048(5) 0.025(4) 0.035(4) -0.005(3) 0.017(4) -0.001(4)
O83 0.097(8) 0.068(7) 0.078(7) 0.011(5) 0.054(6) -0.016(6)
O84 0.058(6) 0.128(10) 0.059(6) 0.029(6) 0.020(5) -0.017(6)
O85 0.062(6) 0.047(5) 0.041(5) -0.010(4) 0.010(5) -0.006(5)
O86 0.056(6) 0.090(7) 0.039(5) 0.011(5) 0.014(4) 0.039(5)
O87 0.074(8) 0.086(8) 0.076(7) 0.008(6) 0.011(6) 0.001(6)
O88 0.042(5) 0.044(5) 0.044(5) 0.005(4) -0.007(4) -0.009(4)
O89 0.068(6) 0.043(5) 0.030(4) 0.006(4) 0.012(4) 0.024(4)
O90 0.024(4) 0.026(4) 0.036(4) -0.009(3) 0.007(3) 0.002(3)
O91 0.050(6) 0.135(10) 0.075(7) 0.023(7) 0.030(5) -0.020(6)
O92 0.046(5) 0.022(4) 0.067(6) 0.004(4) 0.018(4) 0.010(4)
O93 0.048(5) 0.034(5) 0.043(5) -0.003(4) 0.009(4) -0.005(4)
O94 0.051(5) 0.016(3) 0.025(4) -0.006(3) 0.013(3) -0.001(3)
O95 0.041(5) 0.039(5) 0.060(5) 0.017(4) -0.003(4) -0.007(4)
O96 0.062(6) 0.037(5) 0.028(4) 0.007(4) 0.001(4) 0.012(4)
O97 0.041(5) 0.048(5) 0.025(4) 0.008(3) 0.007(3) -0.002(4)
O98 0.047(5) 0.043(5) 0.098(8) -0.003(5) 0.035(5) -0.004(4)
O99 0.044(5) 0.081(7) 0.032(5) 0.001(5) 0.009(4) -0.022(5)
O100 0.041(5) 0.027(4) 0.032(4) -0.002(3) 0.007(4) -0.008(4)
O101 0.075(6) 0.054(6) 0.028(4) -0.001(4) 0.016(4) 0.023(5)
O102 0.096(8) 0.076(7) 0.044(5) 0.012(5) 0.037(5) 0.012(7)
O103 0.056(5) 0.053(5) 0.044(5) -0.013(4) 0.023(4) -0.019(4)
O104 0.044(5) 0.043(5) 0.052(5) 0.020(4) 0.004(4) -0.001(4)
O105 0.030(5) 0.056(6) 0.079(7) 0.021(5) 0.007(5) -0.012(4)
O106 0.043(5) 0.037(5) 0.028(4) -0.007(3) 0.006(3) -0.013(4)
O107 0.036(4) 0.028(4) 0.030(4) -0.002(3) 0.013(3) 0.004(3)
O108 0.033(4) 0.064(6) 0.047(5) 0.001(4) 0.016(4) 0.000(4)
O109 0.047(5) 0.020(4) 0.023(4) 0.009(3) 0.008(3) -0.008(3)
O110 0.035(5) 0.034(5) 0.037(4) 0.001(4) 0.004(4) 0.009(4)
O111 0.065(6) 0.066(7) 0.076(7) 0.023(5) 0.038(5) 0.021(5)
O112 0.067(6) 0.051(6) 0.058(6) -0.002(5) 0.031(5) -0.004(5)
O113 0.059(5) 0.041(5) 0.035(4) -0.005(4) 0.016(4) -0.024(4)
O114 0.071(6) 0.039(5) 0.022(4) 0.000(3) 0.017(4) -0.001(4)
O115 0.052(5) 0.052(5) 0.027(4) -0.003(4) 0.005(4) 0.024(4)
O116 0.040(4) 0.035(4) 0.029(4) 0.001(3) 0.016(3) 0.003(4)
O117 0.039(5) 0.039(5) 0.019(4) 0.003(3) 0.007(3) -0.009(4)
O118 0.036(4) 0.036(4) 0.033(4) 0.002(3) 0.016(3) -0.012(4)
O119 0.041(5) 0.031(4) 0.029(4) 0.009(3) 0.008(3) 0.000(4)
O120 0.041(5) 0.019(4) 0.032(4) -0.007(3) 0.012(3) -0.004(3)
O121 0.046(5) 0.052(5) 0.038(4) 0.016(4) -0.005(4) -0.015(4)
O122 0.042(5) 0.025(4) 0.020(3) 0.001(3) 0.005(3) 0.007(3)
O123 0.045(5) 0.019(4) 0.022(4) 0.011(3) 0.003(3) 0.008(3)
O124 0.031(4) 0.034(4) 0.027(4) 0.000(3) 0.009(3) -0.003(3)
O125 0.048(5) 0.031(4) 0.030(4) 0.003(3) 0.008(4) 0.007(4)
O126 0.051(5) 0.018(4) 0.035(4) -0.004(3) 0.019(4) -0.011(4)
O127 0.048(5) 0.043(5) 0.022(4) -0.003(4) -0.002(4) 0.007(4)
O128 0.032(4) 0.031(4) 0.032(4) -0.003(3) 0.007(3) 0.010(3)
O129 0.028(4) 0.022(4) 0.027(4) 0.001(3) 0.000(3) -0.002(3)
O130 0.040(5) 0.038(4) 0.020(4) 0.008(3) 0.005(3) 0.012(4)
O131 0.046(5) 0.051(5) 0.040(5) 0.003(4) 0.009(4) -0.007(4)
O132 0.036(5) 0.062(6) 0.045(5) 0.020(5) -0.006(4) -0.007(5)
O133 0.029(4) 0.036(4) 0.030(4) 0.003(3) 0.001(3) -0.004(3)
O134 0.049(5) 0.037(5) 0.028(4) 0.008(3) 0.009(4) 0.000(4)
O135 0.083(7) 0.087(7) 0.034(5) -0.010(4) 0.024(4) -0.053(6)
O136 0.049(6) 0.030(5) 0.121(9) 0.009(6) 0.011(6) -0.005(5)
O137 0.042(5) 0.028(4) 0.043(5) 0.005(4) 0.006(4) 0.007(4)
O138 0.041(5) 0.037(5) 0.037(4) -0.007(4) -0.004(4) 0.013(4)
O139 0.049(5) 0.018(4) 0.033(4) 0.009(3) 0.020(3) -0.004(3)
O140 0.037(4) 0.049(5) 0.040(4) 0.013(4) 0.000(4) -0.007(4)
O141 0.034(4) 0.043(5) 0.036(4) 0.002(4) 0.011(4) -0.005(4)
O142 0.032(4) 0.054(5) 0.022(4) -0.006(3) 0.014(3) -0.011(4)
O143 0.090(7) 0.033(5) 0.032(5) 0.003(4) 0.015(5) 0.013(5)
O144 0.035(4) 0.035(4) 0.016(3) -0.003(3) 0.006(3) -0.007(4)
O145 0.033(4) 0.039(4) 0.018(3) -0.002(3) 0.009(3) -0.009(4)
O146 0.026(4) 0.048(5) 0.032(4) 0.009(4) 0.009(3) 0.020(4)
O147 0.085(7) 0.034(5) 0.029(4) 0.010(4) 0.021(4) -0.008(5)
O148 0.101(8) 0.032(5) 0.087(7) -0.012(5) 0.051(6) 0.006(5)
O149 0.031(4) 0.038(5) 0.048(5) 0.001(4) 0.001(4) -0.004(4)
O150 0.048(5) 0.020(4) 0.025(4) -0.002(3) 0.021(3) -0.006(3)
O151 0.055(5) 0.018(4) 0.031(4) 0.000(3) 0.001(4) -0.002(4)
O152 0.027(4) 0.028(4) 0.030(4) 0.002(3) 0.004(3) 0.000(3)
O153 0.056(5) 0.026(4) 0.026(4) -0.003(3) 0.016(4) 0.001(4)
O154 0.042(5) 0.059(6) 0.024(4) 0.005(4) 0.002(4) -0.024(4)
O155 0.044(5) 0.022(4) 0.028(4) 0.001(3) 0.007(3) 0.011(3)
O156 0.052(3) 0.026(3) 0.030(3) -0.002(5) 0.008(2) 0.005(6)
O157 0.045(5) 0.061(6) 0.031(4) 0.005(4) 0.006(4) -0.025(4)
O158 0.130(9) 0.064(7) 0.117(8) 0.014(6) 0.099(7) 0.008(7)
O159 0.043(5) 0.049(5) 0.037(4) -0.010(4) 0.013(4) 0.002(4)
O160 0.029(4) 0.052(5) 0.034(4) 0.002(4) 0.012(3) 0.007(4)
O161 0.066(5) 0.083(6) 0.093(6) -0.002(9) 0.036(4) -0.006(9)
O162 0.037(4) 0.033(4) 0.030(4) -0.006(3) 0.012(3) -0.006(4)
O163 0.055(5) 0.023(4) 0.036(4) -0.007(3) 0.015(4) -0.004(4)
O164 0.060(6) 0.034(5) 0.045(5) -0.007(4) -0.004(5) 0.007(4)
O165 0.044(5) 0.021(4) 0.038(4) -0.006(3) 0.007(4) -0.001(4)
O166 0.030(4) 0.042(5) 0.026(4) 0.010(3) 0.007(3) 0.004(4)
O167 0.043(5) 0.033(4) 0.039(4) 0.001(3) -0.002(4) 0.002(4)
O168 0.048(5) 0.087(7) 0.045(5) 0.011(5) 0.009(4) -0.001(5)
O169 0.062(6) 0.074(6) 0.051(5) 0.011(5) 0.024(4) -0.022(5)
O170 0.076(7) 0.050(6) 0.120(9) -0.035(6) 0.051(7) -0.023(6)
O171 0.049(5) 0.019(4) 0.047(5) -0.001(4) 0.006(4) 0.000(4)
O172 0.038(6) 0.072(7) 0.104(8) -0.051(6) -0.009(5) 0.015(5)
O173 0.053(5) 0.019(4) 0.024(4) 0.007(3) 0.009(4) 0.007(3)
O174 0.041(5) 0.023(4) 0.046(5) 0.001(3) 0.019(4) -0.005(3)
O175 0.049(3) 0.025(3) 0.028(3) -0.003(5) 0.007(2) 0.004(5)
O176 0.040(5) 0.039(5) 0.037(5) 0.012(4) 0.000(4) -0.008(4)
O177 0.046(5) 0.041(5) 0.031(4) -0.007(4) 0.015(4) -0.006(4)
O178 0.062(6) 0.043(5) 0.026(4) -0.014(4) 0.006(4) 0.010(4)
O179 0.030(4) 0.025(4) 0.037(4) 0.000(3) 0.011(3) -0.010(3)
O180 0.030(4) 0.037(5) 0.039(4) 0.011(4) 0.011(3) 0.002(4)
O181 0.072(6) 0.027(4) 0.031(4) 0.002(3) 0.008(4) -0.017(4)
O182 0.054(5) 0.020(4) 0.029(4) -0.001(3) 0.016(4) -0.007(4)
O183 0.046(5) 0.046(5) 0.040(5) -0.005(4) 0.019(4) -0.003(4)
O184 0.040(5) 0.017(4) 0.055(5) 0.002(4) 0.009(4) -0.001(4)
O185 0.068(7) 0.078(7) 0.042(5) 0.001(5) 0.030(5) 0.023(6)
O186 0.087(8) 0.104(9) 0.063(7) -0.015(7) 0.029(6) -0.010(7)
O187 0.049(5) 0.042(5) 0.029(4) -0.012(4) 0.013(4) 0.002(4)
O188 0.047(3) 0.029(3) 0.034(3) -0.010(5) 0.016(2) -0.012(5)
O189 0.042(5) 0.034(4) 0.020(4) -0.009(3) 0.001(3) 0.005(4)
O190 0.033(4) 0.045(5) 0.033(4) -0.011(4) 0.008(3) 0.014(4)
O191 0.033(4) 0.039(4) 0.020(4) 0.011(3) -0.003(3) 0.002(4)
O192 0.134(9) 0.035(5) 0.072(6) 0.002(5) 0.070(6) 0.026(5)
O193 0.040(3) 0.033(3) 0.061(4) 0.007(6) 0.011(3) 0.003(6)
O194 0.059(7) 0.027(5) 0.125(10) 0.004(5) -0.005(6) -0.015(5)
O195 0.038(5) 0.031(4) 0.028(4) -0.007(3) 0.002(3) 0.002(3)
O196 0.082(7) 0.028(5) 0.050(5) -0.003(4) 0.032(5) -0.008(4)
O197 0.037(4) 0.022(4) 0.031(4) 0.004(3) 0.014(3) 0.009(3)
O198 0.063(6) 0.035(5) 0.043(5) -0.010(4) 0.016(4) -0.003(4)
O199 0.039(4) 0.024(4) 0.020(4) -0.003(3) 0.002(3) -0.003(3)
O200 0.058(5) 0.036(5) 0.072(6) -0.012(4) 0.038(4) -0.005(4)
O201 0.044(5) 0.038(5) 0.039(5) 0.009(4) 0.016(4) 0.012(4)
O202 0.054(6) 0.053(6) 0.106(9) 0.015(6) 0.033(6) -0.003(5)
O203 0.066(6) 0.045(5) 0.045(5) -0.009(4) 0.026(4) -0.028(4)
O204 0.109(8) 0.089(8) 0.092(7) -0.024(6) 0.060(6) -0.034(7)
O205 0.060(5) 0.056(5) 0.027(4) -0.003(4) 0.010(4) -0.001(4)
O206 0.071(7) 0.068(7) 0.053(6) 0.013(5) 0.014(5) 0.000(6)
O207 0.075(7) 0.078(7) 0.033(5) 0.003(4) 0.019(4) 0.032(5)
O208 0.110(8) 0.094(8) 0.022(4) 0.011(5) 0.012(5) 0.057(6)
O209 0.074(6) 0.045(5) 0.040(4) 0.008(4) 0.036(4) 0.006(4)
O210 0.063(5) 0.041(5) 0.030(4) 0.003(4) 0.015(4) 0.008(4)
O211 0.065(6) 0.057(5) 0.041(4) -0.025(4) 0.018(4) -0.025(4)
O212 0.095(7) 0.033(5) 0.044(5) 0.009(4) 0.031(5) 0.024(5)
O213 0.076(7) 0.074(7) 0.110(9) 0.040(6) 0.038(6) 0.037(6)
O214 0.112(8) 0.043(5) 0.064(6) -0.004(4) 0.044(6) 0.006(5)
O215 0.118(8) 0.033(5) 0.051(5) 0.003(4) 0.045(5) 0.026(5)
O216 0.117(9) 0.036(5) 0.060(6) 0.014(5) 0.050(6) 0.015(6)
O217 0.067(7) 0.111(9) 0.047(6) 0.001(6) 0.005(5) 0.029(6)
O218 0.049(5) 0.076(7) 0.043(5) -0.019(5) 0.018(4) 0.009(5)
O219 0.043(5) 0.034(4) 0.026(4) 0.017(3) -0.004(4) -0.005(4)
O220 0.077(6) 0.069(6) 0.034(4) 0.011(4) 0.026(4) 0.009(5)
O221 0.037(5) 0.062(6) 0.047(5) 0.018(4) 0.002(4) -0.019(4)
O222 0.064(6) 0.072(7) 0.072(7) -0.023(6) 0.037(5) -0.012(6)
O223 0.060(7) 0.142(11) 0.052(6) 0.018(7) 0.011(5) 0.004(7)
O224 0.088(7) 0.118(8) 0.042(5) 0.001(5) 0.020(5) -0.057(6)
O225 0.108(10) 0.092(9) 0.099(9) -0.013(7) 0.040(8) 0.004(8)
O226 0.081(6) 0.104(8) 0.025(4) 0.003(5) 0.010(4) -0.056(6)
O227 0.092(8) 0.130(9) 0.015(4) 0.007(5) 0.003(5) -0.069(7)
O228 0.038(4) 0.038(4) 0.027(4) -0.004(3) 0.012(3) -0.008(4)
O229 0.049(5) 0.045(5) 0.026(4) -0.008(4) -0.003(4) -0.013(4)
O230 0.056(5) 0.066(6) 0.031(4) 0.011(4) 0.004(4) -0.034(4)
O231 0.051(6) 0.136(10) 0.037(5) -0.006(6) 0.013(4) 0.028(6)
O232 0.070(6) 0.054(5) 0.031(4) -0.008(4) 0.016(4) -0.014(5)
O233 0.077(7) 0.091(8) 0.053(6) -0.006(5) 0.037(5) 0.017(6)
O234 0.068(7) 0.092(8) 0.096(8) 0.023(7) 0.025(6) -0.003(6)
O235 0.036(4) 0.028(4) 0.019(3) 0.010(3) 0.009(3) 0.000(3)
O236 0.041(5) 0.043(5) 0.024(4) -0.001(3) 0.007(3) 0.017(4)
O237 0.071(6) 0.031(4) 0.040(5) -0.001(4) 0.004(4) 0.018(4)
O238 0.048(5) 0.030(4) 0.041(5) 0.004(4) 0.017(4) 0.009(4)
O239 0.050(6) 0.080(7) 0.066(7) -0.009(6) 0.017(5) -0.022(6)
O240 0.085(8) 0.046(6) 0.068(7) -0.001(5) -0.006(6) -0.012(5)
O241 0.040(5) 0.047(5) 0.060(6) -0.023(4) 0.001(4) -0.001(4)
O242 0.088(8) 0.100(9) 0.033(5) 0.014(5) 0.007(5) 0.037(7)
O243 0.034(5) 0.042(5) 0.106(8) -0.038(5) -0.004(5) 0.005(4)
O244 0.061(6) 0.054(6) 0.094(7) -0.008(5) 0.047(5) 0.005(5)
O245 0.045(6) 0.060(6) 0.137(9) -0.004(6) 0.006(6) -0.003(5)
O246 0.051(6) 0.100(9) 0.073(7) 0.006(6) 0.032(5) 0.022(6)
O247 0.115(9) 0.101(9) 0.143(10) -0.035(8) 0.086(8) 0.003(7)
O248 0.052(4) 0.024(3) 0.139(8) 0.010(8) -0.005(4) -0.010(6)
O249 0.057(6) 0.044(6) 0.070(7) 0.015(5) 0.012(5) -0.009(5)
O250 0.045(3) 0.055(4) 0.032(3) -0.008(6) 0.010(3) -0.003(6)
O251 0.042(5) 0.028(4) 0.034(4) -0.001(3) 0.009(4) 0.004(4)
O252 0.035(4) 0.014(4) 0.049(5) 0.002(3) 0.016(4) 0.007(3)
O253 0.050(6) 0.084(8) 0.094(8) 0.024(6) 0.032(5) 0.021(5)
O254 0.076(7) 0.061(6) 0.082(7) -0.020(5) 0.036(6) -0.031(5)
O255 0.120(9) 0.039(5) 0.060(6) -0.008(4) 0.053(5) -0.039(5)
O256 0.047(5) 0.062(6) 0.084(7) -0.013(5) 0.020(5) -0.012(5)
O257 0.094(7) 0.039(5) 0.074(6) -0.015(4) 0.058(5) -0.015(5)
O258 0.072(7) 0.105(9) 0.076(7) -0.037(6) 0.044(5) -0.013(6)
O259 0.035(5) 0.029(5) 0.126(10) -0.008(6) -0.012(6) 0.008(4)
O260 0.049(5) 0.030(4) 0.050(5) 0.003(4) 0.028(4) 0.002(4)
O261 0.045(5) 0.030(4) 0.060(5) -0.008(4) 0.012(4) -0.002(4)
O262 0.110(9) 0.062(7) 0.080(7) 0.017(6) 0.052(6) 0.020(6)
O264 0.048(5) 0.027(4) 0.047(5) 0.004(4) 0.019(4) -0.002(4)
O265 0.040(4) 0.050(5) 0.055(5) -0.005(4) 0.025(4) -0.007(4)
O266 0.050(5) 0.042(5) 0.077(6) -0.006(4) 0.034(4) -0.003(4)
O301 0.120(10) 0.098(9) 0.225(15) -0.074(9) 0.084(9) 0.025(7)
O302 0.091(8) 0.153(11) 0.074(7) 0.068(7) 0.012(6) 0.011(8)
O303 0.061(6) 0.053(6) 0.087(7) -0.001(5) 0.034(5) 0.000(5)
O304 0.067(6) 0.044(5) 0.066(6) -0.002(5) 0.028(5) -0.019(5)
O305 0.064(5) 0.047(5) 0.128(8) -0.032(5) 0.063(5) -0.017(4)
O306 0.094(7) 0.093(8) 0.116(8) -0.049(6) 0.077(6) -0.039(6)
O307 0.108(7) 0.081(7) 0.186(10) -0.010(7) 0.096(7) -0.005(6)
O308 0.051(5) 0.089(7) 0.103(8) -0.009(6) 0.026(5) -0.010(5)
O309 0.169(11) 0.174(12) 0.209(13) -0.027(10) 0.109(10) -0.030(10)
O310 0.067(7) 0.085(8) 0.102(8) 0.039(7) 0.046(6) -0.002(6)
O311 0.055(5) 0.149(10) 0.068(6) 0.039(6) 0.043(4) 0.022(6)
O312 0.049(5) 0.082(7) 0.030(4) 0.007(4) 0.024(4) 0.008(5)
O313 0.038(5) 0.087(8) 0.061(6) -0.003(6) 0.006(5) -0.002(5)
O314 0.117(7) 0.065(5) 0.135(8) 0.023(9) 0.078(6) 0.037(9)
O315 0.062(6) 0.139(10) 0.078(7) 0.050(7) 0.024(5) 0.023(6)
O316 0.053(6) 0.081(8) 0.079(7) -0.033(6) 0.038(5) -0.003(5)
O317 0.066(5) 0.041(4) 0.125(7) -0.042(5) 0.068(5) -0.017(4)
O318 0.085(7) 0.072(7) 0.162(10) -0.009(7) 0.088(6) -0.022(6)
O320 0.047(5) 0.170(11) 0.051(5) 0.033(6) 0.025(4) 0.034(6)
O321 0.084(8) 0.091(8) 0.103(9) 0.016(7) 0.040(7) -0.006(6)
O322 0.126(10) 0.107(10) 0.088(8) -0.005(7) 0.056(7) -0.017(8)
C11 0.058(7) 0.034(6) 0.042(6) -0.006(5) 0.024(5) -0.007(5)
C12 0.064(10) 0.139(17) 0.081(12) 0.046(11) 0.012(9) -0.007(11)
C13 0.055(8) 0.073(10) 0.124(13) 0.039(9) 0.045(8) 0.001(7)
C21 0.031(7) 0.106(13) 0.087(12) 0.032(10) 0.010(8) -0.027(8)
C22 0.026(7) 0.105(12) 0.093(11) 0.044(9) 0.011(7) -0.008(7)
C31 0.052(7) 0.039(6) 0.035(6) 0.000(5) 0.012(5) -0.003(5)
C32 0.068(8) 0.064(8) 0.061(8) -0.025(6) 0.038(6) -0.020(7)
C33 0.058(9) 0.175(19) 0.053(9) 0.008(10) 0.019(7) -0.012(11)
C61 0.075(9) 0.026(6) 0.031(6) -0.009(5) 0.014(6) -0.026(6)
N3 0.060(7) 0.077(8) 0.057(7) -0.005(6) 0.031(5) -0.013(6)
N5 0.088(9) 0.084(9) 0.119(11) 0.023(9) 0.061(8) 0.013(8)
N6 0.062(6) 0.048(6) 0.080(7) -0.008(5) 0.044(5) -0.009(5)

_geom_special_details            
;
 All esds (except the esd in the dihedral angle between two l.s. planes)
 are estimated using the full covariance matrix.  The cell esds are taken
 into account individually in the estimation of esds in distances, angles
 and torsion angles; correlations between esds in cell parameters are only
 used when they are defined by crystal symmetry.  An approximate (isotropic)
 treatment of cell esds is used for estimating esds involving l.s. planes.
;

loop_
_geom_bond_atom_site_label_1
_geom_bond_atom_site_label_2
_geom_bond_distance
_geom_bond_site_symmetry_2
_geom_bond_publ_flag
Mo1 O128 1.657(8) . ?
Mo1 O118 1.965(8) . ?
Mo1 O144 1.980(7) . ?
Mo1 O37 1.984(8) . ?
Mo1 O122 1.993(8) . ?
Mo1 O123 2.070(8) . ?
Mo1 O235 2.224(8) . ?
Mo2 O180 1.717(8) . ?
Mo2 O100 1.893(8) . ?
Mo2 O38 1.953(7) . ?
Mo2 O116 1.980(8) . ?
Mo2 O29 2.016(8) . ?
Mo2 O6 2.331(7) . ?
Mo3 O163 1.673(8) . ?
Mo3 O8 1.836(8) . ?
Mo3 O57 1.842(9) . ?
Mo3 O162 2.030(8) . ?
Mo3 O68 2.079(7) . ?
Mo3 O126 2.444(8) . ?
Mo4 O3 1.653(8) . ?
Mo4 O18 1.830(8) . ?
Mo4 O14 1.881(9) . ?
Mo4 O1 2.014(8) . ?
Mo4 O5 2.062(8) . ?
Mo4 O71 2.467(8) . ?
Mo5 O60 1.701(8) . ?
Mo5 O54 1.985(9) . ?
Mo5 O117 1.985(7) . ?
Mo5 O155 2.012(7) . ?
Mo5 O21 2.012(9) . ?
Mo5 O4 2.101(8) . ?
Mo5 O61 2.250(8) . ?
Mo6 O138 1.657(9) . ?
Mo6 O25 1.898(8) . ?
Mo6 O57 1.948(9) . ?
Mo6 O29 1.968(8) . ?
Mo6 O264 1.983(9) . ?
Mo6 O126 2.341(8) . ?
Mo7 O164 1.727(10) . ?
Mo7 O216 1.793(10) . ?
Mo7 O264 1.802(8) . ?
Mo7 O196 2.082(9) . ?
Mo7 O2 2.122(8) . ?
Mo7 O98 2.374(10) . ?
Mo8 O97 1.678(9) . ?
Mo8 O145 1.902(7) . ?
Mo8 O94 1.939(8) . ?
Mo8 O48 1.982(9) . ?
Mo8 O173 2.008(8) . ?
Mo8 O197 2.347(8) . ?
Mo9 O114 1.674(9) . ?
Mo9 O32 1.902(9) . ?
Mo9 O18 1.919(8) . ?
Mo9 O36 1.994(7) . ?
Mo9 O7 2.016(8) . ?
Mo9 O133 2.331(8) . ?
Mo10 O12 1.632(9) . ?
Mo10 O124 1.772(8) . ?
Mo10 O150 1.974(7) . ?
Mo10 O10 1.981(8) . ?
Mo10 O119 2.135(8) . ?
Mo10 O166 2.477(8) . ?
Mo11 O176 1.668(9) . ?
Mo11 O153 1.927(8) . ?
Mo11 O16 1.956(8) . ?
Mo11 O142 1.992(8) . ?
Mo11 O173 2.001(7) . ?
Mo11 O139 2.351(8) . ?
Mo12 O198 1.707(9) . ?
Mo12 O132 1.746(10) . ?
Mo12 O152 1.820(7) . ?
Mo12 O21 2.066(8) . ?
Mo12 O117 2.099(8) . ?
Mo12 O185 2.324(10) . ?
Mo13 O182 1.678(8) . ?
Mo13 O9 1.957(8) . ?
Mo13 O1 1.985(8) . ?
Mo13 O42 1.993(8) . ?
Mo13 O120 2.026(7) . ?
Mo13 O5 2.117(8) . ?
Mo13 O56 2.223(8) . ?
Mo14 O65 1.691(8) . ?
Mo14 O189 1.922(7) . ?
Mo14 O177 1.926(9) . ?
Mo14 O219 1.961(9) . ?
Mo14 O36 2.020(7) . ?
Mo14 O58 2.306(8) . ?
Mo15 O88 1.685(9) . ?
Mo15 O110 1.841(8) . ?
Mo15 O20 1.860(8) . ?
Mo15 O252 2.030(8) . ?
Mo15 O156 2.065(10) . ?
Mo15 O251 2.476(8) . ?
Mo16 O165 1.677(8) . ?
Mo16 O100 1.839(8) . ?
Mo16 O24 1.839(8) . ?
Mo16 O179 1.999(8) . ?
Mo16 O166 2.078(7) . ?
Mo16 O150 2.429(8) . ?
Mo17 O141 1.699(8) . ?
Mo17 O145 1.841(7) . ?
Mo17 O109 1.896(8) . ?
Mo17 O43 1.986(8) . ?
Mo17 O166 2.055(8) . ?
Mo17 O10 2.433(8) . ?
Mo18 O106 1.677(9) . ?
Mo18 O121 1.752(9) . ?
Mo18 O44 1.819(7) . ?
Mo18 O79 2.039(8) . ?
Mo18 O46 2.098(7) . ?
Mo18 O260 2.364(8) . ?
Mo19 O236 1.689(8) . ?
Mo19 O19 1.837(8) . ?
Mo19 O32 1.861(9) . ?
Mo19 O144 2.034(8) . ?
Mo19 O123 2.083(7) . ?
Mo19 O133 2.467(8) . ?
Mo20 O242 1.643(12) . ?
Mo20 O243 1.807(9) . ?
Mo20 O45 1.811(9) . ?
Mo20 O9 2.018(8) . ?
Mo20 O42 2.022(8) . ?
Mo20 O244 2.447(11) . ?
Mo21 O170 1.689(11) . ?
Mo21 O41 1.809(9) . ?
Mo21 O157 1.826(8) . ?
Mo21 O54 2.036(9) . ?
Mo21 O21 2.043(9) . ?
Mo21 O64 2.294(12) . ?
Mo22 O187 1.683(8) . ?
Mo22 O22 1.778(8) . ?
Mo22 O126 1.947(8) . ?
Mo22 O6 2.016(7) . ?
Mo22 O29 2.097(8) . ?
Mo22 O68 2.420(8) . ?
Mo23 O143 1.689(10) . ?
Mo23 O241 1.774(9) . ?
Mo23 O7 1.816(8) . ?
Mo23 O1 2.099(8) . ?
Mo23 O9 2.117(8) . ?
Mo23 O112 2.354(10) . ?
Mo24 O237 1.669(9) . ?
Mo24 O151 1.922(8) . ?
Mo24 O127 1.924(10) . ?
Mo24 O160 1.972(9) . ?
Mo24 O146 2.007(8) . ?
Mo24 O130 2.308(8) . ?
Mo25 O92 1.659(8) . ?
Mo25 O110 1.911(8) . ?
Mo25 O11 1.921(9) . ?
Mo25 O17 1.965(8) . ?
Mo25 O129 1.996(7) . ?
Mo25 O49 2.357(7) . ?
Mo26 O72 1.705(10) . ?
Mo26 O227 1.773(11) . ?
Mo26 O229 1.797(9) . ?
Mo26 O154 2.038(8) . ?
Mo26 O228 2.078(8) . ?
Mo26 O69 2.340(12) . ?
Mo27 O89 1.675(9) . ?
Mo27 O195 1.894(7) . ?
Mo27 O77 1.908(10) . ?
Mo27 O229 1.989(9) . ?
Mo27 O146 2.007(8) . ?
Mo27 O191 2.340(9) . ?
Mo28 O107 1.705(8) . ?
Mo28 O38 1.840(7) . ?
Mo28 O199 1.866(7) . ?
Mo28 O46 2.005(8) . ?
Mo28 O68 2.087(7) . ?
Mo28 O6 2.422(8) . ?
Mo29 O78 1.715(7) . ?
Mo29 O235 1.766(8) . ?
Mo29 O58 1.962(7) . ?
Mo29 O133 1.978(8) . ?
Mo29 O36 2.079(7) . ?
Mo29 O123 2.483(8) . ?
Mo30 M30 0.825(12) . ?
Mo30 O217 1.557(14) . ?
Mo30 O51 1.747(9) . ?
Mo30 O205 1.922(8) . ?
Mo30 O157 2.032(9) 2_657 ?
Mo30 O169 2.205(9) . ?
Mo30 O86 2.219(10) . ?
Mo31 M31 0.815(15) . ?
Mo31 O224 1.652(11) . ?
Mo31 O223 1.842(14) . ?
Mo31 O226 1.877(8) . ?
Mo31 O26 2.009(9) . ?
Mo31 O227 2.171(11) . ?
Mo31 O225 2.281(13) . ?
Mo32 O135 1.692(10) . ?
Mo32 O226 1.893(9) . ?
Mo32 O186 1.912(14) . ?
Mo32 O232 1.947(9) . ?
Mo32 O234 2.112(12) . ?
Mo32 O230 2.154(9) . ?
Mo33 O245 1.679(12) . ?
Mo33 O263 1.869(16) . ?
Mo33 O248 1.897(12) . ?
Mo33 O45 1.909(9) . ?
Mo33 O204 2.055(13) . ?
Mo33 O259 2.147(10) . ?
Mo34 M34 0.811(17) . ?
Mo34 O87 1.648(12) . ?
Mo34 O214 1.715(10) . ?
Mo34 O212 1.906(9) . ?
Mo34 O215 2.035(10) . ?
Mo34 O216 2.159(10) . ?
Mo34 O213 2.206(12) . ?
Mo35 M35 0.636(13) . ?
Mo35 O262 1.654(12) . ?
Mo35 O194 1.707(11) . ?
Mo35 O248 1.882(12) . ?
Mo35 O249 2.019(10) . ?
Mo35 O136 2.152(11) . ?
Mo35 O247 2.237(13) . ?
Mo36 M36 0.714(14) . ?
Mo36 O206 1.633(11) . ?
Mo36 O207 1.666(10) . ?
Mo36 O205 1.894(8) . ?
Mo36 O34 2.028(9) . ?
Mo36 O168 2.213(9) . ?
Mo36 O208 2.241(10) . ?
Mo37 O13 1.661(9) . ?
Mo37 O75 1.736(10) . ?
Mo37 O17 1.843(8) . ?
Mo37 O174 2.075(8) . ?
Mo37 O252 2.083(8) . ?
Mo37 O202 2.340(11) . ?
Mo38 O81 1.711(9) . ?
Mo38 O115 1.997(8) . ?
Mo38 O62 2.016(8) . ?
Mo38 O43 2.035(8) . ?
Mo38 O179 2.036(8) . ?
Mo38 O166 2.128(8) . ?
Mo38 O124 2.251(8) . ?
Mo39 O131 1.662(9) . ?
Mo39 O190 1.982(8) . ?
Mo39 O154 1.988(8) 2_657 ?
Mo39 O228 1.991(8) 2_657 ?
Mo39 O55 2.021(7) . ?
Mo39 O134 2.102(9) . ?
Mo39 O15 2.217(8) . ?
Mo40 O255 1.750(9) . ?
Mo40 O148 1.769(11) . ?
Mo40 O200 1.903(9) . ?
Mo40 O30 2.036(10) . ?
Mo40 O203 2.177(9) . ?
Mo40 O254 2.283(12) . ?
Mo41 M41 0.641(8) . ?
Mo41 O73 1.723(8) . ?
Mo41 O215 1.767(10) . ?
Mo41 O192 1.783(9) . ?
Mo41 O196 2.064(9) . ?
Mo41 O174 2.069(8) . ?
Mo41 O161 2.304(8) . ?
Mo42 O111 1.651(11) . ?
Mo42 O140 1.723(9) . ?
Mo42 O104 1.881(9) . ?
Mo42 O41 2.022(9) . ?
Mo42 O132 2.192(9) . ?
Mo42 O102 2.213(11) . ?
Mo43 M43 0.91(2) . ?
Mo43 O63 1.663(10) . ?
Mo43 O266 1.675(9) . ?
Mo43 O212 1.898(9) . ?
Mo43 O210 2.030(9) . ?
Mo43 O83 2.183(11) . ?
Mo43 O209 2.215(9) . ?
Mo44 O211 1.676(10) . ?
Mo44 O210 1.786(9) . ?
Mo44 O34 1.795(8) . ?
Mo44 O62 2.032(8) . ?
Mo44 O115 2.045(9) . ?
Mo44 O80 2.359(9) . ?
Mo45 M45 0.64(3) . ?
Mo45 O257 1.683(10) . ?
Mo45 O256 1.705(10) . ?
Mo45 O200 1.887(9) . ?
Mo45 O192 2.019(9) . ?
Mo45 O75 2.193(10) . ?
Mo45 O253 2.241(11) . ?
Mo46 O52 1.667(9) . ?
Mo46 O53 1.846(7) . ?
Mo46 O11 1.873(8) . ?
Mo46 O120 1.999(8) . ?
Mo46 O5 2.064(7) . ?
Mo46 O49 2.464(8) . ?
Mo47 O39 1.712(9) . ?
Mo47 O230 1.778(8) . ?
Mo47 O160 1.842(9) . ?
Mo47 O37 2.047(8) . ?
Mo47 O122 2.096(7) . ?
Mo47 O231 2.349(11) . ?
Mo48 M48 0.751(18) . ?
Mo48 O220 1.667(9) . ?
Mo48 O105 1.767(9) . ?
Mo48 O104 1.913(9) . ?
Mo48 O95 2.041(9) . ?
Mo48 O121 2.194(9) . ?
Mo48 O103 2.237(9) . ?
Mo49 O172 1.635(10) . ?
Mo49 O258 1.787(12) . ?
Mo49 O159 1.879(9) . ?
Mo49 O243 1.982(9) . ?
Mo49 O241 2.162(9) . ?
Mo49 O240 2.195(13) . ?
Mo50 O137 1.637(8) . ?
Mo50 O14 1.896(9) . ?
Mo50 O19 1.910(7) . ?
Mo50 O82 1.985(8) . ?
Mo50 O129 1.999(7) . ?
Mo50 O71 2.346(9) . ?
Mo51 O31 1.727(10) . ?
Mo51 O95 1.776(9) . ?
Mo51 O249 1.799(10) . ?
Mo51 O184 2.039(8) . ?
Mo51 O79 2.073(8) . ?
Mo51 O70 2.302(11) . ?
Mo52 O222 1.671(11) . ?
Mo52 O26 1.767(9) . ?
Mo52 O221 1.788(9) . ?
Mo52 O190 2.059(8) 2_657 ?
Mo52 O154 2.074(8) . ?
Mo52 O40 2.377(10) . ?
Mo53 O171 1.684(9) . ?
Mo53 O25 1.846(8) . ?
Mo53 O59 1.859(10) . ?
Mo53 O2 1.963(9) . ?
Mo53 O156 2.054(10) . ?
Mo53 O28 2.426(8) . ?
Mo54 O35 1.725(10) . ?
Mo54 O203 1.767(8) . ?
Mo54 O82 1.836(8) . ?
Mo54 O118 2.073(8) . ?
Mo54 O144 2.085(8) . ?
Mo54 O218 2.329(10) . ?
Mo55 O85 1.709(10) . ?
Mo55 O136 1.749(10) . ?
Mo55 O23 1.825(8) . ?
Mo55 O184 2.054(8) . ?
Mo55 O162 2.066(8) . ?
Mo55 O158 2.364(11) . ?
Mo56 O149 1.645(9) . ?
Mo56 O74 1.757(9) . ?
Mo56 O177 1.845(8) . ?
Mo56 O190 2.067(8) . ?
Mo56 O55 2.118(8) . ?
Mo56 O99 2.342(10) . ?
Mo57 O238 1.639(9) . ?
Mo57 O15 1.774(8) . ?
Mo57 O191 1.968(8) . ?
Mo57 O130 1.971(7) . ?
Mo57 O146 2.089(8) . ?
Mo57 O134 2.486(9) . ?
Mo58 O250 1.687(6) . ?
Mo58 O188 1.755(5) . ?
Mo58 O251 1.952(8) . ?
Mo58 O28 1.978(8) . ?
Mo58 O175 2.114(5) . ?
Mo58 O156 2.481(6) . ?
Mo59 O101 1.663(10) . ?
Mo59 O86 1.738(10) 2_657 ?
Mo59 O142 1.826(8) 2_657 ?
Mo59 O54 2.085(8) . ?
Mo59 O155 2.122(8) . ?
Mo59 O84 2.374(11) 2_657 ?
Mo60 O181 1.661(10) . ?
Mo60 O259 1.772(9) . ?
Mo60 O67 1.833(9) . ?
Mo60 O120 2.080(8) . ?
Mo60 O42 2.090(8) . ?
Mo60 O246 2.361(11) . ?
Mo61 O66 1.694(11) . ?
Mo61 O30 1.785(10) . ?
Mo61 O232 1.810(9) . ?
Mo61 O118 2.039(8) . ?
Mo61 O37 2.074(9) . ?
Mo61 O233 2.298(11) . ?
Mo62 O27 1.646(9) . ?
Mo62 O94 1.849(8) . ?
Mo62 O33 1.854(8) . ?
Mo62 O117 2.022(8) . ?
Mo62 O4 2.085(7) . ?
Mo62 O197 2.438(8) . ?
Mo63 O50 1.671(9) . ?
Mo63 O162 1.999(8) . ?
Mo63 O184 2.006(8) . ?
Mo63 O46 2.010(7) . ?
Mo63 O79 2.029(8) . ?
Mo63 O68 2.102(8) . ?
Mo63 O22 2.237(8) . ?
Mo64 O193 1.657(6) . ?
Mo64 O196 1.978(9) . ?
Mo64 O252 1.986(7) . ?
Mo64 O174 1.986(8) . ?
Mo64 O2 2.031(8) . ?
Mo64 O156 2.100(6) . ?
Mo64 O188 2.249(6) . ?
Mo64 M41 3.208(9) . ?
Mo65 O113 1.659(9) . ?
Mo65 O209 1.739(9) . ?
Mo65 O116 1.826(8) . ?
Mo65 O179 2.087(8) . ?
Mo65 O62 2.088(8) . ?
Mo65 O108 2.331(9) . ?
Mo66 O147 1.671(8) . ?
Mo66 O8 1.896(8) . ?
Mo66 O59 1.938(10) . ?
Mo66 O23 1.979(8) . ?
Mo66 O175 1.999(10) . ?
Mo66 O28 2.331(8) . ?
Mo67 O183 1.715(9) . ?
Mo67 O61 1.755(9) . ?
Mo67 O139 1.934(7) . ?
Mo67 O197 1.968(8) . ?
Mo67 O173 2.112(8) . ?
Mo67 O4 2.491(8) . ?
Mo68 O167 1.687(9) . ?
Mo68 O208 1.714(10) . ?
Mo68 O48 1.817(8) . ?
Mo68 O115 2.075(8) . ?
Mo68 O43 2.077(7) . ?
Mo68 O91 2.366(11) . ?
Mo69 O93 1.689(9) . ?
Mo69 O195 1.856(7) 2_657 ?
Mo69 O77 1.857(9) . ?
Mo69 O228 2.026(8) 2_657 ?
Mo69 O134 2.061(8) . ?
Mo69 O191 2.435(8) . ?
Mo70 O201 1.674(9) . ?
Mo70 O56 1.763(8) . ?
Mo70 O71 1.918(8) . ?
Mo70 O49 1.973(7) . ?
Mo70 O129 2.104(7) . ?
Mo70 O5 2.515(7) . ?
Mo71 O90 1.671(7) . ?
Mo71 O199 1.881(7) . ?
Mo71 O24 1.952(7) . ?
Mo71 O44 1.971(8) . ?
Mo71 O119 2.013(7) . ?
Mo71 O150 2.350(8) . ?
Mo72 O178 1.671(8) . ?
Mo72 O153 1.833(8) 2_657 ?
Mo72 O16 1.847(9) . ?
Mo72 O155 1.983(8) . ?
Mo72 O4 2.061(7) . ?
Mo72 O139 2.464(8) . ?
Mo73 O125 1.664(8) . ?
Mo73 O33 1.892(8) . ?
Mo73 O109 1.925(8) . ?
Mo73 O119 1.964(8) . ?
Mo73 O152 1.995(8) . ?
Mo73 O10 2.354(8) . ?
Mo74 O76 1.659(9) . ?
Mo74 O53 1.907(7) . ?
Mo74 O20 1.948(9) . ?
Mo74 O175 1.986(10) . ?
Mo74 O67 1.993(9) . ?
Mo74 O251 2.357(9) . ?
Mo75 O96 1.676(9) . ?
Mo75 O219 1.828(9) . ?
Mo75 O151 1.845(8) . ?
Mo75 O122 2.009(8) . ?
Mo75 O123 2.083(7) . ?
Mo75 O58 2.458(8) . ?
Mo76 O265 1.665(9) . ?
Mo76 O261 1.714(9) . ?
Mo76 O159 1.919(8) . ?
Mo76 O221 2.013(9) 2_657 ?
Mo76 O74 2.181(9) . ?
Mo76 O239 2.249(11) . ?
Mo77 O47 1.715(9) . ?
Mo77 O189 1.831(7) . ?
Mo77 O127 1.852(9) . ?
Mo77 O55 1.980(8) . ?
Mo77 O134 2.081(8) . ?
Mo77 O130 2.452(8) . ?
M30 O169 1.459(15) . ?
M30 O157 1.784(13) 2_657 ?
M30 O51 1.837(14) . ?
M30 O86 2.197(15) . ?
M30 O205 2.261(12) . ?
M30 O217 2.328(19) . ?
M30 C31 2.556(17) . ?
M31 O225 1.469(19) . ?
M31 O224 1.811(17) . ?
M31 O26 1.956(16) . ?
M31 O226 1.998(16) . ?
M31 O227 2.172(18) . ?
M32 O186 1.491(16) . ?
M32 O226 1.816(12) . ?
M32 O135 1.896(15) . ?
M32 O230 2.105(14) . ?
M32 O232 2.163(14) . ?
M33 O204 1.586(14) . ?
M33 O245 1.751(13) . ?
M33 O248 1.817(13) . ?
M33 O45 2.081(10) . ?
M33 O259 2.143(11) . ?
M33 O263 2.340(16) . ?
M34 O213 1.42(2) . ?
M34 O214 1.820(18) . ?
M34 O215 1.953(17) . ?
M34 O212 2.081(18) . ?
M34 O216 2.187(17) . ?
M34 C51 2.33(3) . ?
M34 O87 2.44(2) . ?
M35 O247 1.619(18) . ?
M35 O194 1.762(19) . ?
M35 O249 1.887(17) . ?
M35 O248 2.008(17) . ?
M35 O136 2.106(18) . ?
M35 O262 2.266(17) . ?
M36 O168 1.590(17) . ?
M36 O207 1.624(18) . ?
M36 O34 1.847(17) . ?
M36 O205 2.165(17) . ?
M36 O206 2.319(18) . ?
M36 O208 2.367(18) . ?
M36 C31 2.606(18) . ?
M41 O161 1.668(11) . ?
M41 O192 1.823(17) . ?
M41 O215 1.861(16) . ?
M41 O174 1.997(14) . ?
M41 O196 2.012(15) . ?
M41 O73 2.353(11) . ?
M43 O83 1.29(2) . ?
M43 O63 1.89(2) . ?
M43 O210 1.92(2) . ?
M43 O212 2.12(2) . ?
M43 O209 2.17(2) . ?
M43 C51 2.52(3) . ?
M45 O253 1.61(3) . ?
M45 O257 1.84(3) . ?
M45 O192 1.87(3) . ?
M45 O200 2.01(3) . ?
M45 O75 2.11(3) . ?
M45 O256 2.32(3) . ?
M48 O103 1.49(2) . ?
M48 O105 1.911(17) . ?
M48 O95 1.968(17) . ?
M48 O104 1.995(17) . ?
M48 O121 2.130(18) . ?
M48 O220 2.39(2) . ?
M48 C61 2.53(2) . ?
O83 C51 1.54(3) . ?
O102 C61 1.293(16) . ?
O103 C61 1.329(14) . ?
O168 C31 1.241(14) . ?
O169 C31 1.251(14) . ?
O213 C51 1.10(2) . ?
O239 C21 1.306(19) . ?
O240 C21 1.20(2) . ?
O247 C41 1.66(3) . ?
O253 C11 1.374(16) . ?
O254 C11 1.161(15) . ?
O263 C41 1.53(3) . ?
O344 O390 1.68(3) . ?
O380 O380 1.25(7) 2_655 ?
C11 C12 1.504(18) . ?
C12 N1 1.474(19) . ?
C12 C13 1.512(18) . ?
C13 C14 1.507(16) . ?
C14 C15 1.3900 . ?
C14 C19 1.3900 . ?
C15 C16 1.3900 . ?
C16 C17 1.3900 . ?
C17 C18 1.3900 . ?
C18 C19 1.3900 . ?
C21 C22 1.510(17) . ?
C22 N2 1.504(19) . ?
C22 C23 1.519(17) . ?
C23 C24 1.494(16) . ?
C24 C25 1.3900 . ?
C24 C29 1.3900 . ?
C25 C26 1.3900 . ?
C26 C27 1.3900 . ?
C27 C28 1.3900 . ?
C28 C29 1.3900 . ?
C31 C32 1.536(15) . ?
C32 C33 1.496(17) . ?
C32 N3 1.506(15) . ?
C33 C34 1.525(19) . ?
C34 C35 1.3900 . ?
C34 C39 1.3900 . ?
C35 C36 1.3900 . ?
C36 C37 1.3900 . ?
C37 C38 1.3900 . ?
C38 C39 1.3900 . ?
C41 C42 1.56(2) . ?
C42 N4 1.41(3) . ?
C42 C43 1.495(19) . ?
C43 C44 1.64(2) . ?
C44 C45 1.3900 . ?
C44 C49 1.3900 . ?
C45 C46 1.3900 . ?
C46 C47 1.3900 . ?
C47 C48 1.3900 . ?
C48 C49 1.3900 . ?
C51 C52 1.56(2) . ?
C52 N5 1.463(18) . ?
C52 C53 1.576(19) . ?
C53 C54 1.484(19) . ?
C54 C55 1.3900 . ?
C54 C59 1.3900 . ?
C55 C56 1.3900 . ?
C56 C57 1.3900 . ?
C57 C58 1.3900 . ?
C58 C59 1.3900 . ?
C61 C62 1.536(17) . ?
C62 N6 1.467(18) . ?
C62 C63 1.59(2) . ?
C63 C64 1.50(2) . ?
C64 C65 1.3900 . ?
C64 C69 1.3900 . ?
C65 C66 1.3900 . ?
C66 C67 1.3900 . ?
C67 C68 1.3900 . ?
C68 C69 1.3900 . ?

loop_
_geom_angle_atom_site_label_1
_geom_angle_atom_site_label_2
_geom_angle_atom_site_label_3
_geom_angle
_geom_angle_site_symmetry_1
_geom_angle_site_symmetry_3
_geom_angle_publ_flag
O128 Mo1 O118 97.9(4) . . ?
O128 Mo1 O144 96.4(4) . . ?
O118 Mo1 O144 71.3(3) . . ?
O128 Mo1 O37 103.3(4) . . ?
O118 Mo1 O37 71.8(3) . . ?
O144 Mo1 O37 140.1(3) . . ?
O128 Mo1 O122 93.2(4) . . ?
O118 Mo1 O122 142.5(3) . . ?
O144 Mo1 O122 142.8(3) . . ?
O37 Mo1 O122 70.7(3) . . ?
O128 Mo1 O123 98.0(4) . . ?
O118 Mo1 O123 141.1(3) . . ?
O144 Mo1 O123 71.8(3) . . ?
O37 Mo1 O123 137.1(3) . . ?
O122 Mo1 O123 71.3(3) . . ?
O128 Mo1 O235 171.5(4) . . ?
O118 Mo1 O235 89.1(3) . . ?
O144 Mo1 O235 81.1(3) . . ?
O37 Mo1 O235 83.5(3) . . ?
O122 Mo1 O235 84.2(3) . . ?
O123 Mo1 O235 73.5(3) . . ?
O180 Mo2 O100 105.1(4) . . ?
O180 Mo2 O38 100.0(4) . . ?
O100 Mo2 O38 90.1(3) . . ?
O180 Mo2 O116 101.3(4) . . ?
O100 Mo2 O116 85.9(3) . . ?
O38 Mo2 O116 158.7(3) . . ?
O180 Mo2 O29 99.7(4) . . ?
O100 Mo2 O29 155.1(3) . . ?
O38 Mo2 O29 87.5(3) . . ?
O116 Mo2 O29 87.5(3) . . ?
O180 Mo2 O6 168.8(3) . . ?
O100 Mo2 O6 84.8(3) . . ?
O38 Mo2 O6 74.4(3) . . ?
O116 Mo2 O6 84.4(3) . . ?
O29 Mo2 O6 70.7(3) . . ?
O163 Mo3 O8 102.7(4) . . ?
O163 Mo3 O57 106.4(4) . . ?
O8 Mo3 O57 98.1(4) . . ?
O163 Mo3 O162 101.1(4) . . ?
O8 Mo3 O162 87.1(3) . . ?
O57 Mo3 O162 150.1(3) . . ?
O163 Mo3 O68 98.8(4) . . ?
O8 Mo3 O68 152.3(3) . . ?
O57 Mo3 O68 92.2(3) . . ?
O162 Mo3 O68 71.8(3) . . ?
O163 Mo3 O126 171.2(3) . . ?
O8 Mo3 O126 86.1(3) . . ?
O57 Mo3 O126 73.0(3) . . ?
O162 Mo3 O126 78.0(3) . . ?
O68 Mo3 O126 72.5(3) . . ?
O3 Mo4 O18 102.7(4) . . ?
O3 Mo4 O14 105.8(4) . . ?
O18 Mo4 O14 96.2(4) . . ?
O3 Mo4 O1 102.2(4) . . ?
O18 Mo4 O1 89.5(3) . . ?
O14 Mo4 O1 149.4(3) . . ?
O3 Mo4 O5 95.7(3) . . ?
O18 Mo4 O5 156.2(3) . . ?
O14 Mo4 O5 93.1(3) . . ?
O1 Mo4 O5 71.8(3) . . ?
O3 Mo4 O71 169.4(3) . . ?
O18 Mo4 O71 87.9(3) . . ?
O14 Mo4 O71 72.4(3) . . ?
O1 Mo4 O71 77.8(3) . . ?
O5 Mo4 O71 74.1(3) . . ?
O60 Mo5 O54 102.8(4) . . ?
O60 Mo5 O117 95.3(4) . . ?
O54 Mo5 O117 140.3(3) . . ?
O60 Mo5 O155 93.6(3) . . ?
O54 Mo5 O155 72.4(3) . . ?
O117 Mo5 O155 141.8(3) . . ?
O60 Mo5 O21 98.9(4) . . ?
O54 Mo5 O21 70.9(3) . . ?
O117 Mo5 O21 71.6(3) . . ?
O155 Mo5 O21 143.0(3) . . ?
O60 Mo5 O4 97.0(4) . . ?
O54 Mo5 O4 138.7(3) . . ?
O117 Mo5 O4 71.6(3) . . ?
O155 Mo5 O4 70.4(3) . . ?
O21 Mo5 O4 141.0(3) . . ?
O60 Mo5 O61 170.7(4) . . ?
O54 Mo5 O61 85.3(4) . . ?
O117 Mo5 O61 81.0(3) . . ?
O155 Mo5 O61 84.3(3) . . ?
O21 Mo5 O61 88.1(3) . . ?
O4 Mo5 O61 73.8(3) . . ?
O138 Mo6 O25 102.6(4) . . ?
O138 Mo6 O57 101.1(4) . . ?
O25 Mo6 O57 88.5(3) . . ?
O138 Mo6 O29 102.1(4) . . ?
O25 Mo6 O29 155.3(4) . . ?
O57 Mo6 O29 88.4(3) . . ?
O138 Mo6 O264 101.6(4) . . ?
O25 Mo6 O264 86.0(3) . . ?
O57 Mo6 O264 157.3(4) . . ?
O29 Mo6 O264 87.5(3) . . ?
O138 Mo6 O126 169.4(3) . . ?
O25 Mo6 O126 86.8(3) . . ?
O57 Mo6 O126 73.9(3) . . ?
O29 Mo6 O126 68.8(3) . . ?
O264 Mo6 O126 83.8(3) . . ?
O164 Mo7 O216 103.3(5) . . ?
O164 Mo7 O264 101.3(4) . . ?
O216 Mo7 O264 105.7(4) . . ?
O164 Mo7 O196 94.3(4) . . ?
O216 Mo7 O196 90.3(4) . . ?
O264 Mo7 O196 154.2(4) . . ?
O164 Mo7 O2 95.7(4) . . ?
O216 Mo7 O2 152.9(4) . . ?
O264 Mo7 O2 89.1(4) . . ?
O196 Mo7 O2 68.9(3) . . ?
O164 Mo7 O98 171.3(4) . . ?
O216 Mo7 O98 82.5(5) . . ?
O264 Mo7 O98 83.0(4) . . ?
O196 Mo7 O98 79.1(4) . . ?
O2 Mo7 O98 76.7(4) . . ?
O97 Mo8 O145 103.4(3) . . ?
O97 Mo8 O94 100.5(4) . . ?
O145 Mo8 O94 90.7(3) . . ?
O97 Mo8 O48 101.8(4) . . ?
O145 Mo8 O48 85.7(3) . . ?
O94 Mo8 O48 157.6(3) . . ?
O97 Mo8 O173 100.6(3) . . ?
O145 Mo8 O173 155.7(3) . . ?
O94 Mo8 O173 88.7(3) . . ?
O48 Mo8 O173 85.7(3) . . ?
O97 Mo8 O197 168.7(3) . . ?
O145 Mo8 O197 86.5(3) . . ?
O94 Mo8 O197 73.5(3) . . ?
O48 Mo8 O197 84.2(3) . . ?
O173 Mo8 O197 70.1(3) . . ?
O114 Mo9 O32 102.7(4) . . ?
O114 Mo9 O18 105.8(4) . . ?
O32 Mo9 O18 88.4(3) . . ?
O114 Mo9 O36 99.9(3) . . ?
O32 Mo9 O36 89.3(3) . . ?
O18 Mo9 O36 154.0(3) . . ?
O114 Mo9 O7 98.2(4) . . ?
O32 Mo9 O7 158.9(3) . . ?
O18 Mo9 O7 88.2(3) . . ?
O36 Mo9 O7 84.7(3) . . ?
O114 Mo9 O133 168.9(3) . . ?
O32 Mo9 O133 75.2(3) . . ?
O18 Mo9 O133 85.2(3) . . ?
O36 Mo9 O133 69.3(3) . . ?
O7 Mo9 O133 83.8(3) . . ?
O12 Mo10 O124 104.8(4) . . ?
O12 Mo10 O150 106.6(4) . . ?
O124 Mo10 O150 98.5(3) . . ?
O12 Mo10 O10 104.2(4) . . ?
O124 Mo10 O10 97.7(3) . . ?
O150 Mo10 O10 140.1(3) . . ?
O12 Mo10 O119 96.9(4) . . ?
O124 Mo10 O119 158.3(3) . . ?
O150 Mo10 O119 76.2(3) . . ?
O10 Mo10 O119 75.3(3) . . ?
O12 Mo10 O166 178.6(4) . . ?
O124 Mo10 O166 74.7(3) . . ?
O150 Mo10 O166 74.8(3) . . ?
O10 Mo10 O166 74.7(3) . . ?
O119 Mo10 O166 83.6(3) . . ?
O176 Mo11 O153 103.0(4) . . ?
O176 Mo11 O16 99.8(4) . . ?
O153 Mo11 O16 89.0(3) . . ?
O176 Mo11 O142 101.7(4) . . ?
O153 Mo11 O142 88.1(3) . . ?
O16 Mo11 O142 158.5(3) . . ?
O176 Mo11 O173 100.2(4) . . ?
O153 Mo11 O173 156.8(4) . . ?
O16 Mo11 O173 89.5(3) . . ?
O142 Mo11 O173 84.9(3) . . ?
O176 Mo11 O139 167.4(3) . . ?
O153 Mo11 O139 88.3(3) . . ?
O16 Mo11 O139 74.5(3) . . ?
O142 Mo11 O139 84.1(3) . . ?
O173 Mo11 O139 69.0(3) . . ?
O198 Mo12 O132 103.6(5) . . ?
O198 Mo12 O152 101.1(4) . . ?
O132 Mo12 O152 105.4(4) . . ?
O198 Mo12 O21 94.0(4) . . ?
O132 Mo12 O21 88.7(4) . . ?
O152 Mo12 O21 156.1(3) . . ?
O198 Mo12 O117 94.5(4) . . ?
O132 Mo12 O117 151.7(4) . . ?
O152 Mo12 O117 92.0(3) . . ?
O21 Mo12 O117 68.3(3) . . ?
O198 Mo12 O185 172.2(4) . . ?
O132 Mo12 O185 83.2(4) . . ?
O152 Mo12 O185 80.5(4) . . ?
O21 Mo12 O185 82.2(3) . . ?
O117 Mo12 O185 77.7(3) . . ?
O182 Mo13 O9 98.6(4) . . ?
O182 Mo13 O1 95.0(4) . . ?
O9 Mo13 O1 73.1(3) . . ?
O182 Mo13 O42 104.5(4) . . ?
O9 Mo13 O42 69.4(3) . . ?
O1 Mo13 O42 139.8(3) . . ?
O182 Mo13 O120 93.9(3) . . ?
O9 Mo13 O120 141.5(3) . . ?
O1 Mo13 O120 141.9(3) . . ?
O42 Mo13 O120 72.2(3) . . ?
O182 Mo13 O5 95.6(4) . . ?
O9 Mo13 O5 142.5(3) . . ?
O1 Mo13 O5 71.2(3) . . ?
O42 Mo13 O5 139.0(3) . . ?
O120 Mo13 O5 71.0(3) . . ?
O182 Mo13 O56 170.1(4) . . ?
O9 Mo13 O56 89.5(3) . . ?
O1 Mo13 O56 81.8(3) . . ?
O42 Mo13 O56 83.7(3) . . ?
O120 Mo13 O56 83.1(3) . . ?
O5 Mo13 O56 74.4(3) . . ?
O65 Mo14 O189 104.2(4) . . ?
O65 Mo14 O177 103.1(4) . . ?
O189 Mo14 O177 86.7(3) . . ?
O65 Mo14 O219 99.2(4) . . ?
O189 Mo14 O219 88.9(4) . . ?
O177 Mo14 O219 157.7(3) . . ?
O65 Mo14 O36 100.7(4) . . ?
O189 Mo14 O36 155.2(3) . . ?
O177 Mo14 O36 87.5(3) . . ?
O219 Mo14 O36 87.4(3) . . ?
O65 Mo14 O58 167.5(4) . . ?
O189 Mo14 O58 86.1(3) . . ?
O177 Mo14 O58 84.3(3) . . ?
O219 Mo14 O58 73.6(3) . . ?
O36 Mo14 O58 69.3(3) . . ?
O88 Mo15 O110 103.6(4) . . ?
O88 Mo15 O20 103.1(4) . . ?
O110 Mo15 O20 98.6(4) . . ?
O88 Mo15 O252 104.1(4) . . ?
O110 Mo15 O252 88.5(3) . . ?
O20 Mo15 O252 149.4(3) . . ?
O88 Mo15 O156 96.0(4) . . ?
O110 Mo15 O156 154.9(3) . . ?
O20 Mo15 O156 92.0(3) . . ?
O252 Mo15 O156 71.4(3) . . ?
O88 Mo15 O251 168.8(4) . . ?
O110 Mo15 O251 87.5(3) . . ?
O20 Mo15 O251 73.2(3) . . ?
O252 Mo15 O251 77.5(3) . . ?
O156 Mo15 O251 73.8(3) . . ?
O165 Mo16 O100 104.5(4) . . ?
O165 Mo16 O24 104.6(4) . . ?
O100 Mo16 O24 99.7(4) . . ?
O165 Mo16 O179 102.3(4) . . ?
O100 Mo16 O179 86.5(3) . . ?
O24 Mo16 O179 149.9(3) . . ?
O165 Mo16 O166 95.0(4) . . ?
O100 Mo16 O166 154.5(3) . . ?
O24 Mo16 O166 91.0(3) . . ?
O179 Mo16 O166 73.3(3) . . ?
O165 Mo16 O150 168.9(3) . . ?
O100 Mo16 O150 86.6(3) . . ?
O24 Mo16 O150 73.8(3) . . ?
O179 Mo16 O150 77.2(3) . . ?
O166 Mo16 O150 74.2(3) . . ?
O141 Mo17 O145 103.4(4) . . ?
O141 Mo17 O109 101.7(4) . . ?
O145 Mo17 O109 98.4(3) . . ?
O141 Mo17 O43 105.3(4) . . ?
O145 Mo17 O43 86.8(3) . . ?
O109 Mo17 O43 150.5(3) . . ?
O141 Mo17 O166 96.1(4) . . ?
O145 Mo17 O166 155.2(3) . . ?
O109 Mo17 O166 92.3(3) . . ?
O43 Mo17 O166 73.3(3) . . ?
O141 Mo17 O10 169.2(3) . . ?
O145 Mo17 O10 87.1(3) . . ?
O109 Mo17 O10 73.9(3) . . ?
O43 Mo17 O10 77.4(3) . . ?
O166 Mo17 O10 74.5(3) . . ?
O106 Mo18 O121 103.8(4) . . ?
O106 Mo18 O44 100.5(4) . . ?
O121 Mo18 O44 107.5(4) . . ?
O106 Mo18 O79 97.2(4) . . ?
O121 Mo18 O79 87.4(4) . . ?
O44 Mo18 O79 153.2(3) . . ?
O106 Mo18 O46 95.1(4) . . ?
O121 Mo18 O46 151.6(4) . . ?
O44 Mo18 O46 89.3(3) . . ?
O79 Mo18 O46 69.2(3) . . ?
O106 Mo18 O260 173.1(4) . . ?
O121 Mo18 O260 82.3(4) . . ?
O44 Mo18 O260 80.4(3) . . ?
O79 Mo18 O260 79.8(3) . . ?
O46 Mo18 O260 78.0(3) . . ?
O236 Mo19 O19 103.0(4) . . ?
O236 Mo19 O32 104.6(4) . . ?
O19 Mo19 O32 97.3(3) . . ?
O236 Mo19 O144 103.7(4) . . ?
O19 Mo19 O144 88.4(3) . . ?
O32 Mo19 O144 149.0(3) . . ?
O236 Mo19 O123 95.7(3) . . ?
O19 Mo19 O123 154.7(3) . . ?
O32 Mo19 O123 94.4(3) . . ?
O144 Mo19 O123 70.4(3) . . ?
O236 Mo19 O133 169.9(3) . . ?
O19 Mo19 O133 87.1(3) . . ?
O32 Mo19 O133 72.5(3) . . ?
O144 Mo19 O133 77.4(3) . . ?
O123 Mo19 O133 75.0(3) . . ?
O242 Mo20 O243 107.0(6) . . ?
O242 Mo20 O45 97.9(6) . . ?
O243 Mo20 O45 107.5(4) . . ?
O242 Mo20 O9 98.8(5) . . ?
O243 Mo20 O9 88.1(4) . . ?
O45 Mo20 O9 152.6(4) . . ?
O242 Mo20 O42 95.1(5) . . ?
O243 Mo20 O42 149.5(4) . . ?
O45 Mo20 O42 89.3(4) . . ?
O9 Mo20 O42 67.7(3) . . ?
O242 Mo20 O244 171.4(5) . . ?
O243 Mo20 O244 81.4(5) . . ?
O45 Mo20 O244 81.0(5) . . ?
O9 Mo20 O244 79.3(3) . . ?
O42 Mo20 O244 76.3(4) . . ?
O170 Mo21 O41 98.9(6) . . ?
O170 Mo21 O157 102.9(5) . . ?
O41 Mo21 O157 102.1(4) . . ?
O170 Mo21 O54 99.5(5) . . ?
O41 Mo21 O54 154.2(4) . . ?
O157 Mo21 O54 91.3(4) . . ?
O170 Mo21 O21 98.3(4) . . ?
O41 Mo21 O21 90.3(4) . . ?
O157 Mo21 O21 153.4(4) . . ?
O54 Mo21 O21 69.2(3) . . ?
O170 Mo21 O64 175.7(5) . . ?
O41 Mo21 O64 84.7(5) . . ?
O157 Mo21 O64 78.5(4) . . ?
O54 Mo21 O64 76.3(4) . . ?
O21 Mo21 O64 79.2(4) . . ?
O187 Mo22 O22 103.3(4) . . ?
O187 Mo22 O126 105.0(4) . . ?
O22 Mo22 O126 98.7(3) . . ?
O187 Mo22 O6 106.2(4) . . ?
O22 Mo22 O6 97.9(3) . . ?
O126 Mo22 O6 140.0(3) . . ?
O187 Mo22 O29 99.8(4) . . ?
O22 Mo22 O29 157.0(3) . . ?
O126 Mo22 O29 74.7(3) . . ?
O6 Mo22 O29 75.9(3) . . ?
O187 Mo22 O68 176.8(4) . . ?
O22 Mo22 O68 73.6(3) . . ?
O126 Mo22 O68 75.2(3) . . ?
O6 Mo22 O68 75.0(3) . . ?
O29 Mo22 O68 83.4(3) . . ?
O143 Mo23 O241 102.7(5) . . ?
O143 Mo23 O7 103.2(4) . . ?
O241 Mo23 O7 105.2(4) . . ?
O143 Mo23 O1 96.1(4) . . ?
O241 Mo23 O1 150.7(4) . . ?
O7 Mo23 O1 92.0(3) . . ?
O143 Mo23 O9 93.3(4) . . ?
O241 Mo23 O9 88.7(4) . . ?
O7 Mo23 O9 155.2(3) . . ?
O1 Mo23 O9 67.6(3) . . ?
O143 Mo23 O112 173.4(4) . . ?
O241 Mo23 O112 82.2(4) . . ?
O7 Mo23 O112 79.6(4) . . ?
O1 Mo23 O112 77.7(3) . . ?
O9 Mo23 O112 82.2(3) . . ?
O237 Mo24 O151 105.5(4) . . ?
O237 Mo24 O127 102.1(5) . . ?
O151 Mo24 O127 87.4(4) . . ?
O237 Mo24 O160 100.3(4) . . ?
O151 Mo24 O160 87.2(3) . . ?
O127 Mo24 O160 157.6(4) . . ?
O237 Mo24 O146 97.9(4) . . ?
O151 Mo24 O146 156.5(3) . . ?
O127 Mo24 O146 89.4(3) . . ?
O160 Mo24 O146 87.0(3) . . ?
O237 Mo24 O130 167.2(4) . . ?
O151 Mo24 O130 86.7(3) . . ?
O127 Mo24 O130 74.3(3) . . ?
O160 Mo24 O130 83.7(3) . . ?
O146 Mo24 O130 70.0(3) . . ?
O92 Mo25 O110 103.6(4) . . ?
O92 Mo25 O11 100.0(4) . . ?
O110 Mo25 O11 89.0(4) . . ?
O92 Mo25 O17 101.1(4) . . ?
O110 Mo25 O17 86.9(4) . . ?
O11 Mo25 O17 158.8(3) . . ?
O92 Mo25 O129 100.7(4) . . ?
O110 Mo25 O129 155.6(3) . . ?
O11 Mo25 O129 89.2(3) . . ?
O17 Mo25 O129 86.0(3) . . ?
O92 Mo25 O49 168.8(4) . . ?
O110 Mo25 O49 86.4(3) . . ?
O11 Mo25 O49 74.8(3) . . ?
O17 Mo25 O49 84.2(3) . . ?
O129 Mo25 O49 69.6(3) . . ?
O72 Mo26 O227 106.6(6) . . ?
O72 Mo26 O229 101.0(4) . . ?
O227 Mo26 O229 105.5(4) . . ?
O72 Mo26 O154 96.6(4) . . ?
O227 Mo26 O154 90.0(4) . . ?
O229 Mo26 O154 152.0(4) . . ?
O72 Mo26 O228 93.2(4) . . ?
O227 Mo26 O228 151.9(4) . . ?
O229 Mo26 O228 89.7(3) . . ?
O154 Mo26 O228 67.5(3) . . ?
O72 Mo26 O69 169.1(4) . . ?
O227 Mo26 O69 81.0(6) . . ?
O229 Mo26 O69 84.1(4) . . ?
O154 Mo26 O69 75.3(4) . . ?
O228 Mo26 O69 77.1(4) . . ?
O89 Mo27 O195 105.4(4) . . ?
O89 Mo27 O77 100.9(4) . . ?
O195 Mo27 O77 87.8(4) . . ?
O89 Mo27 O229 101.4(4) . . ?
O195 Mo27 O229 85.3(3) . . ?
O77 Mo27 O229 157.6(4) . . ?
O89 Mo27 O146 99.3(4) . . ?
O195 Mo27 O146 155.2(3) . . ?
O77 Mo27 O146 89.6(3) . . ?
O229 Mo27 O146 87.8(3) . . ?
O89 Mo27 O191 167.6(3) . . ?
O195 Mo27 O191 85.7(3) . . ?
O77 Mo27 O191 73.5(3) . . ?
O229 Mo27 O191 84.8(3) . . ?
O146 Mo27 O191 70.0(3) . . ?
O107 Mo28 O38 103.2(3) . . ?
O107 Mo28 O199 102.9(3) . . ?
O38 Mo28 O199 99.6(3) . . ?
O107 Mo28 O46 102.9(4) . . ?
O38 Mo28 O46 150.8(3) . . ?
O199 Mo28 O46 87.0(3) . . ?
O107 Mo28 O68 96.9(3) . . ?
O38 Mo28 O68 92.6(3) . . ?
O199 Mo28 O68 153.6(3) . . ?
O46 Mo28 O68 71.5(3) . . ?
O107 Mo28 O6 170.0(3) . . ?
O38 Mo28 O6 74.0(3) . . ?
O199 Mo28 O6 87.1(3) . . ?
O46 Mo28 O6 78.0(3) . . ?
O68 Mo28 O6 73.8(3) . . ?
O78 Mo29 O235 102.8(4) . . ?
O78 Mo29 O58 105.8(4) . . ?
O235 Mo29 O58 100.3(3) . . ?
O78 Mo29 O133 104.6(4) . . ?
O235 Mo29 O133 96.6(3) . . ?
O58 Mo29 O133 140.7(3) . . ?
O78 Mo29 O36 100.6(3) . . ?
O235 Mo29 O36 156.5(3) . . ?
O58 Mo29 O36 75.4(3) . . ?
O133 Mo29 O36 75.1(3) . . ?
O78 Mo29 O123 175.0(3) . . ?
O235 Mo29 O123 72.2(3) . . ?
O58 Mo29 O123 75.5(3) . . ?
O133 Mo29 O123 76.4(3) . . ?
O36 Mo29 O123 84.4(3) . . ?
M30 Mo30 O217 154.2(9) . . ?
M30 Mo30 O51 82.8(8) . . ?
O217 Mo30 O51 105.4(5) . . ?
M30 Mo30 O205 103.4(8) . . ?
O217 Mo30 O205 99.4(5) . . ?
O51 Mo30 O205 99.0(4) . . ?
M30 Mo30 O157 60.9(8) . 2_657 ?
O217 Mo30 O157 94.3(5) . 2_657 ?
O51 Mo30 O157 89.7(4) . 2_657 ?
O205 Mo30 O157 161.2(4) . 2_657 ?
M30 Mo30 O169 20.2(8) . . ?
O217 Mo30 O169 163.6(5) . . ?
O51 Mo30 O169 89.9(4) . . ?
O205 Mo30 O169 83.6(4) . . ?
O157 Mo30 O169 79.8(4) 2_657 . ?
M30 Mo30 O86 77.7(8) . . ?
O217 Mo30 O86 91.7(5) . . ?
O51 Mo30 O86 160.5(5) . . ?
O205 Mo30 O86 87.1(4) . . ?
O157 Mo30 O86 79.5(4) 2_657 . ?
O169 Mo30 O86 72.3(4) . . ?
M31 Mo31 O224 87.6(12) . . ?
M31 Mo31 O223 165.1(12) . . ?
O224 Mo31 O223 103.9(6) . . ?
M31 Mo31 O226 86.3(10) . . ?
O224 Mo31 O226 99.3(4) . . ?
O223 Mo31 O226 100.8(5) . . ?
M31 Mo31 O26 74.5(10) . . ?
O224 Mo31 O26 95.4(5) . . ?
O223 Mo31 O26 94.7(5) . . ?
O226 Mo31 O26 155.3(4) . . ?
M31 Mo31 O227 79.2(11) . . ?
O224 Mo31 O227 166.8(6) . . ?
O223 Mo31 O227 88.9(6) . . ?
O226 Mo31 O227 81.5(4) . . ?
O26 Mo31 O227 79.7(4) . . ?
M31 Mo31 O225 3.9(11) . . ?
O224 Mo31 O225 86.4(6) . . ?
O223 Mo31 O225 168.2(5) . . ?
O226 Mo31 O225 82.9(5) . . ?
O26 Mo31 O225 78.4(5) . . ?
O227 Mo31 O225 80.6(5) . . ?
O135 Mo32 O226 101.2(4) . . ?
O135 Mo32 O186 99.9(6) . . ?
O226 Mo32 O186 96.3(5) . . ?
O135 Mo32 O232 94.8(4) . . ?
O226 Mo32 O232 160.9(5) . . ?
O186 Mo32 O232 91.1(5) . . ?
O135 Mo32 O234 91.1(5) . . ?
O226 Mo32 O234 86.0(5) . . ?
O186 Mo32 O234 168.0(5) . . ?
O232 Mo32 O234 83.3(5) . . ?
O135 Mo32 O230 173.5(5) . . ?
O226 Mo32 O230 81.3(4) . . ?
O186 Mo32 O230 85.6(5) . . ?
O232 Mo32 O230 81.7(4) . . ?
O234 Mo32 O230 83.1(4) . . ?
O245 Mo33 O263 102.6(7) . . ?
O245 Mo33 O248 99.7(5) . . ?
O263 Mo33 O248 93.1(6) . . ?
O245 Mo33 O45 95.0(5) . . ?
O263 Mo33 O45 86.5(6) . . ?
O248 Mo33 O45 165.0(4) . . ?
O245 Mo33 O204 90.4(7) . . ?
O263 Mo33 O204 166.7(6) . . ?
O248 Mo33 O204 87.6(5) . . ?
O45 Mo33 O204 89.4(5) . . ?
O245 Mo33 O259 172.5(7) . . ?
O263 Mo33 O259 84.7(6) . . ?
O248 Mo33 O259 81.5(4) . . ?
O45 Mo33 O259 83.5(4) . . ?
O204 Mo33 O259 82.2(6) . . ?
M34 Mo34 O87 166.0(12) . . ?
M34 Mo34 O214 84.1(11) . . ?
O87 Mo34 O214 102.8(6) . . ?
M34 Mo34 O212 90.8(11) . . ?
O87 Mo34 O212 100.1(6) . . ?
O214 Mo34 O212 98.1(4) . . ?
M34 Mo34 O215 72.7(11) . . ?
O87 Mo34 O215 94.6(5) . . ?
O214 Mo34 O215 93.5(4) . . ?
O212 Mo34 O215 158.7(5) . . ?
M34 Mo34 O216 81.2(11) . . ?
O87 Mo34 O216 91.6(6) . . ?
O214 Mo34 O216 165.3(5) . . ?
O212 Mo34 O216 82.2(4) . . ?
O215 Mo34 O216 82.1(4) . . ?
M34 Mo34 O213 11.7(12) . . ?
O87 Mo34 O213 165.1(6) . . ?
O214 Mo34 O213 91.8(5) . . ?
O212 Mo34 O213 80.9(5) . . ?
O215 Mo34 O213 81.0(4) . . ?
O216 Mo34 O213 73.7(5) . . ?
M35 Mo35 O262 161.6(15) . . ?
M35 Mo35 O194 84.4(15) . . ?
O262 Mo35 O194 102.7(7) . . ?
M35 Mo35 O248 92.1(14) . . ?
O262 Mo35 O248 103.3(5) . . ?
O194 Mo35 O248 99.2(4) . . ?
M35 Mo35 O249 69.0(14) . . ?
O262 Mo35 O249 93.5(5) . . ?
O194 Mo35 O249 92.2(4) . . ?
O248 Mo35 O249 157.0(4) . . ?
M35 Mo35 O136 77.3(15) . . ?
O262 Mo35 O136 94.2(6) . . ?
O194 Mo35 O136 161.6(6) . . ?
O248 Mo35 O136 83.8(3) . . ?
O249 Mo35 O136 79.3(4) . . ?
M35 Mo35 O247 11.8(14) . . ?
O262 Mo35 O247 171.2(6) . . ?
O194 Mo35 O247 84.2(6) . . ?
O248 Mo35 O247 80.5(5) . . ?
O249 Mo35 O247 80.8(5) . . ?
O136 Mo35 O247 78.3(5) . . ?
M36 Mo36 O206 160.8(13) . . ?
M36 Mo36 O207 74.2(13) . . ?
O206 Mo36 O207 106.0(6) . . ?
M36 Mo36 O205 102.6(13) . . ?
O206 Mo36 O205 96.4(4) . . ?
O207 Mo36 O205 98.2(4) . . ?
M36 Mo36 O34 65.3(12) . . ?
O206 Mo36 O34 95.8(5) . . ?
O207 Mo36 O34 94.7(4) . . ?
O205 Mo36 O34 159.1(4) . . ?
M36 Mo36 O168 24.3(13) . . ?
O206 Mo36 O168 161.3(5) . . ?
O207 Mo36 O168 92.3(5) . . ?
O205 Mo36 O168 84.2(4) . . ?
O34 Mo36 O168 78.9(4) . . ?
M36 Mo36 O208 91.2(13) . . ?
O206 Mo36 O208 88.0(5) . . ?
O207 Mo36 O208 165.3(5) . . ?
O205 Mo36 O208 84.0(3) . . ?
O34 Mo36 O208 79.5(3) . . ?
O168 Mo36 O208 73.4(4) . . ?
O13 Mo37 O75 104.4(5) . . ?
O13 Mo37 O17 100.8(4) . . ?
O75 Mo37 O17 107.2(4) . . ?
O13 Mo37 O174 97.0(4) . . ?
O75 Mo37 O174 87.1(4) . . ?
O17 Mo37 O174 153.4(3) . . ?
O13 Mo37 O252 96.5(4) . . ?
O75 Mo37 O252 149.0(4) . . ?
O17 Mo37 O252 90.8(3) . . ?
O174 Mo37 O252 67.6(3) . . ?
O13 Mo37 O202 172.4(4) . . ?
O75 Mo37 O202 83.1(5) . . ?
O17 Mo37 O202 78.3(4) . . ?
O174 Mo37 O202 81.5(3) . . ?
O252 Mo37 O202 76.0(4) . . ?
O81 Mo38 O115 100.3(4) . . ?
O81 Mo38 O62 99.5(4) . . ?
O115 Mo38 O62 71.1(3) . . ?
O81 Mo38 O43 92.6(4) . . ?
O115 Mo38 O43 71.5(3) . . ?
O62 Mo38 O43 142.2(3) . . ?
O81 Mo38 O179 95.9(3) . . ?
O115 Mo38 O179 141.9(3) . . ?
O62 Mo38 O179 72.2(3) . . ?
O43 Mo38 O179 142.1(3) . . ?
O81 Mo38 O166 97.6(4) . . ?
O115 Mo38 O166 138.7(3) . . ?
O62 Mo38 O166 141.1(3) . . ?
O43 Mo38 O166 70.8(3) . . ?
O179 Mo38 O166 71.5(3) . . ?
O81 Mo38 O124 171.4(4) . . ?
O115 Mo38 O124 85.1(4) . . ?
O62 Mo38 O124 88.5(3) . . ?
O43 Mo38 O124 82.7(3) . . ?
O179 Mo38 O124 83.7(3) . . ?
O166 Mo38 O124 74.1(3) . . ?
O131 Mo39 O190 97.8(4) . . ?
O131 Mo39 O154 102.9(4) . 2_657 ?
O190 Mo39 O154 72.4(3) . 2_657 ?
O131 Mo39 O228 92.6(4) . 2_657 ?
O190 Mo39 O228 142.5(3) . 2_657 ?
O154 Mo39 O228 70.2(3) 2_657 2_657 ?
O131 Mo39 O55 95.4(4) . . ?
O190 Mo39 O55 72.5(3) . . ?
O154 Mo39 O55 142.1(3) 2_657 . ?
O228 Mo39 O55 142.3(3) 2_657 . ?
O131 Mo39 O134 98.1(4) . . ?
O190 Mo39 O134 141.2(3) . . ?
O154 Mo39 O134 136.7(3) 2_657 . ?
O228 Mo39 O134 71.4(3) 2_657 . ?
O55 Mo39 O134 71.0(3) . . ?
O131 Mo39 O15 171.4(4) . . ?
O190 Mo39 O15 90.3(3) . . ?
O154 Mo39 O15 82.3(4) 2_657 . ?
O228 Mo39 O15 82.6(3) 2_657 . ?
O55 Mo39 O15 84.2(3) . . ?
O134 Mo39 O15 73.6(3) . . ?
O255 Mo40 O148 107.6(6) . . ?
O255 Mo40 O200 98.9(4) . . ?
O148 Mo40 O200 99.4(4) . . ?
O255 Mo40 O30 90.3(4) . . ?
O148 Mo40 O30 96.4(5) . . ?
O200 Mo40 O30 158.3(4) . . ?
O255 Mo40 O203 162.2(5) . . ?
O148 Mo40 O203 89.2(5) . . ?
O200 Mo40 O203 83.6(4) . . ?
O30 Mo40 O203 81.9(3) . . ?
O255 Mo40 O254 88.5(5) . . ?
O148 Mo40 O254 163.3(5) . . ?
O200 Mo40 O254 81.9(4) . . ?
O30 Mo40 O254 78.7(5) . . ?
O203 Mo40 O254 74.3(4) . . ?
M41 Mo41 O73 167.7(11) . . ?
M41 Mo41 O215 88.2(14) . . ?
O73 Mo41 O215 102.5(5) . . ?
M41 Mo41 O192 83.3(15) . . ?
O73 Mo41 O192 99.2(6) . . ?
O215 Mo41 O192 107.0(3) . . ?
M41 Mo41 O196 76.4(12) . . ?
O73 Mo41 O196 97.2(4) . . ?
O215 Mo41 O196 90.2(4) . . ?
O192 Mo41 O196 152.9(5) . . ?
M41 Mo41 O174 74.7(12) . . ?
O73 Mo41 O174 93.2(4) . . ?
O215 Mo41 O174 155.1(4) . . ?
O192 Mo41 O174 89.1(4) . . ?
O196 Mo41 O174 68.5(2) . . ?
M41 Mo41 O161 6.0(9) . . ?
O73 Mo41 O161 173.3(5) . . ?
O215 Mo41 O161 83.9(5) . . ?
O192 Mo41 O161 80.5(5) . . ?
O196 Mo41 O161 80.8(4) . . ?
O174 Mo41 O161 80.1(4) . . ?
O111 Mo42 O140 104.6(5) . . ?
O111 Mo42 O104 100.1(5) . . ?
O140 Mo42 O104 98.0(4) . . ?
O111 Mo42 O41 96.8(5) . . ?
O140 Mo42 O41 91.9(4) . . ?
O104 Mo42 O41 157.5(4) . . ?
O111 Mo42 O132 92.7(5) . . ?
O140 Mo42 O132 162.3(4) . . ?
O104 Mo42 O132 82.4(4) . . ?
O41 Mo42 O132 82.1(4) . . ?
O111 Mo42 O102 167.3(5) . . ?
O140 Mo42 O102 87.6(4) . . ?
O104 Mo42 O102 81.4(4) . . ?
O41 Mo42 O102 78.9(4) . . ?
O132 Mo42 O102 74.9(4) . . ?
M43 Mo43 O63 89.4(12) . . ?
M43 Mo43 O266 164.3(12) . . ?
O63 Mo43 O266 100.6(5) . . ?
M43 Mo43 O212 91.0(12) . . ?
O63 Mo43 O212 99.3(4) . . ?
O266 Mo43 O212 99.1(5) . . ?
M43 Mo43 O210 70.0(12) . . ?
O63 Mo43 O210 94.8(4) . . ?
O266 Mo43 O210 96.9(4) . . ?
O212 Mo43 O210 156.3(4) . . ?
M43 Mo43 O83 7.7(12) . . ?
O63 Mo43 O83 90.5(5) . . ?
O266 Mo43 O83 168.0(4) . . ?
O212 Mo43 O83 83.3(4) . . ?
O210 Mo43 O83 77.6(4) . . ?
M43 Mo43 O209 75.4(11) . . ?
O63 Mo43 O209 164.7(5) . . ?
O266 Mo43 O209 93.9(4) . . ?
O212 Mo43 O209 82.7(4) . . ?
O210 Mo43 O209 78.9(3) . . ?
O83 Mo43 O209 74.7(4) . . ?
O211 Mo44 O210 105.0(5) . . ?
O211 Mo44 O34 101.0(4) . . ?
O210 Mo44 O34 106.2(4) . . ?
O211 Mo44 O62 96.9(4) . . ?
O210 Mo44 O62 88.2(4) . . ?
O34 Mo44 O62 153.0(4) . . ?
O211 Mo44 O115 96.7(4) . . ?
O210 Mo44 O115 150.9(4) . . ?
O34 Mo44 O115 88.1(4) . . ?
O62 Mo44 O115 69.9(3) . . ?
O211 Mo44 O80 173.9(4) . . ?
O210 Mo44 O80 79.9(4) . . ?
O34 Mo44 O80 80.8(4) . . ?
O62 Mo44 O80 79.4(3) . . ?
O115 Mo44 O80 77.5(4) . . ?
M45 Mo45 O257 93(3) . . ?
M45 Mo45 O256 160(3) . . ?
O257 Mo45 O256 102.2(5) . . ?
M45 Mo45 O200 91(3) . . ?
O257 Mo45 O200 98.4(4) . . ?
O256 Mo45 O200 98.4(5) . . ?
M45 Mo45 O192 67(3) . . ?
O257 Mo45 O192 95.0(4) . . ?
O256 Mo45 O192 98.7(5) . . ?
O200 Mo45 O192 155.5(5) . . ?
M45 Mo45 O75 74(3) . . ?
O257 Mo45 O75 167.6(5) . . ?
O256 Mo45 O75 89.6(5) . . ?
O200 Mo45 O75 83.3(4) . . ?
O192 Mo45 O75 79.4(4) . . ?
M45 Mo45 O253 8(3) . . ?
O257 Mo45 O253 91.5(5) . . ?
O256 Mo45 O253 165.5(5) . . ?
O200 Mo45 O253 83.6(4) . . ?
O192 Mo45 O253 75.5(5) . . ?
O75 Mo45 O253 76.4(4) . . ?
O52 Mo46 O53 102.2(4) . . ?
O52 Mo46 O11 102.7(4) . . ?
O53 Mo46 O11 98.2(4) . . ?
O52 Mo46 O120 106.5(4) . . ?
O53 Mo46 O120 87.9(3) . . ?
O11 Mo46 O120 148.2(3) . . ?
O52 Mo46 O5 96.4(4) . . ?
O53 Mo46 O5 156.3(3) . . ?
O11 Mo46 O5 91.9(3) . . ?
O120 Mo46 O5 72.7(3) . . ?
O52 Mo46 O49 170.2(3) . . ?
O53 Mo46 O49 87.2(3) . . ?
O11 Mo46 O49 73.0(3) . . ?
O120 Mo46 O49 76.2(3) . . ?
O5 Mo46 O49 75.2(3) . . ?
O39 Mo47 O230 105.0(4) . . ?
O39 Mo47 O160 101.3(4) . . ?
O230 Mo47 O160 106.3(4) . . ?
O39 Mo47 O37 98.3(4) . . ?
O230 Mo47 O37 89.0(4) . . ?
O160 Mo47 O37 150.9(3) . . ?
O39 Mo47 O122 93.3(4) . . ?
O230 Mo47 O122 152.2(4) . . ?
O160 Mo47 O122 89.9(3) . . ?
O37 Mo47 O122 67.5(3) . . ?
O39 Mo47 O231 170.3(4) . . ?
O230 Mo47 O231 83.1(4) . . ?
O160 Mo47 O231 81.1(4) . . ?
O37 Mo47 O231 76.3(4) . . ?
O122 Mo47 O231 77.3(3) . . ?
M48 Mo48 O220 162.4(13) . . ?
M48 Mo48 O105 89.2(12) . . ?
O220 Mo48 O105 104.6(5) . . ?
M48 Mo48 O104 85.1(12) . . ?
O220 Mo48 O104 102.6(5) . . ?
O105 Mo48 O104 100.2(4) . . ?
M48 Mo48 O95 73.7(12) . . ?
O220 Mo48 O95 94.9(5) . . ?
O105 Mo48 O95 90.8(4) . . ?
O104 Mo48 O95 156.1(4) . . ?
M48 Mo48 O121 75.2(12) . . ?
O220 Mo48 O121 90.1(5) . . ?
O105 Mo48 O121 164.1(5) . . ?
O104 Mo48 O121 82.0(4) . . ?
O95 Mo48 O121 81.8(4) . . ?
M48 Mo48 O103 3.8(13) . . ?
O220 Mo48 O103 165.4(4) . . ?
O105 Mo48 O103 88.1(4) . . ?
O104 Mo48 O103 81.8(4) . . ?
O95 Mo48 O103 77.4(4) . . ?
O121 Mo48 O103 76.6(3) . . ?
O172 Mo49 O258 103.5(6) . . ?
O172 Mo49 O159 97.0(4) . . ?
O258 Mo49 O159 95.0(5) . . ?
O172 Mo49 O243 96.6(5) . . ?
O258 Mo49 O243 97.0(5) . . ?
O159 Mo49 O243 159.3(4) . . ?
O172 Mo49 O241 166.6(6) . . ?
O258 Mo49 O241 89.9(5) . . ?
O159 Mo49 O241 82.8(4) . . ?
O243 Mo49 O241 80.4(4) . . ?
O172 Mo49 O240 94.4(6) . . ?
O258 Mo49 O240 162.1(5) . . ?
O159 Mo49 O240 82.5(4) . . ?
O243 Mo49 O240 80.9(5) . . ?
O241 Mo49 O240 72.2(4) . . ?
O137 Mo50 O14 101.4(4) . . ?
O137 Mo50 O19 104.6(4) . . ?
O14 Mo50 O19 89.5(4) . . ?
O137 Mo50 O82 100.0(4) . . ?
O14 Mo50 O82 158.6(4) . . ?
O19 Mo50 O82 87.3(3) . . ?
O137 Mo50 O129 101.0(4) . . ?
O14 Mo50 O129 90.6(3) . . ?
O19 Mo50 O129 153.8(3) . . ?
O82 Mo50 O129 83.1(3) . . ?
O137 Mo50 O71 168.4(3) . . ?
O14 Mo50 O71 75.2(3) . . ?
O19 Mo50 O71 86.6(3) . . ?
O82 Mo50 O71 83.4(3) . . ?
O129 Mo50 O71 68.2(3) . . ?
O31 Mo51 O95 99.4(5) . . ?
O31 Mo51 O249 103.6(5) . . ?
O95 Mo51 O249 104.1(4) . . ?
O31 Mo51 O184 98.0(4) . . ?
O95 Mo51 O184 154.3(4) . . ?
O249 Mo51 O184 90.0(4) . . ?
O31 Mo51 O79 94.3(4) . . ?
O95 Mo51 O79 89.2(4) . . ?
O249 Mo51 O79 155.4(4) . . ?
O184 Mo51 O79 70.7(3) . . ?
O31 Mo51 O70 175.5(4) . . ?
O95 Mo51 O70 80.8(4) . . ?
O249 Mo51 O70 80.6(5) . . ?
O184 Mo51 O70 80.5(4) . . ?
O79 Mo51 O70 81.3(4) . . ?
O222 Mo52 O26 101.7(5) . . ?
O222 Mo52 O221 103.9(5) . . ?
O26 Mo52 O221 107.0(4) . . ?
O222 Mo52 O190 97.1(4) . 2_657 ?
O26 Mo52 O190 152.3(4) . 2_657 ?
O221 Mo52 O190 87.7(4) . 2_657 ?
O222 Mo52 O154 96.7(5) . . ?
O26 Mo52 O154 88.5(4) . . ?
O221 Mo52 O154 150.8(4) . . ?
O190 Mo52 O154 69.1(3) 2_657 . ?
O222 Mo52 O40 173.4(5) . . ?
O26 Mo52 O40 80.5(5) . . ?
O221 Mo52 O40 81.3(4) . . ?
O190 Mo52 O40 78.8(4) 2_657 . ?
O154 Mo52 O40 77.0(4) . . ?
O171 Mo53 O25 103.0(4) . . ?
O171 Mo53 O59 103.3(4) . . ?
O25 Mo53 O59 99.5(4) . . ?
O171 Mo53 O2 104.4(4) . . ?
O25 Mo53 O2 87.3(3) . . ?
O59 Mo53 O2 149.2(4) . . ?
O171 Mo53 O156 96.3(3) . . ?
O25 Mo53 O156 154.6(3) . . ?
O59 Mo53 O156 91.8(3) . . ?
O2 Mo53 O156 71.9(3) . . ?
O171 Mo53 O28 169.5(3) . . ?
O25 Mo53 O28 87.3(3) . . ?
O59 Mo53 O28 72.8(3) . . ?
O2 Mo53 O28 77.7(3) . . ?
O156 Mo53 O28 74.4(2) . . ?
O35 Mo54 O203 104.1(5) . . ?
O35 Mo54 O82 101.4(4) . . ?
O203 Mo54 O82 105.3(4) . . ?
O35 Mo54 O118 92.2(4) . . ?
O203 Mo54 O118 89.7(3) . . ?
O82 Mo54 O118 156.4(3) . . ?
O35 Mo54 O144 95.4(4) . . ?
O203 Mo54 O144 150.3(4) . . ?
O82 Mo54 O144 92.2(3) . . ?
O118 Mo54 O144 67.2(3) . . ?
O35 Mo54 O218 173.1(4) . . ?
O203 Mo54 O218 80.7(4) . . ?
O82 Mo54 O218 81.8(3) . . ?
O118 Mo54 O218 82.7(3) . . ?
O144 Mo54 O218 78.3(3) . . ?
O85 Mo55 O136 100.2(6) . . ?
O85 Mo55 O23 101.4(4) . . ?
O136 Mo55 O23 108.6(4) . . ?
O85 Mo55 O184 96.2(4) . . ?
O136 Mo55 O184 87.9(4) . . ?
O23 Mo55 O184 153.1(4) . . ?
O85 Mo55 O162 96.4(4) . . ?
O136 Mo55 O162 152.5(4) . . ?
O23 Mo55 O162 89.3(3) . . ?
O184 Mo55 O162 68.6(3) . . ?
O85 Mo55 O158 171.1(4) . . ?
O136 Mo55 O158 87.3(5) . . ?
O23 Mo55 O158 80.4(4) . . ?
O184 Mo55 O158 79.3(4) . . ?
O162 Mo55 O158 74.9(4) . . ?
O149 Mo56 O74 104.6(5) . . ?
O149 Mo56 O177 100.9(4) . . ?
O74 Mo56 O177 106.9(4) . . ?
O149 Mo56 O190 96.0(4) . . ?
O74 Mo56 O190 88.5(4) . . ?
O177 Mo56 O190 153.3(4) . . ?
O149 Mo56 O55 95.6(4) . . ?
O74 Mo56 O55 151.1(4) . . ?
O177 Mo56 O55 88.9(3) . . ?
O190 Mo56 O55 68.8(3) . . ?
O149 Mo56 O99 172.3(4) . . ?
O74 Mo56 O99 82.1(5) . . ?
O177 Mo56 O99 80.4(4) . . ?
O190 Mo56 O99 80.2(3) . . ?
O55 Mo56 O99 76.8(3) . . ?
O238 Mo57 O15 105.0(4) . . ?
O238 Mo57 O191 105.4(4) . . ?
O15 Mo57 O191 97.2(4) . . ?
O238 Mo57 O130 105.7(4) . . ?
O15 Mo57 O130 98.3(4) . . ?
O191 Mo57 O130 140.0(3) . . ?
O238 Mo57 O146 97.3(4) . . ?
O15 Mo57 O146 157.7(4) . . ?
O191 Mo57 O146 76.3(3) . . ?
O130 Mo57 O146 75.5(3) . . ?
O238 Mo57 O134 177.6(4) . . ?
O15 Mo57 O134 72.7(3) . . ?
O191 Mo57 O134 74.4(3) . . ?
O130 Mo57 O134 75.5(3) . . ?
O146 Mo57 O134 85.0(3) . . ?
O250 Mo58 O188 103.9(3) . . ?
O250 Mo58 O251 105.9(5) . . ?
O188 Mo58 O251 98.8(4) . . ?
O250 Mo58 O28 105.5(5) . . ?
O188 Mo58 O28 97.9(4) . . ?
O251 Mo58 O28 139.5(2) . . ?
O250 Mo58 O175 97.6(2) . . ?
O188 Mo58 O175 158.5(2) . . ?
O251 Mo58 O175 75.4(4) . . ?
O28 Mo58 O175 75.6(4) . . ?
O250 Mo58 O156 177.0(3) . . ?
O188 Mo58 O156 73.3(2) . . ?
O251 Mo58 O156 75.5(3) . . ?
O28 Mo58 O156 74.4(3) . . ?
O175 Mo58 O156 85.2(2) . . ?
O101 Mo59 O86 100.5(5) . 2_657 ?
O101 Mo59 O142 101.8(4) . 2_657 ?
O86 Mo59 O142 105.4(4) 2_657 2_657 ?
O101 Mo59 O54 96.7(4) . . ?
O86 Mo59 O54 88.8(4) 2_657 . ?
O142 Mo59 O54 154.0(4) 2_657 . ?
O101 Mo59 O155 96.6(4) . . ?
O86 Mo59 O155 152.9(4) 2_657 . ?
O142 Mo59 O155 91.4(3) 2_657 . ?
O54 Mo59 O155 68.3(3) . . ?
O101 Mo59 O84 172.9(4) . 2_657 ?
O86 Mo59 O84 85.8(5) 2_657 2_657 ?
O142 Mo59 O84 79.4(4) 2_657 2_657 ?
O54 Mo59 O84 80.1(4) . 2_657 ?
O155 Mo59 O84 76.4(4) . 2_657 ?
O181 Mo60 O259 105.9(6) . . ?
O181 Mo60 O67 100.5(4) . . ?
O259 Mo60 O67 102.7(4) . . ?
O181 Mo60 O120 95.1(4) . . ?
O259 Mo60 O120 151.9(4) . . ?
O67 Mo60 O120 91.3(3) . . ?
O181 Mo60 O42 96.7(4) . . ?
O259 Mo60 O42 89.6(4) . . ?
O67 Mo60 O42 155.1(4) . . ?
O120 Mo60 O42 69.2(3) . . ?
O181 Mo60 O246 173.6(4) . . ?
O259 Mo60 O246 78.9(5) . . ?
O67 Mo60 O246 82.3(4) . . ?
O120 Mo60 O246 79.0(3) . . ?
O42 Mo60 O246 78.9(4) . . ?
O66 Mo61 O30 98.4(6) . . ?
O66 Mo61 O232 104.9(5) . . ?
O30 Mo61 O232 103.7(4) . . ?
O66 Mo61 O118 94.6(4) . . ?
O30 Mo61 O118 91.1(4) . . ?
O232 Mo61 O118 153.3(4) . . ?
O66 Mo61 O37 100.1(4) . . ?
O30 Mo61 O37 153.3(5) . . ?
O232 Mo61 O37 89.8(4) . . ?
O118 Mo61 O37 68.6(3) . . ?
O66 Mo61 O233 175.1(4) . . ?
O30 Mo61 O233 83.6(5) . . ?
O232 Mo61 O233 78.8(4) . . ?
O118 Mo61 O233 80.9(4) . . ?
O37 Mo61 O233 76.5(4) . . ?
O27 Mo62 O94 103.0(4) . . ?
O27 Mo62 O33 103.2(4) . . ?
O94 Mo62 O33 99.0(4) . . ?
O27 Mo62 O117 105.5(4) . . ?
O94 Mo62 O117 148.3(3) . . ?
O33 Mo62 O117 87.9(3) . . ?
O27 Mo62 O4 95.9(3) . . ?
O94 Mo62 O4 92.3(3) . . ?
O33 Mo62 O4 154.9(3) . . ?
O117 Mo62 O4 71.2(3) . . ?
O27 Mo62 O197 169.3(3) . . ?
O94 Mo62 O197 72.7(3) . . ?
O33 Mo62 O197 87.3(3) . . ?
O117 Mo62 O197 76.7(3) . . ?
O4 Mo62 O197 74.7(3) . . ?
O50 Mo63 O162 92.1(4) . . ?
O50 Mo63 O184 101.6(4) . . ?
O162 Mo63 O184 70.8(3) . . ?
O50 Mo63 O46 96.4(4) . . ?
O162 Mo63 O46 143.0(3) . . ?
O184 Mo63 O46 141.0(3) . . ?
O50 Mo63 O79 98.3(4) . . ?
O162 Mo63 O79 142.9(3) . . ?
O184 Mo63 O79 72.2(3) . . ?
O46 Mo63 O79 71.1(3) . . ?
O50 Mo63 O68 100.2(4) . . ?
O162 Mo63 O68 72.0(3) . . ?
O184 Mo63 O68 137.2(3) . . ?
O46 Mo63 O68 71.1(3) . . ?
O79 Mo63 O68 139.4(3) . . ?
O50 Mo63 O22 172.1(4) . . ?
O162 Mo63 O22 83.1(3) . . ?
O184 Mo63 O22 82.7(3) . . ?
O46 Mo63 O22 84.0(3) . . ?
O79 Mo63 O22 89.3(3) . . ?
O68 Mo63 O22 72.4(3) . . ?
O193 Mo64 O196 100.1(4) . . ?
O193 Mo64 O252 94.2(4) . . ?
O196 Mo64 O252 142.1(3) . . ?
O193 Mo64 O174 99.7(4) . . ?
O196 Mo64 O174 71.8(2) . . ?
O252 Mo64 O174 71.2(3) . . ?
O193 Mo64 O2 94.1(5) . . ?
O196 Mo64 O2 72.8(4) . . ?
O252 Mo64 O2 141.2(2) . . ?
O174 Mo64 O2 143.7(3) . . ?
O193 Mo64 O156 98.4(3) . . ?
O196 Mo64 O156 139.0(4) . . ?
O252 Mo64 O156 71.6(4) . . ?
O174 Mo64 O156 139.5(4) . . ?
O2 Mo64 O156 69.7(4) . . ?
O193 Mo64 O188 171.5(3) . . ?
O196 Mo64 O188 86.3(4) . . ?
O252 Mo64 O188 83.9(3) . . ?
O174 Mo64 O188 87.5(3) . . ?
O2 Mo64 O188 82.4(4) . . ?
O156 Mo64 O188 73.1(2) . . ?
O193 Mo64 M41 94.4(3) . . ?
O196 Mo64 M41 36.8(4) . . ?
O252 Mo64 M41 107.6(4) . . ?
O174 Mo64 M41 36.5(4) . . ?
O2 Mo64 M41 109.5(4) . . ?
O156 Mo64 M41 167.2(2) . . ?
O188 Mo64 M41 94.1(2) . . ?
O113 Mo65 O209 103.2(4) . . ?
O113 Mo65 O116 101.2(4) . . ?
O209 Mo65 O116 108.0(4) . . ?
O113 Mo65 O179 94.4(4) . . ?
O209 Mo65 O179 152.2(4) . . ?
O116 Mo65 O179 89.1(3) . . ?
O113 Mo65 O62 97.2(4) . . ?
O209 Mo65 O62 86.5(4) . . ?
O116 Mo65 O62 153.0(3) . . ?
O179 Mo65 O62 69.8(3) . . ?
O113 Mo65 O108 172.6(4) . . ?
O209 Mo65 O108 83.8(4) . . ?
O116 Mo65 O108 78.3(3) . . ?
O179 Mo65 O108 78.3(3) . . ?
O62 Mo65 O108 80.9(3) . . ?
O147 Mo66 O8 105.3(4) . . ?
O147 Mo66 O59 101.2(4) . . ?
O8 Mo66 O59 89.7(4) . . ?
O147 Mo66 O23 99.6(4) . . ?
O8 Mo66 O23 85.0(3) . . ?
O59 Mo66 O23 159.2(4) . . ?
O147 Mo66 O175 99.3(4) . . ?
O8 Mo66 O175 155.2(3) . . ?
O59 Mo66 O175 88.8(3) . . ?
O23 Mo66 O175 87.6(3) . . ?
O147 Mo66 O28 168.3(4) . . ?
O8 Mo66 O28 85.5(3) . . ?
O59 Mo66 O28 73.8(3) . . ?
O23 Mo66 O28 85.7(3) . . ?
O175 Mo66 O28 70.4(3) . . ?
O183 Mo67 O61 103.6(4) . . ?
O183 Mo67 O139 104.9(4) . . ?
O61 Mo67 O139 99.7(3) . . ?
O183 Mo67 O197 106.0(4) . . ?
O61 Mo67 O197 96.6(3) . . ?
O139 Mo67 O197 140.3(3) . . ?
O183 Mo67 O173 98.0(4) . . ?
O61 Mo67 O173 158.4(3) . . ?
O139 Mo67 O173 75.5(3) . . ?
O197 Mo67 O173 76.1(3) . . ?
O183 Mo67 O4 177.1(4) . . ?
O61 Mo67 O4 73.7(3) . . ?
O139 Mo67 O4 74.9(3) . . ?
O197 Mo67 O4 75.4(3) . . ?
O173 Mo67 O4 84.7(3) . . ?
O167 Mo68 O208 104.9(5) . . ?
O167 Mo68 O48 101.3(4) . . ?
O208 Mo68 O48 103.8(4) . . ?
O167 Mo68 O115 94.8(4) . . ?
O208 Mo68 O115 89.4(4) . . ?
O48 Mo68 O115 155.6(4) . . ?
O167 Mo68 O43 97.1(4) . . ?
O208 Mo68 O43 150.6(4) . . ?
O48 Mo68 O43 90.6(3) . . ?
O115 Mo68 O43 69.1(3) . . ?
O167 Mo68 O91 173.1(4) . . ?
O208 Mo68 O91 80.4(5) . . ?
O48 Mo68 O91 81.3(4) . . ?
O115 Mo68 O91 80.8(4) . . ?
O43 Mo68 O91 76.5(4) . . ?
O93 Mo69 O195 103.8(4) . 2_657 ?
O93 Mo69 O77 104.0(4) . . ?
O195 Mo69 O77 98.9(4) 2_657 . ?
O93 Mo69 O228 104.7(4) . 2_657 ?
O195 Mo69 O228 87.5(3) 2_657 2_657 ?
O77 Mo69 O228 148.1(4) . 2_657 ?
O93 Mo69 O134 95.9(4) . . ?
O195 Mo69 O134 154.4(3) 2_657 . ?
O77 Mo69 O134 91.8(4) . . ?
O228 Mo69 O134 71.6(3) 2_657 . ?
O93 Mo69 O191 168.8(3) . . ?
O195 Mo69 O191 87.2(3) 2_657 . ?
O77 Mo69 O191 71.9(3) . . ?
O228 Mo69 O191 77.2(3) 2_657 . ?
O134 Mo69 O191 74.0(3) . . ?
O201 Mo70 O56 104.5(4) . . ?
O201 Mo70 O71 105.4(4) . . ?
O56 Mo70 O71 97.4(4) . . ?
O201 Mo70 O49 104.7(4) . . ?
O56 Mo70 O49 99.5(3) . . ?
O71 Mo70 O49 140.2(3) . . ?
O201 Mo70 O129 98.1(4) . . ?
O56 Mo70 O129 157.3(3) . . ?
O71 Mo70 O129 75.0(3) . . ?
O49 Mo70 O129 75.6(3) . . ?
O201 Mo70 O5 177.9(4) . . ?
O56 Mo70 O5 73.4(3) . . ?
O71 Mo70 O5 75.3(3) . . ?
O49 Mo70 O5 75.5(3) . . ?
O129 Mo70 O5 84.0(3) . . ?
O90 Mo71 O199 103.6(4) . . ?
O90 Mo71 O24 100.5(3) . . ?
O199 Mo71 O24 91.3(3) . . ?
O90 Mo71 O44 102.1(4) . . ?
O199 Mo71 O44 85.2(3) . . ?
O24 Mo71 O44 157.4(3) . . ?
O90 Mo71 O119 99.2(4) . . ?
O199 Mo71 O119 156.9(3) . . ?
O24 Mo71 O119 88.0(3) . . ?
O44 Mo71 O119 86.7(3) . . ?
O90 Mo71 O150 168.3(3) . . ?
O199 Mo71 O150 87.0(3) . . ?
O24 Mo71 O150 73.8(3) . . ?
O44 Mo71 O150 83.6(3) . . ?
O119 Mo71 O150 70.7(3) . . ?
O178 Mo72 O153 101.0(4) . 2_657 ?
O178 Mo72 O16 102.4(4) . . ?
O153 Mo72 O16 99.2(4) 2_657 . ?
O178 Mo72 O155 105.0(4) . . ?
O153 Mo72 O155 87.8(3) 2_657 . ?
O16 Mo72 O155 149.8(3) . . ?
O178 Mo72 O4 97.5(4) . . ?
O153 Mo72 O4 155.4(3) 2_657 . ?
O16 Mo72 O4 92.4(3) . . ?
O155 Mo72 O4 71.8(3) . . ?
O178 Mo72 O139 169.7(3) . . ?
O153 Mo72 O139 89.1(3) 2_657 . ?
O16 Mo72 O139 73.5(3) . . ?
O155 Mo72 O139 77.3(3) . . ?
O4 Mo72 O139 73.5(3) . . ?
O125 Mo73 O33 104.3(4) . . ?
O125 Mo73 O109 98.5(4) . . ?
O33 Mo73 O109 89.7(3) . . ?
O125 Mo73 O119 99.4(4) . . ?
O33 Mo73 O119 156.1(3) . . ?
O109 Mo73 O119 90.4(3) . . ?
O125 Mo73 O152 101.2(4) . . ?
O33 Mo73 O152 86.8(3) . . ?
O109 Mo73 O152 160.3(3) . . ?
O119 Mo73 O152 85.1(3) . . ?
O125 Mo73 O10 168.0(3) . . ?
O33 Mo73 O10 86.2(3) . . ?
O109 Mo73 O10 75.4(3) . . ?
O119 Mo73 O10 70.7(3) . . ?
O152 Mo73 O10 85.0(3) . . ?
O76 Mo74 O53 103.4(4) . . ?
O76 Mo74 O20 98.4(4) . . ?
O53 Mo74 O20 89.2(3) . . ?
O76 Mo74 O175 99.8(3) . . ?
O53 Mo74 O175 156.8(3) . . ?
O20 Mo74 O175 88.7(3) . . ?
O76 Mo74 O67 103.3(4) . . ?
O53 Mo74 O67 88.4(3) . . ?
O20 Mo74 O67 158.1(4) . . ?
O175 Mo74 O67 85.0(3) . . ?
O76 Mo74 O251 166.9(4) . . ?
O53 Mo74 O251 87.8(3) . . ?
O20 Mo74 O251 74.7(3) . . ?
O175 Mo74 O251 69.4(3) . . ?
O67 Mo74 O251 83.5(3) . . ?
O96 Mo75 O219 103.8(4) . . ?
O96 Mo75 O151 103.4(4) . . ?
O219 Mo75 O151 98.5(4) . . ?
O96 Mo75 O122 104.1(4) . . ?
O219 Mo75 O122 148.6(3) . . ?
O151 Mo75 O122 89.0(3) . . ?
O96 Mo75 O123 95.6(4) . . ?
O219 Mo75 O123 92.3(3) . . ?
O151 Mo75 O123 155.2(3) . . ?
O122 Mo75 O123 70.8(3) . . ?
O96 Mo75 O58 168.4(3) . . ?
O219 Mo75 O58 72.0(3) . . ?
O151 Mo75 O58 88.0(3) . . ?
O122 Mo75 O58 77.8(3) . . ?
O123 Mo75 O58 74.1(3) . . ?
O265 Mo76 O261 101.2(4) . . ?
O265 Mo76 O159 99.4(4) . . ?
O261 Mo76 O159 98.1(4) . . ?
O265 Mo76 O221 93.7(4) . 2_657 ?
O261 Mo76 O221 96.0(4) . 2_657 ?
O159 Mo76 O221 158.4(4) . 2_657 ?
O265 Mo76 O74 165.7(4) . . ?
O261 Mo76 O74 92.1(4) . . ?
O159 Mo76 O74 83.6(4) . . ?
O221 Mo76 O74 79.7(3) 2_657 . ?
O265 Mo76 O239 92.6(4) . . ?
O261 Mo76 O239 165.6(4) . . ?
O159 Mo76 O239 83.3(4) . . ?
O221 Mo76 O239 79.0(4) 2_657 . ?
O74 Mo76 O239 73.8(4) . . ?
O47 Mo77 O189 103.3(4) . . ?
O47 Mo77 O127 104.0(4) . . ?
O189 Mo77 O127 97.9(4) . . ?
O47 Mo77 O55 104.2(4) . . ?
O189 Mo77 O55 87.2(3) . . ?
O127 Mo77 O55 149.3(4) . . ?
O47 Mo77 O134 95.7(4) . . ?
O189 Mo77 O134 154.9(3) . . ?
O127 Mo77 O134 93.2(3) . . ?
O55 Mo77 O134 72.2(3) . . ?
O47 Mo77 O130 168.8(4) . . ?
O189 Mo77 O130 87.7(3) . . ?
O127 Mo77 O130 71.9(3) . . ?
O55 Mo77 O130 78.1(3) . . ?
O134 Mo77 O130 74.4(3) . . ?
Mo30 M30 O169 148.5(12) . . ?
Mo30 M30 O157 95.2(10) . 2_657 ?
O169 M30 O157 113.7(8) . 2_657 ?
Mo30 M30 O51 70.7(8) . . ?
O169 M30 O51 116.6(9) . . ?
O157 M30 O51 95.1(7) 2_657 . ?
Mo30 M30 O86 80.8(8) . . ?
O169 M30 O86 88.7(7) . . ?
O157 M30 O86 85.6(6) 2_657 . ?
O51 M30 O86 151.4(8) . . ?
Mo30 M30 O205 55.8(6) . . ?
O169 M30 O205 93.2(7) . . ?
O157 M30 O205 149.2(8) 2_657 . ?
O51 M30 O205 85.3(5) . . ?
O86 M30 O205 79.9(5) . . ?
Mo30 M30 O217 16.9(6) . . ?
O169 M30 O217 158.6(8) . . ?
O157 M30 O217 79.1(6) 2_657 . ?
O51 M30 O217 77.4(6) . . ?
O86 M30 O217 74.7(5) . . ?
O205 M30 O217 71.0(5) . . ?
Mo30 M30 C31 130.5(9) . . ?
O169 M30 C31 17.9(5) . . ?
O157 M30 C31 129.6(7) 2_657 . ?
O51 M30 C31 116.9(7) . . ?
O86 M30 C31 82.9(5) . . ?
O205 M30 C31 75.5(5) . . ?
O217 M30 C31 142.2(6) . . ?
Mo31 M31 O225 173.9(16) . . ?
Mo31 M31 O224 65.7(11) . . ?
O225 M31 O224 112.3(11) . . ?
Mo31 M31 O26 81.8(11) . . ?
O225 M31 O26 104.1(10) . . ?
O224 M31 O26 92.3(7) . . ?
Mo31 M31 O226 69.6(10) . . ?
O225 M31 O226 105.0(9) . . ?
O224 M31 O226 89.9(7) . . ?
O26 M31 O226 147.5(10) . . ?
Mo31 M31 O227 79.1(12) . . ?
O225 M31 O227 102.9(10) . . ?
O224 M31 O227 144.8(10) . . ?
O26 M31 O227 80.9(6) . . ?
O226 M31 O227 78.9(6) . . ?
O186 M32 O226 117.7(9) . . ?
O186 M32 O135 108.8(8) . . ?
O226 M32 O135 96.6(6) . . ?
O186 M32 O230 99.3(8) . . ?
O226 M32 O230 84.5(5) . . ?
O135 M32 O230 147.3(7) . . ?
O186 M32 O232 96.1(7) . . ?
O226 M32 O232 144.1(7) . . ?
O135 M32 O232 82.5(6) . . ?
O230 M32 O232 78.0(5) . . ?
O204 M33 O245 105.8(7) . . ?
O204 M33 O248 106.9(6) . . ?
O245 M33 O248 100.1(5) . . ?
O204 M33 O45 98.1(6) . . ?
O245 M33 O45 87.1(5) . . ?
O248 M33 O45 150.8(5) . . ?
O204 M33 O259 94.5(7) . . ?
O245 M33 O259 157.2(7) . . ?
O248 M33 O259 83.5(4) . . ?
O45 M33 O259 79.7(4) . . ?
O204 M33 O263 165.6(7) . . ?
O245 M33 O263 83.9(6) . . ?
O248 M33 O263 81.1(5) . . ?
O45 M33 O263 71.4(5) . . ?
O259 M33 O263 74.3(5) . . ?
Mo34 M34 O213 161.6(18) . . ?
Mo34 M34 O214 69.6(11) . . ?
O213 M34 O214 121.6(11) . . ?
Mo34 M34 O215 84.0(12) . . ?
O213 M34 O215 108.5(11) . . ?
O214 M34 O215 93.1(8) . . ?
Mo34 M34 O212 66.3(11) . . ?
O213 M34 O212 97.9(10) . . ?
O214 M34 O212 88.9(8) . . ?
O215 M34 O212 147.4(10) . . ?
Mo34 M34 O216 77.3(11) . . ?
O213 M34 O216 90.5(10) . . ?
O214 M34 O216 146.9(11) . . ?
O215 M34 O216 83.2(6) . . ?
O212 M34 O216 77.7(6) . . ?
Mo34 M34 C51 145.0(15) . . ?
O213 M34 C51 19.8(8) . . ?
O214 M34 C51 115.4(10) . . ?
O215 M34 C51 128.2(11) . . ?
O212 M34 C51 78.9(8) . . ?
O216 M34 C51 91.8(9) . . ?
Mo34 M34 O87 9.4(8) . . ?
O213 M34 O87 162.4(11) . . ?
O214 M34 O87 74.5(8) . . ?
O215 M34 O87 75.5(7) . . ?
O212 M34 O87 73.7(7) . . ?
O216 M34 O87 72.7(6) . . ?
C51 M34 O87 150.8(10) . . ?
Mo35 M35 O247 163.6(19) . . ?
Mo35 M35 O194 74.6(15) . . ?
O247 M35 O194 104.4(10) . . ?
Mo35 M35 O249 92.6(15) . . ?
O247 M35 O249 103.8(9) . . ?
O194 M35 O249 95.1(8) . . ?
Mo35 M35 O248 69.4(12) . . ?
O247 M35 O248 94.4(9) . . ?
O194 M35 O248 92.7(7) . . ?
O249 M35 O248 157.7(9) . . ?
Mo35 M35 O136 85.5(14) . . ?
O247 M35 O136 95.2(10) . . ?
O194 M35 O136 160.0(10) . . ?
O249 M35 O136 83.5(7) . . ?
O248 M35 O136 82.1(6) . . ?
Mo35 M35 O262 13.3(11) . . ?
O247 M35 O262 173.5(11) . . ?
O194 M35 O262 80.3(8) . . ?
O249 M35 O262 80.0(7) . . ?
O248 M35 O262 80.8(6) . . ?
O136 M35 O262 79.8(7) . . ?
Mo36 M36 O168 145.0(18) . . ?
Mo36 M36 O207 80.8(13) . . ?
O168 M36 O207 122.9(10) . . ?
Mo36 M36 O34 94.2(13) . . ?
O168 M36 O34 103.2(9) . . ?
O207 M36 O34 103.4(9) . . ?
Mo36 M36 O205 58.6(11) . . ?
O168 M36 O205 93.6(8) . . ?
O207 M36 O205 89.5(8) . . ?
O34 M36 O205 147.9(9) . . ?
Mo36 M36 O206 13.4(9) . . ?
O168 M36 O206 151.9(10) . . ?
O207 M36 O206 81.8(8) . . ?
O34 M36 O206 81.0(7) . . ?
O205 M36 O206 71.8(6) . . ?
Mo36 M36 O208 71.2(12) . . ?
O168 M36 O208 82.1(8) . . ?
O207 M36 O208 152.0(10) . . ?
O34 M36 O208 79.9(6) . . ?
O205 M36 O208 75.5(6) . . ?
O206 M36 O208 71.2(6) . . ?
Mo36 M36 C31 133.1(15) . . ?
O168 M36 C31 20.2(5) . . ?
O207 M36 C31 112.1(8) . . ?
O34 M36 C31 123.3(8) . . ?
O205 M36 C31 76.0(6) . . ?
O206 M36 C31 144.8(8) . . ?
O208 M36 C31 87.4(6) . . ?
Mo41 M41 O161 171.7(13) . . ?
Mo41 M41 O192 76.3(14) . . ?
O161 M41 O192 99.7(9) . . ?
Mo41 M41 O215 71.7(13) . . ?
O161 M41 O215 102.4(9) . . ?
O192 M41 O215 101.6(5) . . ?
Mo41 M41 O174 87.3(12) . . ?
O161 M41 O174 100.1(7) . . ?
O192 M41 O174 90.2(8) . . ?
O215 M41 O174 152.3(7) . . ?
Mo41 M41 O196 85.6(12) . . ?
O161 M41 O196 100.4(7) . . ?
O192 M41 O196 154.5(8) . . ?
O215 M41 O196 89.2(8) . . ?
O174 M41 O196 70.9(4) . . ?
Mo41 M41 O73 9.0(8) . . ?
O161 M41 O73 177.6(12) . . ?
O192 M41 O73 78.4(6) . . ?
O215 M41 O73 79.5(6) . . ?
O174 M41 O73 78.5(5) . . ?
O196 M41 O73 81.1(5) . . ?
Mo41 M41 Mo64 93.4(9) . . ?
O161 M41 Mo64 94.9(5) . . ?
O192 M41 Mo64 126.4(7) . . ?
O215 M41 Mo64 125.1(7) . . ?
O174 M41 Mo64 36.2(3) . . ?
O196 M41 Mo64 36.1(3) . . ?
O73 M41 Mo64 85.2(3) . . ?
Mo43 M43 O83 167(2) . . ?
Mo43 M43 O63 61.8(10) . . ?
O83 M43 O63 119.2(14) . . ?
Mo43 M43 O210 83.6(13) . . ?
O83 M43 O210 109.3(13) . . ?
O63 M43 O210 91.6(9) . . ?
Mo43 M43 O212 63.6(11) . . ?
O83 M43 O212 103.3(12) . . ?
O63 M43 O212 85.2(8) . . ?
O210 M43 O212 144.2(13) . . ?
Mo43 M43 O209 80.7(13) . . ?
O83 M43 O209 97.6(11) . . ?
O63 M43 O209 142.5(13) . . ?
O210 M43 O209 82.3(8) . . ?
O212 M43 O209 78.9(7) . . ?
Mo43 M43 C51 137.4(15) . . ?
O83 M43 C51 29.6(9) . . ?
O63 M43 C51 119.4(11) . . ?
O210 M43 C51 135.9(11) . . ?
O212 M43 C51 73.9(8) . . ?
O209 M43 C51 88.6(8) . . ?
Mo45 M45 O253 169(4) . . ?
Mo45 M45 O257 66(3) . . ?
O253 M45 O257 110.8(18) . . ?
Mo45 M45 O192 94(3) . . ?
O253 M45 O192 97.2(17) . . ?
O257 M45 O192 95.3(16) . . ?
Mo45 M45 O200 70(3) . . ?
O253 M45 O200 99.2(17) . . ?
O257 M45 O200 89.4(15) . . ?
O192 M45 O200 160.1(18) . . ?
Mo45 M45 O75 89(3) . . ?
O253 M45 O75 94.0(16) . . ?
O257 M45 O75 154.9(18) . . ?
O192 M45 O75 84.9(13) . . ?
O200 M45 O75 82.7(12) . . ?
Mo45 M45 O256 15(2) . . ?
O253 M45 O256 171(2) . . ?
O257 M45 O256 77.9(12) . . ?
O192 M45 O256 84.4(13) . . ?
O200 M45 O256 77.6(11) . . ?
O75 M45 O256 77.2(11) . . ?
Mo48 M48 O103 174.2(19) . . ?
Mo48 M48 O105 67.6(11) . . ?
O103 M48 O105 110.5(11) . . ?
Mo48 M48 O95 84.8(13) . . ?
O103 M48 O95 100.7(10) . . ?
O105 M48 O95 89.0(7) . . ?
Mo48 M48 O104 72.8(12) . . ?
O103 M48 O104 102.1(10) . . ?
O105 M48 O104 92.6(7) . . ?
O95 M48 O104 154.9(11) . . ?
Mo48 M48 O121 84.9(13) . . ?
O103 M48 O121 97.2(9) . . ?
O105 M48 O121 152.3(11) . . ?
O95 M48 O121 85.2(7) . . ?
O104 M48 O121 81.8(7) . . ?
Mo48 M48 O220 12.1(9) . . ?
O103 M48 O220 171.9(10) . . ?
O105 M48 O220 77.4(7) . . ?
O95 M48 O220 77.3(7) . . ?
O104 M48 O220 78.7(7) . . ?
O121 M48 O220 74.9(7) . . ?
Mo48 M48 C61 151.0(15) . . ?
O103 M48 C61 24.6(5) . . ?
O105 M48 C61 118.6(9) . . ?
O95 M48 C61 122.2(9) . . ?
O104 M48 C61 78.5(7) . . ?
O121 M48 C61 87.0(6) . . ?
O220 M48 C61 152.6(8) . . ?
Mo13 O1 Mo4 109.6(3) . . ?
Mo13 O1 Mo23 109.0(4) . . ?
Mo4 O1 Mo23 141.3(4) . . ?
Mo53 O2 Mo64 109.6(4) . . ?
Mo53 O2 Mo7 143.2(4) . . ?
Mo64 O2 Mo7 107.0(4) . . ?
Mo72 O4 Mo62 141.4(4) . . ?
Mo72 O4 Mo5 103.2(3) . . ?
Mo62 O4 Mo5 102.6(3) . . ?
Mo72 O4 Mo67 103.3(3) . . ?
Mo62 O4 Mo67 102.1(3) . . ?
Mo5 O4 Mo67 95.8(3) . . ?
Mo4 O5 Mo46 142.8(4) . . ?
Mo4 O5 Mo13 102.9(3) . . ?
Mo46 O5 Mo13 102.6(3) . . ?
Mo4 O5 Mo70 102.1(3) . . ?
Mo46 O5 Mo70 102.3(3) . . ?
Mo13 O5 Mo70 94.6(3) . . ?
Mo22 O6 Mo2 101.9(3) . . ?
Mo22 O6 Mo28 106.6(3) . . ?
Mo2 O6 Mo28 88.5(2) . . ?
Mo23 O7 Mo9 147.8(5) . . ?
Mo3 O8 Mo66 160.1(5) . . ?
Mo13 O9 Mo20 112.3(4) . . ?
Mo13 O9 Mo23 109.4(4) . . ?
Mo20 O9 Mo23 132.3(4) . . ?
Mo10 O10 Mo73 102.2(3) . . ?
Mo10 O10 Mo17 107.4(3) . . ?
Mo73 O10 Mo17 88.3(2) . . ?
Mo46 O11 Mo25 123.4(4) . . ?
Mo4 O14 Mo50 123.7(4) . . ?
Mo57 O15 Mo39 117.6(4) . . ?
Mo72 O16 Mo11 122.8(4) . . ?
Mo37 O17 Mo25 149.5(5) . . ?
Mo4 O18 Mo9 156.7(5) . . ?
Mo19 O19 Mo50 158.3(4) . . ?
Mo15 O20 Mo74 123.0(4) . . ?
Mo5 O21 Mo21 109.1(4) . . ?
Mo5 O21 Mo12 109.9(4) . . ?
Mo21 O21 Mo12 134.7(4) . . ?
Mo22 O22 Mo63 116.1(4) . . ?
Mo55 O23 Mo66 149.5(5) . . ?
Mo16 O24 Mo71 122.6(4) . . ?
Mo53 O25 Mo6 158.7(5) . . ?
Mo52 O26 M31 148.6(8) . . ?
Mo52 O26 Mo31 162.6(6) . . ?
M31 O26 Mo31 23.7(5) . . ?
Mo58 O28 Mo66 103.0(3) . . ?
Mo58 O28 Mo53 107.8(3) . . ?
Mo66 O28 Mo53 89.0(2) . . ?
Mo6 O29 Mo2 136.0(4) . . ?
Mo6 O29 Mo22 112.2(4) . . ?
Mo2 O29 Mo22 110.5(4) . . ?
Mo61 O30 Mo40 156.1(6) . . ?
Mo19 O32 Mo9 123.9(4) . . ?
Mo62 O33 Mo73 159.0(5) . . ?
Mo44 O34 M36 162.0(7) . . ?
Mo44 O34 Mo36 159.8(5) . . ?
M36 O34 Mo36 20.6(4) . . ?
Mo9 O36 Mo14 135.9(4) . . ?
Mo9 O36 Mo29 112.1(3) . . ?
Mo14 O36 Mo29 110.5(3) . . ?
Mo1 O37 Mo47 111.7(4) . . ?
Mo1 O37 Mo61 108.7(4) . . ?
Mo47 O37 Mo61 138.2(4) . . ?
Mo28 O38 Mo2 122.1(4) . . ?
Mo21 O41 Mo42 155.8(6) . . ?
Mo13 O42 Mo20 110.6(4) . . ?
Mo13 O42 Mo60 109.5(4) . . ?
Mo20 O42 Mo60 138.6(4) . . ?
Mo17 O43 Mo38 108.3(3) . . ?
Mo17 O43 Mo68 142.7(4) . . ?
Mo38 O43 Mo68 108.6(4) . . ?
Mo18 O44 Mo71 151.7(4) . . ?
Mo20 O45 Mo33 158.4(6) . . ?
Mo20 O45 M33 158.8(5) . . ?
Mo33 O45 M33 13.2(2) . . ?
Mo28 O46 Mo63 109.2(3) . . ?
Mo28 O46 Mo18 142.1(4) . . ?
Mo63 O46 Mo18 108.3(3) . . ?
Mo68 O48 Mo8 149.0(5) . . ?
Mo70 O49 Mo25 102.7(3) . . ?
Mo70 O49 Mo46 107.0(3) . . ?
Mo25 O49 Mo46 87.7(2) . . ?
Mo30 O51 M30 26.5(4) . . ?
Mo46 O53 Mo74 157.1(5) . . ?
Mo5 O54 Mo21 110.4(4) . . ?
Mo5 O54 Mo59 110.5(4) . . ?
Mo21 O54 Mo59 135.8(5) . . ?
Mo77 O55 Mo39 109.5(4) . . ?
Mo77 O55 Mo56 143.2(4) . . ?
Mo39 O55 Mo56 107.0(4) . . ?
Mo70 O56 Mo13 117.5(4) . . ?
Mo3 O57 Mo6 123.5(4) . . ?
Mo29 O58 Mo14 103.9(3) . . ?
Mo29 O58 Mo75 107.6(3) . . ?
Mo14 O58 Mo75 89.1(2) . . ?
Mo53 O59 Mo66 122.9(4) . . ?
Mo67 O61 Mo5 116.6(4) . . ?
Mo38 O62 Mo44 109.0(4) . . ?
Mo38 O62 Mo65 108.7(4) . . ?
Mo44 O62 Mo65 134.3(4) . . ?
Mo43 O63 M43 28.8(7) . . ?
Mo60 O67 Mo74 146.4(5) . . ?
Mo3 O68 Mo28 138.4(4) . . ?
Mo3 O68 Mo63 102.3(3) . . ?
Mo28 O68 Mo63 102.7(3) . . ?
Mo3 O68 Mo22 104.4(3) . . ?
Mo28 O68 Mo22 104.4(3) . . ?
Mo63 O68 Mo22 97.9(3) . . ?
Mo70 O71 Mo50 104.9(4) . . ?
Mo70 O71 Mo4 108.4(3) . . ?
Mo50 O71 Mo4 87.6(3) . . ?
Mo41 O73 M41 3.3(3) . . ?
Mo56 O74 Mo76 155.7(5) . . ?
Mo37 O75 M45 152.9(10) . . ?
Mo37 O75 Mo45 156.5(5) . . ?
M45 O75 Mo45 17.0(8) . . ?
Mo69 O77 Mo27 124.8(4) . . ?
Mo63 O79 Mo18 109.9(3) . . ?
Mo63 O79 Mo51 107.4(3) . . ?
Mo18 O79 Mo51 135.1(4) . . ?
Mo54 O82 Mo50 149.0(5) . . ?
M43 O83 C51 126.0(15) . . ?
M43 O83 Mo43 5.5(8) . . ?
C51 O83 Mo43 120.6(11) . . ?
Mo59 O86 M30 151.1(6) 2_657 . ?
Mo59 O86 Mo30 154.5(5) 2_657 . ?
M30 O86 Mo30 21.5(3) . . ?
Mo34 O87 M34 4.6(4) . . ?
Mo62 O94 Mo8 123.9(4) . . ?
Mo51 O95 M48 146.9(7) . . ?
Mo51 O95 Mo48 154.7(5) . . ?
M48 O95 Mo48 21.5(5) . . ?
Mo16 O100 Mo2 159.8(5) . . ?
C61 O102 Mo42 129.3(8) . . ?
C61 O103 M48 127.6(10) . . ?
C61 O103 Mo48 126.2(8) . . ?
M48 O103 Mo48 1.9(6) . . ?
Mo42 O104 Mo48 139.3(5) . . ?
Mo42 O104 M48 125.7(7) . . ?
Mo48 O104 M48 22.0(5) . . ?
Mo48 O105 M48 23.1(6) . . ?
Mo17 O109 Mo73 121.6(4) . . ?
Mo15 O110 Mo25 158.0(5) . . ?
Mo38 O115 Mo44 109.3(4) . . ?
Mo38 O115 Mo68 110.2(4) . . ?
Mo44 O115 Mo68 136.5(4) . . ?
Mo65 O116 Mo2 149.6(5) . . ?
Mo5 O117 Mo62 109.3(4) . . ?
Mo5 O117 Mo12 109.6(4) . . ?
Mo62 O117 Mo12 141.1(4) . . ?
Mo1 O118 Mo61 110.9(4) . . ?
Mo1 O118 Mo54 111.1(4) . . ?
Mo61 O118 Mo54 132.8(4) . . ?
Mo73 O119 Mo71 137.1(4) . . ?
Mo73 O119 Mo10 111.1(4) . . ?
Mo71 O119 Mo10 109.5(4) . . ?
Mo46 O120 Mo13 108.3(3) . . ?
Mo46 O120 Mo60 142.6(4) . . ?
Mo13 O120 Mo60 108.6(4) . . ?
Mo18 O121 M48 152.3(7) . . ?
Mo18 O121 Mo48 154.1(5) . . ?
M48 O121 Mo48 19.9(5) . . ?
Mo1 O122 Mo75 109.1(3) . . ?
Mo1 O122 Mo47 109.3(4) . . ?
Mo75 O122 Mo47 140.5(4) . . ?
Mo1 O123 Mo75 103.5(3) . . ?
Mo1 O123 Mo19 103.7(3) . . ?
Mo75 O123 Mo19 140.1(3) . . ?
Mo1 O123 Mo29 96.9(3) . . ?
Mo75 O123 Mo29 102.9(3) . . ?
Mo19 O123 Mo29 102.3(3) . . ?
Mo10 O124 Mo38 115.7(4) . . ?
Mo22 O126 Mo6 103.5(3) . . ?
Mo22 O126 Mo3 107.9(3) . . ?
Mo6 O126 Mo3 88.5(3) . . ?
Mo77 O127 Mo24 123.9(5) . . ?
Mo25 O129 Mo50 134.5(4) . . ?
Mo25 O129 Mo70 111.6(4) . . ?
Mo50 O129 Mo70 111.4(3) . . ?
Mo57 O130 Mo24 103.4(3) . . ?
Mo57 O130 Mo77 107.4(4) . . ?
Mo24 O130 Mo77 88.8(3) . . ?
Mo12 O132 Mo42 155.0(5) . . ?
Mo29 O133 Mo9 103.0(3) . . ?
Mo29 O133 Mo19 106.2(4) . . ?
Mo9 O133 Mo19 87.6(3) . . ?
Mo69 O134 Mo77 140.7(4) . . ?
Mo69 O134 Mo39 103.1(4) . . ?
Mo77 O134 Mo39 102.7(4) . . ?
Mo69 O134 Mo57 103.4(3) . . ?
Mo77 O134 Mo57 102.7(3) . . ?
Mo39 O134 Mo57 96.1(3) . . ?
Mo32 O135 M32 13.6(4) . . ?
Mo55 O136 M35 154.3(7) . . ?
Mo55 O136 Mo35 158.7(6) . . ?
M35 O136 Mo35 17.1(4) . . ?
Mo67 O139 Mo11 104.1(3) . . ?
Mo67 O139 Mo72 108.4(3) . . ?
Mo11 O139 Mo72 87.8(2) . . ?
Mo59 O142 Mo11 146.4(5) 2_657 . ?
Mo1 O144 Mo19 108.9(4) . . ?
Mo1 O144 Mo54 110.0(3) . . ?
Mo19 O144 Mo54 141.2(4) . . ?
Mo17 O145 Mo8 159.4(5) . . ?
Mo24 O146 Mo27 136.4(4) . . ?
Mo24 O146 Mo57 110.4(4) . . ?
Mo27 O146 Mo57 110.6(3) . . ?
Mo10 O150 Mo71 102.8(3) . . ?
Mo10 O150 Mo16 108.0(3) . . ?
Mo71 O150 Mo16 88.2(2) . . ?
Mo75 O151 Mo24 156.5(5) . . ?
Mo12 O152 Mo73 148.8(4) . . ?
Mo72 O153 Mo11 157.6(5) 2_657 . ?
Mo39 O154 Mo26 111.8(4) 2_657 . ?
Mo39 O154 Mo52 108.8(4) 2_657 . ?
Mo26 O154 Mo52 138.0(4) . . ?
Mo72 O155 Mo5 109.5(4) . . ?
Mo72 O155 Mo59 141.7(4) . . ?
Mo5 O155 Mo59 108.0(4) . . ?
Mo53 O156 Mo15 139.4(3) . . ?
Mo53 O156 Mo64 103.6(4) . . ?
Mo15 O156 Mo64 103.2(4) . . ?
Mo53 O156 Mo58 103.4(3) . . ?
Mo15 O156 Mo58 103.4(4) . . ?
Mo64 O156 Mo58 96.5(2) . . ?
M30 O157 Mo21 150.6(7) 2_657 . ?
M30 O157 Mo30 23.8(4) 2_657 2_657 ?
Mo21 O157 Mo30 155.6(5) . 2_657 ?
Mo49 O159 Mo76 138.4(5) . . ?
Mo47 O160 Mo24 147.1(5) . . ?
M41 O161 Mo41 2.3(4) . . ?
Mo63 O162 Mo3 107.9(4) . . ?
Mo63 O162 Mo55 109.9(4) . . ?
Mo3 O162 Mo55 141.4(4) . . ?
Mo17 O166 Mo16 141.9(4) . . ?
Mo17 O166 Mo38 102.3(3) . . ?
Mo16 O166 Mo38 102.0(3) . . ?
Mo17 O166 Mo10 103.4(3) . . ?
Mo16 O166 Mo10 102.9(3) . . ?
Mo38 O166 Mo10 95.5(3) . . ?
C31 O168 M36 133.6(10) . . ?
C31 O168 Mo36 128.3(8) . . ?
M36 O168 Mo36 10.7(5) . . ?
C31 O169 M30 141.0(10) . . ?
C31 O169 Mo30 129.7(8) . . ?
M30 O169 Mo30 11.3(4) . . ?
Mo11 O173 Mo8 136.3(4) . . ?
Mo11 O173 Mo67 110.9(4) . . ?
Mo8 O173 Mo67 110.3(3) . . ?
Mo64 O174 M41 107.3(5) . . ?
Mo64 O174 Mo41 109.3(4) . . ?
M41 O174 Mo41 18.0(2) . . ?
Mo64 O174 Mo37 110.2(4) . . ?
M41 O174 Mo37 142.4(6) . . ?
Mo41 O174 Mo37 134.8(4) . . ?
Mo74 O175 Mo66 135.1(3) . . ?
Mo74 O175 Mo58 111.5(4) . . ?
Mo66 O175 Mo58 110.5(4) . . ?
Mo56 O177 Mo14 151.0(5) . . ?
Mo16 O179 Mo38 108.2(4) . . ?
Mo16 O179 Mo65 143.4(4) . . ?
Mo38 O179 Mo65 108.0(4) . . ?
Mo63 O184 Mo51 109.6(4) . . ?
Mo63 O184 Mo55 110.1(4) . . ?
Mo51 O184 Mo55 138.7(4) . . ?
M32 O186 Mo32 7.2(5) . . ?
Mo58 O188 Mo64 117.1(3) . . ?
Mo77 O189 Mo14 158.3(5) . . ?
Mo39 O190 Mo52 109.6(4) . 2_657 ?
Mo39 O190 Mo56 110.6(4) . . ?
Mo52 O190 Mo56 132.6(4) 2_657 . ?
Mo57 O191 Mo27 102.5(3) . . ?
Mo57 O191 Mo69 108.2(3) . . ?
Mo27 O191 Mo69 88.6(3) . . ?
Mo41 O192 M41 20.4(3) . . ?
Mo41 O192 M45 155.9(12) . . ?
M41 O192 M45 154.9(12) . . ?
Mo41 O192 Mo45 157.0(6) . . ?
M41 O192 Mo45 143.3(7) . . ?
M45 O192 Mo45 18.5(10) . . ?
Mo35 O194 M35 21.1(4) . . ?
Mo69 O195 Mo27 159.0(5) 2_657 . ?
Mo64 O196 M41 107.0(6) . . ?
Mo64 O196 Mo41 109.9(4) . . ?
M41 O196 Mo41 18.0(2) . . ?
Mo64 O196 Mo7 110.6(4) . . ?
M41 O196 Mo7 142.3(6) . . ?
Mo41 O196 Mo7 134.9(5) . . ?
Mo67 O197 Mo8 102.8(3) . . ?
Mo67 O197 Mo62 107.7(3) . . ?
Mo8 O197 Mo62 88.6(2) . . ?
Mo28 O199 Mo71 159.0(4) . . ?
Mo45 O200 Mo40 138.6(6) . . ?
Mo45 O200 M45 18.6(9) . . ?
Mo40 O200 M45 127.2(10) . . ?
Mo54 O203 Mo40 154.8(5) . . ?
M33 O204 Mo33 4.4(3) . . ?
Mo36 O205 Mo30 137.5(5) . . ?
Mo36 O205 M36 18.8(4) . . ?
Mo30 O205 M36 122.7(6) . . ?
Mo36 O205 M30 121.6(5) . . ?
Mo30 O205 M30 20.8(3) . . ?
M36 O205 M30 104.5(6) . . ?
Mo36 O206 M36 5.8(4) . . ?
M36 O207 Mo36 25.0(5) . . ?
Mo68 O208 Mo36 154.3(5) . . ?
Mo68 O208 M36 145.2(7) . . ?
Mo36 O208 M36 17.6(4) . . ?
Mo65 O209 M43 150.8(7) . . ?
Mo65 O209 Mo43 156.0(5) . . ?
M43 O209 Mo43 23.9(6) . . ?
Mo44 O210 M43 145.5(8) . . ?
Mo44 O210 Mo43 158.2(5) . . ?
M43 O210 Mo43 26.4(6) . . ?
Mo43 O212 Mo34 139.1(5) . . ?
Mo43 O212 M34 125.5(7) . . ?
Mo34 O212 M34 22.9(5) . . ?
Mo43 O212 M43 25.4(6) . . ?
Mo34 O212 M43 123.2(8) . . ?
M34 O212 M43 104.0(9) . . ?
C51 O213 M34 134.4(18) . . ?
C51 O213 Mo34 129.6(16) . . ?
M34 O213 Mo34 6.7(7) . . ?
Mo34 O214 M34 26.3(5) . . ?
Mo41 O215 M41 20.1(3) . . ?
Mo41 O215 M34 153.1(8) . . ?
M41 O215 M34 158.7(8) . . ?
Mo41 O215 Mo34 158.4(5) . . ?
M41 O215 Mo34 146.0(7) . . ?
M34 O215 Mo34 23.4(5) . . ?
Mo7 O216 Mo34 153.1(5) . . ?
Mo7 O216 M34 143.4(7) . . ?
Mo34 O216 M34 21.5(5) . . ?
Mo30 O217 M30 8.9(3) . . ?
Mo75 O219 Mo14 123.8(4) . . ?
Mo48 O220 M48 5.4(4) . . ?
Mo52 O221 Mo76 159.5(5) . 2_657 ?
Mo31 O224 M31 26.7(5) . . ?
M31 O225 Mo31 2.2(6) . . ?
M32 O226 Mo31 147.1(6) . . ?
M32 O226 Mo32 14.4(4) . . ?
Mo31 O226 Mo32 142.1(5) . . ?
M32 O226 M31 146.1(8) . . ?
Mo31 O226 M31 24.0(4) . . ?
Mo32 O226 M31 133.7(7) . . ?
Mo26 O227 Mo31 155.7(5) . . ?
Mo26 O227 M31 145.6(8) . . ?
Mo31 O227 M31 21.6(4) . . ?
Mo39 O228 Mo69 108.6(3) 2_657 2_657 ?
Mo39 O228 Mo26 110.0(4) 2_657 . ?
Mo69 O228 Mo26 140.7(4) 2_657 . ?
Mo26 O229 Mo27 149.4(5) . . ?
Mo47 O230 M32 153.3(5) . . ?
Mo47 O230 Mo32 155.6(5) . . ?
M32 O230 Mo32 12.7(3) . . ?
Mo61 O232 Mo32 159.1(6) . . ?
Mo61 O232 M32 153.5(6) . . ?
Mo32 O232 M32 11.7(3) . . ?
Mo29 O235 Mo1 117.4(3) . . ?
C21 O239 Mo76 125.3(10) . . ?
C21 O240 Mo49 131.0(10) . . ?
Mo23 O241 Mo49 155.4(5) . . ?
Mo20 O243 Mo49 158.5(6) . . ?
Mo33 O245 M33 16.2(2) . . ?
M35 O247 C41 113.2(16) . . ?
M35 O247 Mo35 4.6(5) . . ?
C41 O247 Mo35 108.7(14) . . ?
M33 O248 Mo35 145.8(4) . . ?
M33 O248 Mo33 14.9(2) . . ?
Mo35 O248 Mo33 142.4(4) . . ?
M33 O248 M35 143.6(6) . . ?
Mo35 O248 M35 18.5(4) . . ?
Mo33 O248 M35 133.6(6) . . ?
Mo51 O249 M35 151.5(8) . . ?
Mo51 O249 Mo35 158.5(6) . . ?
M35 O249 Mo35 18.4(4) . . ?
Mo58 O251 Mo74 103.3(3) . . ?
Mo58 O251 Mo15 107.2(4) . . ?
Mo74 O251 Mo15 87.6(3) . . ?
Mo64 O252 Mo15 108.7(3) . . ?
Mo64 O252 Mo37 109.9(4) . . ?
Mo15 O252 Mo37 140.8(4) . . ?
C11 O253 M45 131.3(15) . . ?
C11 O253 Mo45 128.4(8) . . ?
M45 O253 Mo45 3.3(12) . . ?
C11 O254 Mo40 132.6(9) . . ?
Mo45 O256 M45 5.4(8) . . ?
Mo45 O257 M45 20.4(9) . . ?
Mo60 O259 M33 157.0(6) . . ?
Mo60 O259 Mo33 152.2(6) . . ?
M33 O259 Mo33 13.08(19) . . ?
Mo35 O262 M35 5.1(4) . . ?
C41 O263 Mo33 107.9(15) . . ?
C41 O263 M33 105.1(15) . . ?
Mo33 O263 M33 3.5(2) . . ?
Mo7 O264 Mo6 151.4(5) . . ?
O254 C11 O253 124.6(12) . . ?
O254 C11 C12 123.9(13) . . ?
O253 C11 C12 111.0(12) . . ?
N1 C12 C11 108.2(15) . . ?
N1 C12 C13 115.4(14) . . ?
C11 C12 C13 113.7(13) . . ?
C14 C13 C12 102.9(12) . . ?
C15 C14 C19 120.0 . . ?
C15 C14 C13 117.4(14) . . ?
C19 C14 C13 122.4(14) . . ?
C16 C15 C14 120.0 . . ?
C15 C16 C17 120.0 . . ?
C16 C17 C18 120.0 . . ?
C19 C18 C17 120.0 . . ?
C18 C19 C14 120.0 . . ?
O240 C21 O239 133.1(15) . . ?
O240 C21 C22 119.0(14) . . ?
O239 C21 C22 107.5(16) . . ?
N2 C22 C21 104.7(15) . . ?
N2 C22 C23 112.7(14) . . ?
C21 C22 C23 115.5(12) . . ?
C24 C23 C22 108.5(12) . . ?
C25 C24 C29 120.0 . . ?
C25 C24 C23 120.9(12) . . ?
C29 C24 C23 118.9(12) . . ?
C26 C25 C24 120.0 . . ?
C27 C26 C25 120.0 . . ?
C26 C27 C28 120.0 . . ?
C27 C28 C29 120.0 . . ?
C28 C29 C24 120.0 . . ?
O168 C31 O169 127.4(11) . . ?
O168 C31 C32 118.3(10) . . ?
O169 C31 C32 114.2(10) . . ?
O168 C31 M30 111.6(8) . . ?
O169 C31 M30 21.1(6) . . ?
C32 C31 M30 126.7(8) . . ?
O168 C31 M36 26.2(6) . . ?
O169 C31 M36 101.9(8) . . ?
C32 C31 M36 142.5(8) . . ?
M30 C31 M36 85.3(5) . . ?
C33 C32 N3 114.0(11) . . ?
C33 C32 C31 114.1(11) . . ?
N3 C32 C31 110.2(10) . . ?
C32 C33 C34 115.4(13) . . ?
C35 C34 C39 120.0 . . ?
C35 C34 C33 124.1(14) . . ?
C39 C34 C33 115.7(14) . . ?
C34 C35 C36 120.0 . . ?
C37 C36 C35 120.0 . . ?
C36 C37 C38 120.0 . . ?
C39 C38 C37 120.0 . . ?
C38 C39 C34 120.0 . . ?
O263 C41 C42 107(2) . . ?
O263 C41 O247 136.4(18) . . ?
C42 C41 O247 114.2(18) . . ?
N4 C42 C43 125(3) . . ?
N4 C42 C41 126(3) . . ?
C43 C42 C41 107.9(16) . . ?
C42 C43 C44 82(2) . . ?
C45 C44 C49 120.0 . . ?
C45 C44 C43 126(3) . . ?
C49 C44 C43 114(3) . . ?
C44 C45 C46 120.0 . . ?
C47 C46 C45 120.0 . . ?
C46 C47 C48 120.0 . . ?
C47 C48 C49 120.0 . . ?
C48 C49 C44 120.0 . . ?
O213 C51 O83 129(2) . . ?
O213 C51 C52 128(2) . . ?
O83 C51 C52 103.2(16) . . ?
O213 C51 M34 25.9(11) . . ?
O83 C51 M34 105.9(12) . . ?
C52 C51 M34 149.7(17) . . ?
O213 C51 M43 111.4(16) . . ?
O83 C51 M43 24.4(8) . . ?
C52 C51 M43 119.5(15) . . ?
M34 C51 M43 86.0(9) . . ?
N5 C52 C51 103.1(15) . . ?
N5 C52 C53 121.3(15) . . ?
C51 C52 C53 115.6(16) . . ?
C54 C53 C52 115.1(16) . . ?
C55 C54 C59 120.0 . . ?
C55 C54 C53 125.0(18) . . ?
C59 C54 C53 115.0(18) . . ?
C56 C55 C54 120.0 . . ?
C55 C56 C57 120.0 . . ?
C58 C57 C56 120.0 . . ?
C57 C58 C59 120.0 . . ?
C58 C59 C54 120.0 . . ?
O102 C61 O103 122.0(13) . . ?
O102 C61 C62 122.5(11) . . ?
O103 C61 C62 115.5(12) . . ?
O102 C61 M48 104.5(9) . . ?
O103 C61 M48 27.8(6) . . ?
C62 C61 M48 128.0(10) . . ?
N6 C62 C61 106.9(11) . . ?
N6 C62 C63 112.8(14) . . ?
C61 C62 C63 115.1(14) . . ?
C64 C63 C62 115.5(17) . . ?
C65 C64 C69 120.0 . . ?
C65 C64 C63 113.6(19) . . ?
C69 C64 C63 126.4(19) . . ?
C66 C65 C64 120.0 . . ?
C67 C66 C65 120.0 . . ?
C66 C67 C68 120.0 . . ?
C69 C68 C67 120.0 . . ?
C68 C69 C64 120.0 . . ?

_refine_diff_density_max         1.51
_refine_diff_density_min         -0.64
_refine_diff_density_rms         0.12

_vrf_PLAT201_ghy0137c-z_sq       
;
PROBLEM: Isotropic non-H Atoms in Main Residue(s) ....... 28 Report
RESPONSE: These non-H atoms are already with high isotropic thermal 
parameters due to heavy disorders and partial occupancies. Anisotropic 
refinement for them does not improve structure quality.
;

_shelx_res_file                  
;
TITL ghy0137c-z_sq in C2 Na6Mo154O712N10C90H592
    ghy0137c-z_sq.res
    created by SHELXL-2019/3 at 18:48:26 on 01-Dec-2024
CELL  0.71073  36.4929  42.8827  31.3674   90.000  108.525   90.000
ZERR     2.00   0.0003   0.0002   0.0002    0.000    0.001    0.000
LATT  -7
SYMM  - X,   Y, - Z
SFAC  MO   O    C    H    N    NA
UNIT  308 1424 180 1184 20 12
MERG   2
OMIT    -4.00  52.00
OMIT     2   4   0
OMIT    -2   4   1
OMIT    -4   0   9
OMIT    -8   0  10
OMIT    -6   0   3
OMIT   -10   0   5
OMIT    -6   0   8
OMIT     2  -4   1
OMIT     3  -1   3
OMIT     3   1   3
OMIT     5  -3   0
OMIT     5   3   0
OMIT     0  -6   0
OMIT     0   6   0
OMIT    -6  -4   1
OMIT    -5   1   3
OMIT    -5  -1   3
OMIT     0   6   1
OMIT    -6   4   1
OMIT     0  -6   1
OMIT     2  -6   1
OMIT     2   6   1
OMIT   -10   0   6
OMIT    -3  -7   5
OMIT     2   6   2
OMIT    -4   0   3
OMIT     0  -8   5
OMIT     0   8   5
OMIT    -2   0   7
OMIT     2  -6   2
OMIT     3   3   0
OMIT     6   6   0
OMIT     0   6   3
ABIN
TWIN
SIMU 0.02 C14 > C19
SIMU 0.02 C24 > C29
SIMU 0.02 C34 > C39
SIMU 0.02 C44 > C49
SIMU 0.02 C54 > C59
SIMU 0.02 C64 > C69
ISOR 0.01 0.01 O204 O224 O245 O307 O309
DFIX 1.45 0.02 N1 C12 N2 C22 N3 C32 N4 C42 N5 C52
DFIX 1.50 0.02 C41 O263
DFIX 1.50 0.02 C11 C12 C12 C13 C13 C14
DFIX 1.50 0.02 C21 C22 C22 C23 C23 C24
DFIX 1.50 0.02 C31 C32 C32 C33 C33 C34
DFIX 1.50 0.02 C41 C42 C42 C43 C43 C44
DFIX 1.50 0.02 C51 C52 C52 C53 C53 C54
DFIX 1.50 0.02 C61 C62 C62 C63 C63 C64
FMAP   2
PLAN   10
ACTA
SIZE 0.112 0.80 0.032
L.S.   5    0 1203
DAMP   100.00  15.00
TEMP  -123.00
WGHT    0.068100
BASF   0.12251
FVAR       0.03337
MO1   1    0.273065    0.766147    0.730128    11.00000    0.03270    0.03121 =
         0.02461    0.00073    0.00784    0.00185
MO2   1    0.233375    0.294378    0.560955    11.00000    0.03171    0.02459 =
         0.02527   -0.00060    0.00689   -0.00169
MO3   1    0.286322    0.372124    0.473955    11.00000    0.03907    0.02228 =
         0.02657   -0.00116    0.00913   -0.00060
MO4   1    0.310952    0.710588    0.524189    11.00000    0.03688    0.02292 =
         0.02311    0.00200    0.00840    0.00163
MO5   1    0.525583    0.163132    0.863490    11.00000    0.03664    0.03458 =
         0.02528    0.00001    0.01066    0.00213
MO6   1    0.209094    0.372246    0.509247    11.00000    0.03628    0.02335 =
         0.03281   -0.00063    0.00859    0.00021
MO7   1    0.201997    0.427855    0.595123    11.00000    0.05705    0.02624 =
         0.03791    0.00287    0.02141    0.00520
MO8   1    0.368797    0.133221    0.838282    11.00000    0.03968    0.02887 =
         0.02530    0.00054    0.00650   -0.00566
MO9   1    0.351044    0.775574    0.601076    11.00000    0.03883    0.02415 =
         0.02182    0.00166    0.00807    0.00117
MO10  1    0.359527    0.239583    0.713131    11.00000    0.03728    0.03524 =
         0.03693   -0.01561    0.01708   -0.00872
MO11  1    0.428028    0.113724    0.955534    11.00000    0.04308    0.02789 =
         0.02471    0.00045    0.00743   -0.00436
MO12  1    0.486030    0.206116    0.771579    11.00000    0.03225    0.03337 =
         0.03414    0.00698    0.01071    0.00171
MO13  1    0.368536    0.650258    0.541891    11.00000    0.03657    0.02726 =
         0.02920   -0.00102    0.01320   -0.00184
MO14  1    0.397661    0.828566    0.696894    11.00000    0.04116    0.02557 =
         0.02228    0.00207    0.00755   -0.00207
MO15  1    0.196840    0.544818    0.474421    11.00000    0.04051    0.02669 =
         0.03175    0.00146    0.00357    0.00231
MO16  1    0.269326    0.224211    0.628524    11.00000    0.03192    0.02465 =
         0.02202   -0.00183    0.00577   -0.00536
MO17  1    0.317170    0.166977    0.727489    11.00000    0.03972    0.02666 =
         0.02375   -0.00134    0.00787   -0.00548
MO18  1    0.410271    0.296059    0.620897    11.00000    0.03625    0.02915 =
         0.03182    0.00261    0.00600   -0.00484
MO19  1    0.268828    0.775481    0.625358    11.00000    0.03494    0.02437 =
         0.02345    0.00159    0.00423    0.00333
MO20  1    0.450605    0.623840    0.611856    11.00000    0.03582    0.04093 =
         0.05467   -0.01434    0.00412    0.00827
MO21  1    0.574458    0.228616    0.868703    11.00000    0.03631    0.04286 =
         0.03684    0.00363    0.01397   -0.00476
MO22  1    0.294367    0.355886    0.587959    11.00000    0.03523    0.04423 =
         0.03020   -0.01165    0.01155   -0.00704
MO23  1    0.410946    0.704777    0.616678    11.00000    0.03439    0.03107 =
         0.03158   -0.00596    0.00526    0.00418
MO24  1    0.368155    0.863450    0.838430    11.00000    0.04014    0.02995 =
         0.02568   -0.00251    0.00473    0.00830
MO25  1    0.208774    0.627690    0.506620    11.00000    0.03419    0.02475 =
         0.03347    0.00153    0.00429    0.00294
MO26  1    0.420423    0.820078    1.031284    11.00000    0.04909    0.05415 =
         0.02619   -0.00088    0.00866   -0.01825
MO27  1    0.427604    0.882928    0.955789    11.00000    0.04048    0.03269 =
         0.02584   -0.00270    0.00536    0.00792
MO28  1    0.310855    0.289692    0.527579    11.00000    0.03545    0.02423 =
         0.02234   -0.00081    0.00713   -0.00039
MO29  1    0.358981    0.759110    0.709015    11.00000    0.03717    0.03312 =
         0.03468    0.01409    0.01428    0.01110
MO30  1    0.333803    0.229055    1.032435    10.90000    0.04293    0.05585 =
         0.02591    0.00331    0.01190    0.00925
MO31  1    0.340771    0.760753    1.030452    10.90000    0.07631    0.13265 =
         0.02239   -0.00235    0.00957   -0.06619
MO32  1    0.287835    0.739696    0.917705    10.80000    0.11722    0.10387 =
         0.01958   -0.01217    0.01957   -0.07563
MO33  1    0.469797    0.541855    0.595399    10.70000    0.05102    0.02823 =
         0.15027   -0.01195   -0.01169    0.00419
MO34  1    0.172463    0.422791    0.702153    10.90000    0.06698    0.02955 =
         0.04958    0.00477    0.03207    0.01071
MO35  1    0.472301    0.458737    0.587194    10.87000    0.03542    0.02409 =
         0.07517    0.00364    0.01121   -0.00278
MO36  1    0.280085    0.251108    0.920725    10.90000    0.03667    0.05151 =
         0.02410   -0.00104    0.00765    0.00984
MO37  1    0.202335    0.572686    0.593790    11.00000    0.04861    0.02579 =
         0.04073    0.00079    0.01918    0.00192
MO38  1    0.273393    0.232280    0.733568    11.00000    0.03237    0.03095 =
         0.02386   -0.00124    0.00824   -0.00283
MO39  1    0.524443    0.833654    0.863185    11.00000    0.03781    0.03731 =
         0.02490   -0.00049    0.00782    0.00146
MO40  1    0.187478    0.653225    0.743417    11.00000    0.08566    0.03812 =
         0.05743   -0.01377    0.04897   -0.01657
MO41  1    0.193212    0.500698    0.661752    10.87000    0.06850    0.02843 =
         0.04371    0.00025    0.02872    0.00572
MO42  1    0.563081    0.261566    0.754614    11.00000    0.03443    0.04563 =
         0.04491    0.01668    0.01258    0.00165
MO43  1    0.194235    0.347391    0.751515    10.93000    0.05374    0.02793 =
         0.04148    0.00141    0.02653    0.00363
MO44  1    0.266383    0.285556    0.806340    11.00000    0.03963    0.04207 =
         0.02674   -0.00529    0.01191    0.00071
MO45  1    0.164680    0.578103    0.695071    10.96000    0.05191    0.03088 =
         0.05573   -0.00885    0.03138   -0.00459
MO46  1    0.286111    0.627528    0.471511    11.00000    0.04304    0.02414 =
         0.02497    0.00195    0.00843    0.00045
MO47  1    0.324647    0.786217    0.834741    11.00000    0.03850    0.04488 =
         0.02323    0.00519    0.00595   -0.00537
MO48  1    0.519506    0.312701    0.663216    10.93000    0.03351    0.03893 =
         0.04014    0.01264    0.01090   -0.00156
MO49  1    0.520132    0.688021    0.660135     0.98563    0.03328    0.06346 =
         0.06569   -0.03368    0.00936    0.00273
MO50  1    0.232230    0.706044    0.555915    11.00000    0.03337    0.02507 =
         0.02618    0.00095    0.00543    0.00391
MO51  1    0.450367    0.377122    0.614686    11.00000    0.03765    0.02987 =
         0.04930    0.00534    0.00480   -0.00581
MO52  1    0.426880    0.768236    1.133202    11.00000    0.04197    0.05074 =
         0.03477    0.00177    0.00971   -0.01119
MO53  1    0.197139    0.454736    0.475455    11.00000    0.04346    0.02334 =
         0.03166    0.00017    0.00456    0.00103
MO54  1    0.239898    0.700151    0.675573    11.00000    0.04480    0.02875 =
         0.03101   -0.00108    0.01757   -0.00182
MO55  1    0.368895    0.427410    0.538787    11.00000    0.03551    0.02614 =
         0.05505    0.00093    0.00770   -0.00123
MO56  1    0.484793    0.791514    0.770875    11.00000    0.03279    0.03698 =
         0.03017   -0.00293    0.00778    0.00282
MO57  1    0.445670    0.821827    0.897976    11.00000    0.04567    0.02928 =
         0.04630    0.00635    0.02155    0.00762
MO58  1    0.276632    0.499971    0.542643    11.00000    0.03897    0.04975 =
         0.02756    0.00093    0.00791    0.00055
MO59  1    0.580896    0.176411    0.969444    11.00000    0.04537    0.04113 =
         0.02630   -0.00036    0.01055   -0.00837
MO60  1    0.368160    0.572538    0.538341    11.00000    0.03732    0.02480 =
         0.04450   -0.00164    0.00950    0.00296
MO61  1    0.262496    0.712219    0.800259    11.00000    0.05780    0.03794 =
         0.03363    0.00221    0.02109   -0.00313
MO62  1    0.446197    0.128544    0.803431    11.00000    0.04376    0.02460 =
         0.02556   -0.00064    0.00972    0.00104
MO63  1    0.368748    0.349912    0.544317    11.00000    0.03329    0.02367 =
         0.03125   -0.00005    0.01038   -0.00146
MO64  1    0.186306    0.500198    0.554020    11.00000    0.04259    0.02457 =
         0.04008    0.00135    0.01358    0.00183
MO65  1    0.244886    0.300022    0.681338    11.00000    0.04473    0.02913 =
         0.02814   -0.00142    0.01515   -0.00057
MO66  1    0.281120    0.456773    0.454326    11.00000    0.04843    0.02509 =
         0.02791    0.00132    0.01159    0.00202
MO67  1    0.446698    0.175207    0.897807    11.00000    0.04242    0.02531 =
         0.04713   -0.00595    0.02219   -0.00419
MO68  1    0.321569    0.208626    0.837764    11.00000    0.04237    0.04536 =
         0.02332   -0.00261    0.00667    0.00976
MO69  1    0.507907    0.888284    0.927082    11.00000    0.04469    0.02830 =
         0.02545    0.00154    0.00563    0.00011
MO70  1    0.294163    0.644988    0.585645    11.00000    0.03463    0.04517 =
         0.03066    0.01195    0.01251    0.01070
MO71  1    0.351816    0.224582    0.604590    11.00000    0.03520    0.02358 =
         0.02152   -0.00158    0.00765   -0.00095
MO72  1    0.508441    0.108396    0.926861    11.00000    0.04221    0.02597 =
         0.02475   -0.00109    0.00720    0.00337
MO73  1    0.397139    0.169999    0.697841    11.00000    0.04070    0.02595 =
         0.02432   -0.00153    0.01044    0.00160
MO74  1    0.281226    0.542655    0.453563    11.00000    0.04727    0.02308 =
         0.02748   -0.00011    0.00877    0.00082
MO75  1    0.317138    0.831656    0.725928    11.00000    0.03900    0.02509 =
         0.02201    0.00211    0.00429    0.00503
MO76  1    0.563581    0.738950    0.751446    11.00000    0.03127    0.04289 =
         0.04726   -0.01414    0.01304   -0.00319
MO77  1    0.445355    0.869002    0.803871    11.00000    0.04495    0.02610 =
         0.02360    0.00162    0.00445   -0.00065
M30   1    0.349825    0.242585    1.032219    10.10000    0.01989    0.03542 =
         0.03264   -0.01468   -0.00375   -0.00032
M31   1    0.357513    0.749602    1.026603    10.10000    0.05249    0.06020 =
         0.02145    0.00980    0.00773   -0.02241
M32   1    0.281796    0.749432    0.917654    10.20000    0.02520    0.08754 =
         0.04011    0.01028    0.00529   -0.00964
M33   1    0.471880    0.541059    0.580799    10.30000    0.02479    0.01838 =
         0.04691    0.00368    0.02304   -0.00042
M34   1    0.195689    0.424799    0.713045    10.10000    0.09138    0.05312 =
         0.04929    0.00583    0.03044    0.00196
M35   1    0.466885    0.458502    0.604576    10.13000    0.08053    0.04413 =
         0.05398    0.01302    0.02565    0.00113
M36   1    0.294305    0.262934    0.922710    10.10000    0.05596    0.04938 =
         0.05131   -0.01157    0.02481   -0.00646
M41   1    0.174997    0.500950    0.651336    10.13000    0.05756    0.02693 =
         0.05369    0.00145    0.02480   -0.00159
M43   1    0.218465    0.355568    0.760767    10.07000    0.06513    0.06437 =
         0.05406    0.00879    0.03337    0.01278
M45   1    0.183013    0.576485    0.703895    10.04000    0.03697
M48   1    0.513321    0.319017    0.682200    10.07000    0.03415    0.03134 =
         0.06323    0.01112    0.02861   -0.00060
O1    2    0.362451    0.693355    0.561700    11.00000    0.03416    0.02526 =
         0.03034   -0.00329    0.00529   -0.00009
O2    2    0.194541    0.455657    0.537013    11.00000    0.04785    0.03422 =
         0.03227    0.00562    0.00454    0.00544
O3    2    0.318479    0.718182    0.475971    11.00000    0.05291    0.03310 =
         0.02671   -0.00176    0.01132    0.00188
O4    2    0.481404    0.133937    0.869894    11.00000    0.03582    0.02405 =
         0.02282    0.00825    0.00857    0.00020
O5    2    0.309436    0.662787    0.516770    11.00000    0.03992    0.02947 =
         0.01740    0.00647    0.01371   -0.00021
O6    2    0.297720    0.309068    0.593806    11.00000    0.02203    0.02841 =
         0.03068   -0.00860    0.00362   -0.00736
O7    2    0.395296    0.745023    0.616203    11.00000    0.04401    0.03301 =
         0.03972   -0.00085    0.01695    0.00271
O8    2    0.275972    0.412820    0.455925    11.00000    0.03957    0.03228 =
         0.03217   -0.00217    0.01092    0.01001
O9    2    0.417366    0.661474    0.587404    11.00000    0.03560    0.03047 =
         0.03592   -0.01464    0.01425   -0.00519
O10   2    0.374276    0.200045    0.746908    11.00000    0.03192    0.03952 =
         0.02038   -0.00466    0.01292   -0.00907
O11   2    0.235636    0.640163    0.465756    11.00000    0.03657    0.03149 =
         0.02189    0.00158   -0.00382    0.01002
O12   2    0.399129    0.260249    0.728145    11.00000    0.04490    0.03757 =
         0.05106   -0.01279    0.02395    0.00072
O13   2    0.249859    0.567669    0.614533    11.00000    0.05108    0.04207 =
         0.04081    0.00390    0.01289    0.00505
O14   2    0.257179    0.713477    0.512292    11.00000    0.04637    0.02915 =
         0.03157   -0.00278    0.00108    0.00121
O15   2    0.486529    0.803967    0.889162    11.00000    0.03296    0.03747 =
         0.04002    0.00708    0.01946    0.01499
O16   2    0.462275    0.091765    0.928696    11.00000    0.04215    0.01989 =
         0.03331   -0.00735    0.00817    0.00130
O17   2    0.199829    0.607642    0.558782    11.00000    0.03972    0.02595 =
         0.03323    0.00487    0.01495    0.00034
O18   2    0.322881    0.747643    0.554339    11.00000    0.03909    0.02657 =
         0.02865   -0.00017    0.01001    0.00198
O19   2    0.248867    0.746052    0.581546    11.00000    0.03171    0.02141 =
         0.03242    0.00717    0.00232   -0.00007
O20   2    0.225208    0.538472    0.435306    11.00000    0.04755    0.01778 =
         0.02402   -0.00119    0.00614   -0.00102
O21   2    0.534033    0.199693    0.827512    11.00000    0.03858    0.04521 =
         0.03005    0.00264    0.00769    0.01324
O22   2    0.344382    0.363558    0.598675    11.00000    0.03244    0.02426 =
         0.02964   -0.00566    0.01182   -0.00885
O23   2    0.334740    0.449496    0.493701    11.00000    0.04162    0.02519 =
         0.04273    0.01459    0.01607    0.00385
O24   2    0.303402    0.205157    0.604438    11.00000    0.02824    0.02304 =
         0.02968    0.00000    0.00486   -0.00637
O25   2    0.200713    0.411900    0.480942    11.00000    0.05486    0.02489 =
         0.02902    0.00227    0.01215    0.00717
O26   2    0.383416    0.760255    1.089660    11.00000    0.05742    0.08386 =
         0.03505    0.00272    0.00994   -0.02413
O27   2    0.469637    0.098457    0.792309    11.00000    0.05225    0.02821 =
         0.02793    0.00572    0.00118    0.00108
O28   2    0.264847    0.456780    0.520408    11.00000    0.04107    0.02461 =
         0.02535   -0.00023    0.01340    0.00274
O29   2    0.238667    0.340468    0.551580    11.00000    0.03943    0.03109 =
         0.03348    0.00109    0.01567   -0.00784
O30   2    0.225344    0.683365    0.785152    11.00000    0.13602    0.07844 =
         0.04551   -0.02812    0.05448   -0.06423
O31   2    0.433431    0.382069    0.659762    11.00000    0.06402    0.06503 =
         0.05215   -0.00651    0.02534   -0.01735
O32   2    0.303119    0.793712    0.599726    11.00000    0.05116    0.02457 =
         0.01860    0.00150    0.00627    0.00846
O33   2    0.416935    0.142411    0.746858    11.00000    0.04905    0.01745 =
         0.03605   -0.00914    0.01383   -0.00201
O34   2    0.272914    0.276583    0.864199    11.00000    0.05409    0.06201 =
         0.02287   -0.00573    0.01301    0.01949
O35   2    0.285255    0.683476    0.693546    11.00000    0.07411    0.03085 =
         0.04141    0.00020    0.01210    0.00389
O36   2    0.373675    0.789080    0.664928    11.00000    0.03078    0.01847 =
         0.02272    0.00374    0.00655   -0.00491
O37   2    0.285362    0.755763    0.794810    11.00000    0.04404    0.04709 =
         0.02270    0.00500    0.00853   -0.00643
O38   2    0.258131    0.287318    0.515008    11.00000    0.03034    0.02292 =
         0.02501   -0.00393    0.01000   -0.00636
O39   2    0.365876    0.769086    0.831002    11.00000    0.04398    0.03716 =
         0.03347    0.00715    0.00898    0.01172
O40   2    0.386262    0.806458    1.149901    11.00000    0.04915    0.07342 =
         0.06464   -0.00304    0.02182    0.01230
O41   2    0.578035    0.249837    0.820352    11.00000    0.04247    0.06897 =
         0.04173    0.01831    0.00290   -0.00988
O42   2    0.400747    0.612421    0.563664    11.00000    0.03316    0.03422 =
         0.04336   -0.00570    0.01179    0.00167
O43   2    0.306678    0.197355    0.769977    11.00000    0.03425    0.03938 =
         0.02215   -0.00068    0.01041    0.00008
O44   2    0.393403    0.255992    0.618892    11.00000    0.03150    0.02654 =
         0.02680    0.01172    0.00337   -0.00131
O45   2    0.469684    0.585688    0.605937    11.00000    0.03081    0.03404 =
         0.09066   -0.01730   -0.01122    0.01026
O46   2    0.362618    0.306258    0.564348    11.00000    0.03455    0.02055 =
         0.02696    0.00205    0.00910   -0.00171
O47   2    0.470315    0.900311    0.793089    11.00000    0.07021    0.04157 =
         0.03761    0.00484    0.01430   -0.01181
O48   2    0.342444    0.170141    0.853066    11.00000    0.05229    0.03613 =
         0.01595    0.00336    0.00475    0.00090
O49   2    0.273290    0.611799    0.540972    11.00000    0.02327    0.03077 =
         0.02947   -0.00061    0.00428   -0.00339
O50   2    0.380700    0.339874    0.498989    11.00000    0.04309    0.04236 =
         0.03643    0.00465    0.01280    0.00156
O51   2    0.309306    0.260651    1.045902    11.00000    0.04619    0.08993 =
         0.04371    0.00256    0.02168    0.02443
O52   2    0.294009    0.644362    0.427333    11.00000    0.05503    0.03701 =
         0.02910    0.00123    0.01251    0.00535
O53   2    0.275394    0.586878    0.452201    11.00000    0.05124    0.01708 =
         0.02471    0.00294    0.00733    0.01065
O54   2    0.567846    0.189453    0.902236    11.00000    0.05784    0.06109 =
         0.02486    0.01120    0.01209   -0.01049
O55   2    0.479590    0.832908    0.805360    11.00000    0.03299    0.03404 =
         0.02233   -0.00077    0.00320   -0.00747
O56   2    0.343997    0.638587    0.596349    11.00000    0.04233    0.02226 =
         0.02151   -0.00110    0.00388   -0.00048
O57   2    0.236547    0.359851    0.467907    11.00000    0.04513    0.02298 =
         0.03381   -0.00228    0.00637    0.00129
O58   2    0.374477    0.797935    0.743084    11.00000    0.04081    0.01662 =
         0.02260    0.00146    0.00247   -0.00290
O59   2    0.225379    0.460904    0.436170    11.00000    0.05473    0.03543 =
         0.03334    0.00084    0.00145   -0.00147
O60   2    0.549929    0.135491    0.844334    11.00000    0.04567    0.04203 =
         0.03064    0.00686    0.01826    0.01029
O61   2    0.486163    0.193620    0.887842    11.00000    0.04124    0.02736 =
         0.02143    0.00063    0.00043   -0.00224
O62   2    0.251465    0.274523    0.740017    11.00000    0.05460    0.03286 =
         0.02882   -0.00171    0.01989   -0.00095
O63   2    0.184876    0.365530    0.793769    11.00000    0.09551    0.04644 =
         0.05997    0.00859    0.05000    0.00815
O64   2    0.613440    0.192749    0.850004    11.00000    0.04860    0.08122 =
         0.08478   -0.01274    0.01416   -0.00117
O65   2    0.405988    0.848301    0.654221    11.00000    0.06169    0.05027 =
         0.01999    0.01061    0.01335   -0.00944
O66   2    0.300310    0.689222    0.800526    11.00000    0.09589    0.06081 =
         0.08190    0.02848    0.05607    0.01942
O67   2    0.335070    0.548358    0.494679    11.00000    0.05592    0.03153 =
         0.04312    0.00770    0.01519    0.01203
O68   2    0.309753    0.338226    0.522358    11.00000    0.03320    0.02268 =
         0.02873    0.00280    0.00422    0.00085
O69   2    0.380756    0.850201    1.060841    11.00000    0.03504    0.14393 =
         0.04872   -0.00750    0.00688    0.00588
O70   2    0.469881    0.367175    0.553062    11.00000    0.07329    0.07803 =
         0.05241    0.00548    0.02997    0.00447
O71   2    0.296174    0.689592    0.590121    11.00000    0.05209    0.02878 =
         0.02401   -0.00782    0.01735   -0.00780
O72   2    0.455988    0.799702    1.019132    11.00000    0.06887    0.02585 =
         0.05051   -0.00489    0.02020   -0.01493
O73   2    0.242874    0.503505    0.679267    11.00000    0.05914    0.06586 =
         0.05664   -0.01424    0.00320    0.00029
O74   2    0.512225    0.765487    0.750087    11.00000    0.03778    0.06972 =
         0.05132   -0.02769    0.01046    0.01371
O75   2    0.188781    0.583941    0.639803    11.00000    0.10048    0.03246 =
         0.06917   -0.00148    0.06044   -0.00885
O76   2    0.287318    0.534672    0.404515    11.00000    0.06434    0.02848 =
         0.04448    0.01119    0.01734   -0.00388
O77   2    0.461313    0.904073    0.929764    11.00000    0.05813    0.03080 =
         0.02837   -0.00508    0.00779    0.00652
O78   2    0.398926    0.735462    0.724898    11.00000    0.03448    0.02603 =
         0.03769    0.00258    0.01444    0.01250
O79   2    0.418474    0.336970    0.592061    11.00000    0.02608    0.03207 =
         0.03787    0.00881   -0.00098   -0.00981
O80   2    0.209018    0.257142    0.797150    11.00000    0.03205    0.08607 =
         0.05050    0.00938    0.01430   -0.01036
O81   2    0.232173    0.210379    0.721684    11.00000    0.04069    0.04523 =
         0.03689    0.00444    0.01080    0.00260
O82   2    0.226250    0.694251    0.614539    11.00000    0.04832    0.02491 =
         0.03545   -0.00527    0.01734   -0.00081
O83   2    0.249384    0.371853    0.766823    11.00000    0.09700    0.06786 =
         0.07803    0.01117    0.05353   -0.01581
O84   2    0.379102    0.140979    1.053638    11.00000    0.05782    0.12766 =
         0.05854    0.02859    0.01995   -0.01725
O85   2    0.349811    0.432247    0.581555    11.00000    0.06215    0.04663 =
         0.04141   -0.00983    0.00976   -0.00595
O86   2    0.379734    0.201550    1.017432    11.00000    0.05577    0.08970 =
         0.03935    0.01130    0.01408    0.03857
O87   2    0.126442    0.425857    0.672340    11.00000    0.07436    0.08632 =
         0.07619    0.00805    0.01101    0.00122
O88   2    0.150948    0.538688    0.441554    11.00000    0.04172    0.04368 =
         0.04418    0.00459   -0.00657   -0.00880
O89   2    0.391676    0.908896    0.946867    11.00000    0.06765    0.04274 =
         0.03047    0.00596    0.01237    0.02383
O90   2    0.368819    0.197378    0.577660    11.00000    0.02416    0.02575 =
         0.03555   -0.00889    0.00743    0.00207
O91   2    0.263668    0.179843    0.824242    11.00000    0.04985    0.13465 =
         0.07535    0.02265    0.03035   -0.01977
O92   2    0.166969    0.645842    0.483714    11.00000    0.04574    0.02199 =
         0.06712    0.00378    0.01806    0.00990
O93   2    0.524684    0.916469    0.900520    11.00000    0.04814    0.03376 =
         0.04340   -0.00266    0.00919   -0.00459
O94   2    0.407343    0.110098    0.820712    11.00000    0.05062    0.01612 =
         0.02502   -0.00619    0.01261   -0.00120
O95   2    0.491472    0.353635    0.640737    11.00000    0.04101    0.03865 =
         0.06006    0.01687   -0.00288   -0.00750
O96   2    0.275111    0.850582    0.704497    11.00000    0.06178    0.03653 =
         0.02769    0.00741    0.00100    0.01233
O97   2    0.342534    0.103801    0.848711    11.00000    0.04071    0.04789 =
         0.02474    0.00777    0.00749   -0.00245
O98   2    0.134138    0.426852    0.559023    11.00000    0.04743    0.04343 =
         0.09832   -0.00259    0.03508   -0.00440
O99   2    0.517685    0.828508    0.741773    11.00000    0.04450    0.08069 =
         0.03151    0.00062    0.00883   -0.02181
O100  2    0.250298    0.254723    0.586065    11.00000    0.04127    0.02686 =
         0.03245   -0.00179    0.00659   -0.00761
O101  2    0.548271    0.198994    0.981099    11.00000    0.07538    0.05423 =
         0.02836   -0.00098    0.01577    0.02329
O102  2    0.524050    0.291931    0.777588    11.00000    0.09641    0.07613 =
         0.04407    0.01168    0.03710    0.01240
O103  2    0.503903    0.329324    0.722814    11.00000    0.05627    0.05281 =
         0.04393   -0.01294    0.02313   -0.01895
O104  2    0.530990    0.275258    0.698116    11.00000    0.04409    0.04337 =
         0.05194    0.01966    0.00410   -0.00058
O105  2    0.563903    0.332655    0.685101    11.00000    0.03048    0.05553 =
         0.07921    0.02070    0.00723   -0.01150
O106  2    0.391030    0.311378    0.658174    11.00000    0.04336    0.03699 =
         0.02812   -0.00700    0.00630   -0.01265
O107  2    0.317046    0.282173    0.476925    11.00000    0.03621    0.02801 =
         0.02996   -0.00218    0.01294    0.00401
O108  2    0.184582    0.275829    0.660971    11.00000    0.03274    0.06429 =
         0.04713    0.00051    0.01610    0.00025
O109  2    0.345897    0.154379    0.689584    11.00000    0.04718    0.02043 =
         0.02318    0.00932    0.00752   -0.00806
O110  2    0.200558    0.587586    0.478628    11.00000    0.03519    0.03443 =
         0.03715    0.00107    0.00366    0.00879
O111  2    0.585855    0.232688    0.738949    11.00000    0.06493    0.06594 =
         0.07564    0.02255    0.03799    0.02072
O112  2    0.428135    0.724339    0.555529    11.00000    0.06695    0.05129 =
         0.05757   -0.00212    0.03148   -0.00423
O113  2    0.289999    0.312846    0.694578    11.00000    0.05868    0.04134 =
         0.03492   -0.00510    0.01583   -0.02427
O114  2    0.369934    0.802680    0.575786    11.00000    0.07120    0.03880 =
         0.02163   -0.00047    0.01679   -0.00065
O115  2    0.282855    0.240855    0.798759    11.00000    0.05201    0.05199 =
         0.02670   -0.00330    0.00503    0.02381
O116  2    0.228466    0.304872    0.620359    11.00000    0.03991    0.03451 =
         0.02920    0.00106    0.01551    0.00326
O117  2    0.481267    0.165633    0.807087    11.00000    0.03872    0.03862 =
         0.01945    0.00258    0.00745   -0.00883
O118  2    0.250312    0.725257    0.734715    11.00000    0.03600    0.03571 =
         0.03262    0.00175    0.01578   -0.01245
O119  2    0.375456    0.209205    0.668055    11.00000    0.04104    0.03076 =
         0.02862    0.00899    0.00843   -0.00035
O120  2    0.337466    0.612666    0.511495    11.00000    0.04059    0.01884 =
         0.03190   -0.00728    0.01214   -0.00424
O121  2    0.460037    0.296002    0.649569    11.00000    0.04563    0.05158 =
         0.03784    0.01584   -0.00531   -0.01499
O122  2    0.306055    0.799680    0.767002    11.00000    0.04177    0.02521 =
         0.01970    0.00061    0.00542    0.00698
O123  2    0.298771    0.790520    0.690237    11.00000    0.04523    0.01905 =
         0.02174    0.01068    0.00293    0.00841
O124  2    0.331157    0.255198    0.744540    11.00000    0.03087    0.03351 =
         0.02659    0.00047    0.00925   -0.00274
O125  2    0.405401    0.151900    0.654846    11.00000    0.04822    0.03118 =
         0.03032    0.00342    0.00842    0.00684
O126  2    0.273337    0.387827    0.542687    11.00000    0.05108    0.01838 =
         0.03456   -0.00422    0.01909   -0.01076
O127  2    0.405848    0.886927    0.820661    11.00000    0.04842    0.04304 =
         0.02216   -0.00260   -0.00224    0.00744
O128  2    0.233099    0.787233    0.719322    11.00000    0.03158    0.03058 =
         0.03225   -0.00268    0.00691    0.00983
O129  2    0.237894    0.660034    0.549949    11.00000    0.02846    0.02210 =
         0.02723    0.00075    0.00043   -0.00230
O130  2    0.414391    0.827805    0.834542    11.00000    0.03982    0.03806 =
         0.01966    0.00849    0.00488    0.01245
O131  2    0.549635    0.860408    0.846095    11.00000    0.04569    0.05123 =
         0.04020    0.00289    0.00920   -0.00652
O132  2    0.512864    0.232368    0.750907    11.00000    0.03565    0.06250 =
         0.04474    0.01967   -0.00565   -0.00711
O133  2    0.328698    0.744249    0.648329    11.00000    0.02854    0.03638 =
         0.02958    0.00337    0.00143   -0.00399
O134  2    0.480429    0.862881    0.870081    11.00000    0.04919    0.03656 =
         0.02752    0.00775    0.00880   -0.00015
O135  2    0.267638    0.713287    0.943551    11.00000    0.08326    0.08654 =
         0.03374   -0.00969    0.02416   -0.05306
O136  2    0.411421    0.449157    0.559539    11.00000    0.04874    0.03022 =
         0.12106    0.00935    0.01056   -0.00537
O137  2    0.186840    0.711013    0.526127    11.00000    0.04171    0.02794 =
         0.04350    0.00498    0.00650    0.00675
O138  2    0.166971    0.354638    0.486527    11.00000    0.04142    0.03651 =
         0.03697   -0.00674   -0.00391    0.01301
O139  2    0.473717    0.150943    0.950354    11.00000    0.04882    0.01795 =
         0.03347    0.00852    0.02018   -0.00389
O140  2    0.595541    0.292033    0.765934    11.00000    0.03650    0.04873 =
         0.04013    0.01273    0.00026   -0.00657
O141  2    0.274928    0.147520    0.704558    11.00000    0.03382    0.04335 =
         0.03614    0.00222    0.01119   -0.00537
O142  2    0.408124    0.148231    0.984565    11.00000    0.03238    0.05382 =
         0.02238   -0.00582    0.01440   -0.01069
O143  2    0.394936    0.688071    0.656209    11.00000    0.08995    0.03258 =
         0.03225    0.00346    0.01496    0.01333
O144  2    0.259391    0.745315    0.670799    11.00000    0.03492    0.03500 =
         0.01587   -0.00273    0.00607   -0.00740
O145  2    0.342408    0.143386    0.777183    11.00000    0.03278    0.03868 =
         0.01816   -0.00163    0.00905   -0.00916
O146  2    0.407093    0.857482    0.899519    11.00000    0.02607    0.04836 =
         0.03239    0.00912    0.00894    0.02018
O147  2    0.289536    0.464286    0.405997    11.00000    0.08523    0.03382 =
         0.02938    0.01031    0.02063   -0.00831
O148  2    0.148105    0.679459    0.726176    11.00000    0.10083    0.03227 =
         0.08705   -0.01231    0.05076    0.00608
O149  2    0.461518    0.769123    0.796245    11.00000    0.03137    0.03771 =
         0.04769    0.00122    0.00139   -0.00409
O150  2    0.328459    0.254662    0.653043    11.00000    0.04832    0.02006 =
         0.02505   -0.00151    0.02068   -0.00628
O151  2    0.342967    0.855132    0.775716    11.00000    0.05468    0.01833 =
         0.03148    0.00038    0.00054   -0.00235
O152  2    0.445876    0.194309    0.722910    11.00000    0.02719    0.02782 =
         0.03015    0.00211    0.00434   -0.00035
O153  2    0.462438    0.102781    1.014184    11.00000    0.05563    0.02578 =
         0.02629   -0.00322    0.01593    0.00090
O154  2    0.434579    0.806688    1.096863    11.00000    0.04238    0.05927 =
         0.02405    0.00454    0.00212   -0.02438
O155  2    0.540976    0.145270    0.925994    11.00000    0.04372    0.02172 =
         0.02759    0.00097    0.00739    0.01125
O156  2    0.206847    0.499766    0.498624    11.00000    0.05196    0.02606 =
         0.03006   -0.00202    0.00772    0.00476
O157  2    0.621142    0.236810    0.910718    11.00000    0.04525    0.06092 =
         0.03147    0.00483    0.00634   -0.02451
O158  2    0.390650    0.413074    0.478114    11.00000    0.12976    0.06443 =
         0.11708    0.01443    0.09926    0.00841
O159  2    0.531970    0.725327    0.693066    11.00000    0.04323    0.04858 =
         0.03685   -0.01026    0.01311    0.00163
O160  2    0.341585    0.826264    0.851183    11.00000    0.02854    0.05194 =
         0.03397    0.00169    0.01246    0.00686
O161  2    0.126824    0.500788    0.631532    11.00000    0.06595    0.08310 =
         0.09252   -0.00222    0.03572   -0.00612
O162  2    0.339059    0.387070    0.513124    11.00000    0.03700    0.03277 =
         0.03042   -0.00566    0.01157   -0.00594
O163  2    0.297382    0.356130    0.430934    11.00000    0.05455    0.02296 =
         0.03583   -0.00705    0.01482   -0.00435
O164  2    0.251141    0.434092    0.617769    11.00000    0.05999    0.03413 =
         0.04462   -0.00740   -0.00371    0.00670
O165  2    0.232853    0.198718    0.620029    11.00000    0.04371    0.02119 =
         0.03847   -0.00589    0.00687   -0.00068
O166  2    0.299867    0.207660    0.692186    11.00000    0.03042    0.04168 =
         0.02552    0.00958    0.00705    0.00418
O167  2    0.361190    0.229902    0.840711    11.00000    0.04341    0.03305 =
         0.03938    0.00110   -0.00192    0.00237
O168  2    0.339132    0.269691    0.933071    11.00000    0.04841    0.08734 =
         0.04524    0.01071    0.00879   -0.00127
O169  2    0.368475    0.261519    1.006393    11.00000    0.06198    0.07423 =
         0.05065    0.01149    0.02384   -0.02194
O170  2    0.544176    0.252770    0.883839    11.00000    0.07629    0.04999 =
         0.12050   -0.03472    0.05080   -0.02310
O171  2    0.151151    0.460280    0.442653    11.00000    0.04884    0.01950 =
         0.04685   -0.00076    0.00616   -0.00014
O172  2    0.561874    0.670953    0.682855    11.00000    0.03770    0.07200 =
         0.10388   -0.05106   -0.00911    0.01465
O173  2    0.407800    0.139107    0.899407    11.00000    0.05344    0.01865 =
         0.02441    0.00660    0.00901    0.00721
O174  2    0.186721    0.527673    0.605148    11.00000    0.04095    0.02293 =
         0.04619    0.00097    0.01853   -0.00520
O175  2    0.285692    0.499989    0.479345    11.00000    0.04850    0.02489 =
         0.02832   -0.00262    0.00728    0.00351
O176  2    0.392790    0.087366    0.946947    11.00000    0.03951    0.03942 =
         0.03693    0.01168    0.00026   -0.00777
O177  2    0.444617    0.805160    0.722123    11.00000    0.04574    0.04108 =
         0.03054   -0.00698    0.01453   -0.00582
O178  2    0.525666    0.080028    0.902050    11.00000    0.06152    0.04296 =
         0.02565   -0.01371    0.00623    0.01018
O179  2    0.259245    0.253880    0.672690    11.00000    0.03019    0.02462 =
         0.03663   -0.00028    0.01051   -0.01009
O180  2    0.185838    0.289179    0.529342    11.00000    0.03012    0.03736 =
         0.03931    0.01125    0.01059    0.00204
O181  2    0.348833    0.568680    0.579370    11.00000    0.07179    0.02705 =
         0.03059    0.00212    0.00845   -0.01690
O182  2    0.379331    0.661270    0.495964    11.00000    0.05442    0.02040 =
         0.02923   -0.00085    0.01565   -0.00697
O183  2    0.424856    0.204726    0.917657    11.00000    0.04581    0.04559 =
         0.04014   -0.00477    0.01899   -0.00263
O184  2    0.400806    0.388384    0.564782    11.00000    0.03979    0.01696 =
         0.05478    0.00213    0.00856   -0.00076
O185  2    0.517208    0.169154    0.741237    11.00000    0.06782    0.07806 =
         0.04207    0.00062    0.02974    0.02258
O186  2    0.247189    0.769870    0.900356    11.00000    0.08749    0.10391 =
         0.06279   -0.01534    0.02947   -0.00962
O187  2    0.286142    0.369100    0.634607    11.00000    0.04858    0.04165 =
         0.02931   -0.01154    0.01327    0.00224
O188  2    0.251220    0.499755    0.581687    11.00000    0.04729    0.02932 =
         0.03426   -0.00957    0.01607   -0.01231
O189  2    0.416385    0.855956    0.747702    11.00000    0.04204    0.03442 =
         0.02023   -0.00877    0.00137    0.00468
O190  2    0.532899    0.798380    0.826567    11.00000    0.03307    0.04460 =
         0.03263   -0.01077    0.00825    0.01437
O191  2    0.473910    0.846449    0.951236    11.00000    0.03313    0.03926 =
         0.01991    0.01125   -0.00291    0.00241
O192  2    0.182516    0.534177    0.689398    11.00000    0.13438    0.03478 =
         0.07195    0.00225    0.07037    0.02634
O193  2    0.139356    0.499986    0.526233    11.00000    0.04004    0.03264 =
         0.06110    0.00660    0.01090    0.00271
O194  2    0.517198    0.464791    0.624787    11.00000    0.05907    0.02674 =
         0.12487    0.00363   -0.00460   -0.01477
O195  2    0.462773    0.893020    1.012939    11.00000    0.03777    0.03064 =
         0.02850   -0.00744    0.00221    0.00152
O196  2    0.187326    0.473447    0.605743    11.00000    0.08231    0.02780 =
         0.04959   -0.00324    0.03240   -0.00755
O197  2    0.415752    0.169511    0.834299    11.00000    0.03702    0.02216 =
         0.03145    0.00386    0.01358    0.00870
O198  2    0.462960    0.229421    0.799073    11.00000    0.06316    0.03536 =
         0.04273   -0.01024    0.01608   -0.00297
O199  2    0.325281    0.252196    0.558556    11.00000    0.03878    0.02359 =
         0.02014   -0.00313    0.00160   -0.00255
O200  2    0.169200    0.621938    0.698656    11.00000    0.05822    0.03603 =
         0.07201   -0.01232    0.03817   -0.00510
O201  2    0.285652    0.632604    0.632229    11.00000    0.04414    0.03800 =
         0.03903    0.00856    0.01572    0.01194
O202  2    0.135921    0.576289    0.556035    11.00000    0.05390    0.05311 =
         0.10604    0.01491    0.03296   -0.00271
O203  2    0.210772    0.673943    0.694104    11.00000    0.06627    0.04457 =
         0.04523   -0.00930    0.02601   -0.02763
O204  2    0.479961    0.550588    0.535735    11.00000    0.10900    0.08880 =
         0.09191   -0.02360    0.05995   -0.03357
O205  2    0.304160    0.224649    0.970007    11.00000    0.06011    0.05626 =
         0.02668   -0.00344    0.00985   -0.00104
O206  2    0.240997    0.230209    0.900428    11.00000    0.07126    0.06771 =
         0.05294    0.01269    0.01432    0.00036
O207  2    0.268271    0.280147    0.949161    11.00000    0.07536    0.07843 =
         0.03281    0.00302    0.01889    0.03176
O208  2    0.308846    0.219960    0.883544    11.00000    0.10966    0.09393 =
         0.02240    0.01139    0.01238    0.05667
O209  2    0.222283    0.328230    0.704053    11.00000    0.07414    0.04507 =
         0.04021    0.00769    0.03575    0.00634
O210  2    0.231760    0.316408    0.791459    11.00000    0.06295    0.04074 =
         0.03005    0.00274    0.01534    0.00834
O211  2    0.308788    0.302476    0.810488    11.00000    0.06495    0.05674 =
         0.04051   -0.02506    0.01794   -0.02526
O212  2    0.177377    0.378573    0.706596    11.00000    0.09506    0.03256 =
         0.04370    0.00884    0.03150    0.02382
O213  2    0.236041    0.419160    0.724693    11.00000    0.07577    0.07437 =
         0.11044    0.04026    0.03795    0.03675
O214  2    0.172251    0.430151    0.755816    11.00000    0.11229    0.04297 =
         0.06415   -0.00411    0.04382    0.00639
O215  2    0.185453    0.467660    0.691451    11.00000    0.11799    0.03311 =
         0.05144    0.00335    0.04481    0.02635
O216  2    0.188491    0.414959    0.642430    11.00000    0.11724    0.03630 =
         0.05992    0.01375    0.04957    0.01485
O217  2    0.319137    0.199818    1.051620    11.00000    0.06722    0.11062 =
         0.04672    0.00060    0.00491    0.02858
O218  2    0.182327    0.728294    0.654812    11.00000    0.04948    0.07647 =
         0.04289   -0.01910    0.01761    0.00884
O219  2    0.345039    0.843188    0.689321    11.00000    0.04278    0.03432 =
         0.02575    0.01738   -0.00352   -0.00461
O220  2    0.519013    0.300618    0.612526    11.00000    0.07680    0.06942 =
         0.03434    0.01140    0.02567    0.00937
O221  2    0.422487    0.751313    1.183446    11.00000    0.03735    0.06171 =
         0.04725    0.01772    0.00233   -0.01930
O222  2    0.458007    0.744784    1.119578    11.00000    0.06363    0.07186 =
         0.07205   -0.02304    0.03695   -0.01242
O223  2    0.313657    0.792497    1.046337    11.00000    0.05995    0.14154 =
         0.05159    0.01774    0.01144    0.00383
O224  2    0.319440    0.728758    1.040067    11.00000    0.08836    0.11800 =
         0.04193    0.00098    0.01996   -0.05662
O225  2    0.384673    0.728455    1.015177    11.00000    0.10768    0.09199 =
         0.09900   -0.01336    0.04000    0.00438
O226  2    0.319907    0.762193    0.967544    11.00000    0.08063    0.10413 =
         0.02549    0.00267    0.01024   -0.05596
O227  2    0.379331    0.795408    1.017561    11.00000    0.09152    0.13036 =
         0.01534    0.00721    0.00287   -0.06863
O228  2    0.459333    0.850416    1.074389    11.00000    0.03823    0.03786 =
         0.02680   -0.00378    0.01172   -0.00776
O229  2    0.409562    0.849337    0.988050    11.00000    0.04925    0.04485 =
         0.02582   -0.00758   -0.00264   -0.01286
O230  2    0.316848    0.768944    0.882670    11.00000    0.05602    0.06631 =
         0.03100    0.01120    0.00372   -0.03445
O231  2    0.264761    0.809895    0.826569    11.00000    0.05088    0.13596 =
         0.03685   -0.00630    0.01289    0.02816
O232  2    0.268982    0.719787    0.858955    11.00000    0.07037    0.05398 =
         0.03134   -0.00772    0.01553   -0.01419
O233  2    0.211980    0.745627    0.794805    11.00000    0.07729    0.09065 =
         0.05320   -0.00579    0.03741    0.01725
O234  2    0.336143    0.710451    0.925744    11.00000    0.06786    0.09176 =
         0.09609    0.02307    0.02546   -0.00289
O235  2    0.329113    0.742650    0.737708    11.00000    0.03612    0.02763 =
         0.01929    0.01029    0.00907   -0.00037
O236  2    0.232389    0.801471    0.616374    11.00000    0.04078    0.04277 =
         0.02445   -0.00134    0.00671    0.01706
O237  2    0.342197    0.891600    0.851831    11.00000    0.07066    0.03111 =
         0.04016   -0.00148    0.00377    0.01811
O238  2    0.424365    0.793870    0.916884    11.00000    0.04832    0.02951 =
         0.04146    0.00427    0.01697    0.00878
O239  2    0.526077    0.706259    0.775404    11.00000    0.05030    0.08043 =
         0.06629   -0.00946    0.01713   -0.02210
O240  2    0.497383    0.674880    0.714542    11.00000    0.08536    0.04597 =
         0.06833   -0.00090   -0.00624   -0.01202
O241  2    0.461728    0.705640    0.643132    11.00000    0.04032    0.04654 =
         0.06036   -0.02303    0.00086   -0.00114
O242  2    0.434818    0.615762    0.654164    11.00000    0.08829    0.10001 =
         0.03262    0.01443    0.00717    0.03721
O243  2    0.491190    0.650002    0.632908    11.00000    0.03424    0.04247 =
         0.10591   -0.03849   -0.00397    0.00479
O244  2    0.465035    0.632338    0.541713    11.00000    0.06080    0.05364 =
         0.09409   -0.00799    0.04699    0.00456
O245  2    0.517383    0.537340    0.621536    11.00000    0.04473    0.06011 =
         0.13731   -0.00417    0.00570   -0.00263
O246  2    0.393817    0.583938    0.479833    11.00000    0.05068    0.10022 =
         0.07295    0.00594    0.03152    0.02213
O247  2    0.451922    0.468478    0.646013    11.00000    0.11505    0.10120 =
         0.14293   -0.03549    0.08643    0.00283
O248  2    0.456707    0.500489    0.574758    11.00000    0.05151    0.02356 =
         0.13875    0.00972   -0.00494   -0.01030
O249  2    0.470341    0.414642    0.608889    11.00000    0.05699    0.04411 =
         0.06970    0.01502    0.01248   -0.00883
O250  2    0.323453    0.499560    0.574934    11.00000    0.04501    0.05533 =
         0.03232   -0.00810    0.00972   -0.00256
O251  2    0.265747    0.542746    0.521007    11.00000    0.04217    0.02766 =
         0.03421   -0.00124    0.00895    0.00401
O252  2    0.193742    0.543987    0.537900    11.00000    0.03502    0.01380 =
         0.04949    0.00187    0.01597    0.00653
O253  2    0.228626    0.579352    0.729853    11.00000    0.04977    0.08395 =
         0.09445    0.02355    0.03158    0.02065
O254  2    0.244918    0.628543    0.752688    11.00000    0.07643    0.06089 =
         0.08203   -0.01959    0.03585   -0.03109
O255  2    0.183489    0.632525    0.789834    11.00000    0.11968    0.03937 =
         0.06046   -0.00755    0.05348   -0.03852
O256  2    0.119495    0.575803    0.656887    11.00000    0.04667    0.06164 =
         0.08358   -0.01308    0.01966   -0.01161
O257  2    0.156085    0.571692    0.743959    11.00000    0.09362    0.03912 =
         0.07429   -0.01468    0.05781   -0.01473
O258  2    0.524234    0.704328    0.609437    11.00000    0.07161    0.10513 =
         0.07591   -0.03678    0.04390   -0.01323
O259  2    0.411033    0.549962    0.554736    11.00000    0.03524    0.02929 =
         0.12605   -0.00845   -0.01161    0.00825
O260  2    0.430855    0.276871    0.561585    11.00000    0.04870    0.02960 =
         0.05007    0.00316    0.02842    0.00245
O261  2    0.584183    0.770699    0.734890    11.00000    0.04506    0.03036 =
         0.05983   -0.00779    0.01176   -0.00195
O262  2    0.482012    0.447540    0.541483    11.00000    0.10987    0.06198 =
         0.08015    0.01699    0.05193    0.02038
O263  2    0.449104    0.537432    0.642445    11.00000    0.10908
O264  2    0.200792    0.393535    0.561529    11.00000    0.04774    0.02748 =
         0.04707    0.00438    0.01928   -0.00162
O265  2    0.599120    0.712910    0.760921    11.00000    0.03997    0.05007 =
         0.05485   -0.00545    0.02515   -0.00665
O266  2    0.156272    0.323271    0.734502    11.00000    0.04972    0.04190 =
         0.07656   -0.00600    0.03374   -0.00289
O301  2    0.255379    0.316228    1.022414    11.00000    0.11953    0.09777 =
         0.22489   -0.07379    0.08449    0.02539
O302  2    0.317657    0.885898    0.616365    11.00000    0.09140    0.15337 =
         0.07435    0.06807    0.01243    0.01065
O303  2    0.596834    0.837209    0.775151    11.00000    0.06083    0.05346 =
         0.08740   -0.00108    0.03429    0.00001
O304  2    0.652530    0.752018    0.718371    11.00000    0.06673    0.04423 =
         0.06595   -0.00232    0.02816   -0.01933
O305  2    0.644128    0.688437    0.704930    11.00000    0.06389    0.04677 =
         0.12763   -0.03162    0.06282   -0.01681
O306  2    0.684466    0.656257    0.658921    11.00000    0.09374    0.09336 =
         0.11551   -0.04888    0.07709   -0.03924
O307  2    0.110361    0.399822    0.791852    11.00000    0.10824    0.08086 =
         0.18635   -0.01018    0.09609   -0.00526
O308  2    0.308468    0.696644    0.200032    11.00000    0.05057    0.08864 =
         0.10308   -0.00919    0.02552   -0.01009
O309  2    0.590962    0.730140    1.060701    11.00000    0.16928    0.17365 =
         0.20942   -0.02652    0.10861   -0.03035
O310  2    0.462123    0.308827    0.505803    11.00000    0.06718    0.08539 =
         0.10243    0.03854    0.04649   -0.00213
O311  2    0.149369    0.767702    0.589150    11.00000    0.05474    0.14903 =
         0.06768    0.03947    0.04274    0.02216
O312  2    0.651496    0.251257    0.716665    11.00000    0.04885    0.08171 =
         0.02988    0.00687    0.02441    0.00769
O313  2    0.593083    0.161379    0.768591    11.00000    0.03845    0.08728 =
         0.06101   -0.00326    0.00592   -0.00160
O314  2    0.385498    0.498718    0.473989    11.00000    0.11697    0.06459 =
         0.13550    0.02311    0.07797    0.03653
O315  2    0.390171    0.765979    0.493598    11.00000    0.06170    0.13905 =
         0.07844    0.05012    0.02396    0.02330
O316  2    0.463512    0.688977    0.502666    11.00000    0.05302    0.08100 =
         0.07921   -0.03260    0.03755   -0.00274
O317  2    0.258683    0.158553    1.046984    11.00000    0.06559    0.04125 =
         0.12480   -0.04159    0.06829   -0.01664
O318  2    0.474496    0.262894    0.905153    11.00000    0.08548    0.07173 =
         0.16236   -0.00895    0.08803   -0.02161
O320  2    0.186114    0.291242    0.864205    11.00000    0.04724    0.16969 =
         0.05058    0.03290    0.02459    0.03368
O321  2    0.078385    0.538886    0.572877    11.00000    0.08411    0.09118 =
         0.10347    0.01564    0.04027   -0.00610
O322  2    0.178623    0.331189    1.059575    11.00000    0.12640    0.10739 =
         0.08786   -0.00548    0.05629   -0.01747
O323  2    0.416186    0.316039    0.419273    10.60000    0.07641
O324  2    0.072279    0.452555    0.582949    10.50000    0.09287
O325  2    0.197645    0.504054    0.349949    10.70000    0.09424
O327  2    0.587051    0.694719    0.582090    10.80000    0.08109
O328  2    0.313969    0.157539    0.941795    10.40000    0.09283
O330  2    0.156144    0.653244    0.602653    10.60000    0.06381
O331  2    0.149483    0.344333    0.616240    10.50000    0.08285
O332  2    0.418226    0.503684    0.357606    10.50000    0.07509
O333  2    0.323263    0.236806    1.142938    10.80000    0.09334
O334  2    0.479371    0.775075    0.638319    10.50000    0.09981
O335  2    0.388247    0.898518    0.590221    10.60000    0.06212
O336  2    0.419743    0.143445    0.565400    10.50000    0.09369
O337  2    0.038129    0.496134    0.506365    10.60000    0.09755
O338  2    0.423042    0.846821    0.561805    10.45000    0.07016
O339  2    0.158380    0.196263    0.865845    10.70000    0.08494
O340  2    0.974695    0.722431    0.647260    10.40000    0.06004
O341  2    0.588302    0.680883    0.858147    10.60000    0.08835
O343  2    0.582152    0.322052    0.860113    10.35000    0.07122
O344  2    0.529851    0.605142    0.537431    10.70000    0.09056
O345  2    0.229617    0.347605    0.893420    10.55000    0.09735
O346  2    0.348103    0.138395    1.122316    10.45000    0.05610
O347  2    0.517739    0.316012    0.887442    10.80000    0.09295
O348  2    0.356094    1.075369    0.719578    10.60000    0.08507
O349  2    0.650208    0.600115    0.606101    10.35000    0.06982
O350  2    0.342945    0.287536    1.141828    10.35000    0.04563
O351  2    0.284409    0.162942    1.120890    10.60000    0.08404
O352  2    0.384303    0.301955    0.805135    10.60000    0.05822
O353  2    0.463628    0.401808    0.476641    10.40000    0.07499
O354  2    0.341982    0.406252    0.381302    10.50000    0.06985
O355  2    0.500879    0.890205    0.716863    10.35000    0.09537
O356  2    0.314214    0.923399    0.705311    10.35000    0.04465
O359  2    0.071489    0.496027    0.430842    10.40000    0.09252
O361  2    0.420029    0.971451    0.866285    10.40000    0.06683
O362  2    0.442505    1.026518    0.859024    10.50000    0.06891
O363  2    0.490395    0.115277    0.700857    10.50000    0.07552
O364  2    0.548306    0.066503    0.813853    10.65000    0.08641
O365  2    0.295241    1.067075    0.663820    10.40000    0.08097
O366  2    0.563222    0.598251    0.682347    10.60000    0.09480
O367  2    0.314377    0.486795    0.671678    10.50000    0.07441
O368  2    0.494872    0.742517    0.941862    10.50000    0.08346
O369  2    0.248446    0.327779    1.103812    10.50000    0.08939
O371  2    0.445832    0.381613    0.400849    10.30000    0.05522
O372  2    0.404696    0.919368    0.524016    10.40000    0.08093
O373  2    0.086893    0.562274    0.470173    10.40000    0.05348
O374  2    0.253342    0.121338    0.787563    10.40000    0.05932
O375  2    0.305369    0.133122    1.010499    10.40000    0.05902
O376  2    0.190743    0.344508    0.984355    10.30000    0.05557
O377  2    0.373021    0.335101    0.882710    10.45000    0.04960
O378  2    0.437241    0.446122    0.447580    10.40000    0.06211
O379  2    0.103018    0.504957    0.711157    10.40000    0.07682
O380  2    0.483103    0.029139    0.000736    10.30000    0.08992
O381  2    0.229594    0.859938    0.766988    10.30000    0.06725
O382  2    0.186754    0.843159    0.657843    10.65000    0.04923
O383  2    0.449060    0.494221    0.452022    10.30000    0.06813
O384  2    0.143465    0.814081    0.703106    10.55000    0.05082
O385  2    0.390475    0.235562    0.498186    10.55000    0.04447
O386  2    0.645122    0.493968    0.726705    10.40000    0.08248
O387  2    0.598608    0.359637    0.782956    10.40000    0.06896
O388  2    0.104168    0.361468    0.537062    10.40000    0.07987
O389  2    0.366787    0.402608    0.682848    10.55000    0.05065
O390  2    0.546591    0.607432    0.593833    10.30000    0.04965
C11   3    0.252663    0.604832    0.739894    11.00000    0.05753    0.03400 =
         0.04209   -0.00561    0.02432   -0.00663
C12   3    0.288121    0.599484    0.726246    11.00000    0.06449    0.13929 =
         0.08131    0.04618    0.01190   -0.00652
C13   3    0.305403    0.567335    0.737840    11.00000    0.05503    0.07276 =
         0.12380    0.03854    0.04494    0.00129
AFIX  66
C14   3    0.345612    0.571303    0.735098    10.70000    0.08762
C15   3    0.349665    0.572146    0.692524    10.70000    0.12934
C16   3    0.386262    0.573846    0.687930    10.70000    0.13259
C17   3    0.418807    0.574704    0.725909    10.70000    0.11334
C18   3    0.414756    0.573861    0.768484    10.70000    0.10304
C19   3    0.378158    0.572161    0.773079    10.70000    0.10278
AFIX   0
C21   3    0.500572    0.687158    0.749885    11.00000    0.03130    0.10579 =
         0.08748    0.03184    0.00997   -0.02705
C22   3    0.468062    0.684138    0.769725    11.00000    0.02642    0.10463 =
         0.09274    0.04359    0.01068   -0.00776
C23   3    0.480418    0.681426    0.820622    11.00000    0.07579
AFIX  66
C24   3    0.445313    0.675786    0.834256    10.80000    0.09666
C25   3    0.438407    0.646751    0.849872    10.80000    0.09031
C26   3    0.404263    0.641362    0.859403    10.80000    0.08379
C27   3    0.377023    0.665007    0.853318    10.80000    0.09691
C28   3    0.383928    0.694041    0.837702    10.80000    0.11283
C29   3    0.418073    0.699431    0.828171    10.80000    0.12797
AFIX   0
C31   3    0.367934    0.266218    0.966828    11.00000    0.05224    0.03896 =
         0.03472   -0.00012    0.01159   -0.00324
C32   3    0.407984    0.265716    0.960508    11.00000    0.06783    0.06390 =
         0.06077   -0.02503    0.03817   -0.01985
C33   3    0.437762    0.284728    0.994299    11.00000    0.05769    0.17532 =
         0.05340    0.00797    0.01903   -0.01203
AFIX  66
C34   3    0.433118    0.319987    0.988667    10.70000    0.07506
C35   3    0.407188    0.337498    1.003009    10.70000    0.12131
C36   3    0.407566    0.369850    1.000431    10.70000    0.13794
C37   3    0.433873    0.384690    0.983511    10.70000    0.14685
C38   3    0.459803    0.367180    0.969170    10.70000    0.12908
C39   3    0.459425    0.334829    0.971747    10.70000    0.12019
AFIX   0
C41   3    0.433585    0.504201    0.640840    10.50000    0.12176
C42   3    0.393382    0.506427    0.648627    11.00000    0.07678
C43   3    0.382564    0.474437    0.659334    10.50000    0.02766
AFIX  66
C44   3    0.408468    0.484978    0.710144    10.25000    0.13290
C45   3    0.448142    0.481154    0.729395    10.25000    0.13416
C46   3    0.465951    0.488692    0.774338    10.25000    0.14108
C47   3    0.444088    0.500055    0.800031    10.25000    0.11389
C48   3    0.404414    0.503878    0.780781    10.25000    0.13241
C49   3    0.386604    0.496340    0.735838    10.25000    0.08196
AFIX   0
C51   3    0.254603    0.398690    0.736723    11.00000    0.11066
C52   3    0.294800    0.391718    0.731186    11.00000    0.08435
C53   3    0.326957    0.379924    0.774777    11.00000    0.09218
AFIX  66
C54   3    0.339921    0.403164    0.811552    10.50000    0.08409
C55   3    0.368538    0.425376    0.815418    10.50000    0.11008
C56   3    0.379182    0.445402    0.852159    10.50000    0.13261
C57   3    0.361209    0.443217    0.885034    10.50000    0.13474
C58   3    0.332592    0.421005    0.881168    10.50000    0.14636
C59   3    0.321948    0.400979    0.844427    10.50000    0.07375
AFIX   0
C61   3    0.498312    0.311548    0.754905    11.00000    0.07510    0.02606 =
         0.03098   -0.00892    0.01381   -0.02649
C62   3    0.459459    0.316151    0.763397    11.00000    0.05788
C63   3    0.447719    0.351418    0.767551    11.00000    0.13297
AFIX  66
C64   3    0.473799    0.369075    0.806796    10.40000    0.05205
C65   3    0.456955    0.375906    0.839701    10.40000    0.07780
C66   3    0.477803    0.392110    0.878132    10.40000    0.10284
C67   3    0.515495    0.401484    0.883658    10.40000    0.09890
C68   3    0.532339    0.394653    0.850754    10.40000    0.12393
C69   3    0.511492    0.378449    0.812323    10.40000    0.09979
AFIX   0
N1    5    0.314923    0.625680    0.743342    11.00000    0.12663
N2    5    0.445204    0.656381    0.746329    11.00000    0.13972
N3    5    0.404482    0.273072    0.912418    11.00000    0.05971    0.07699 =
         0.05745   -0.00468    0.03128   -0.01348
N4    5    0.368731    0.532552    0.639492    10.25000    0.11252
N5    5    0.301277    0.418740    0.705995    11.00000    0.08810    0.08416 =
         0.11870    0.02254    0.06116    0.01286
N6    5    0.460917    0.297514    0.803137    11.00000    0.06182    0.04826 =
         0.07992   -0.00762    0.04356   -0.00865
HKLF    4


REM  ghy0137c-z_sq in C2 Na6Mo154O712N10C90H592
REM wR2 = 0.1077, GooF = S = 1.033, Restrained GooF = 1.035 for all data
REM R1 = 0.0377 for 74953 Fo > 4sig(Fo) and 0.0508 for all 91390 data
REM 3840 parameters refined using 91 restraints

END

WGHT      0.0681      0.0000

REM Highest difference peak  1.510,  deepest hole -0.642,  1-sigma level  0.121
Q1    1   0.2905  0.9115  0.6610  11.00000  0.05    1.51
Q2    1   0.2908  1.0875  0.6610  11.00000  0.05    1.50
Q3    1   0.3703  0.6153  0.6952  11.00000  0.05    1.47
Q4    1   0.4576  0.9992  0.8684  11.00000  0.05    1.46
Q5    1   0.5611  0.7390  1.0206  11.00000  0.05    1.44
Q6    1   0.3896  0.2928  0.8203  11.00000  0.05    1.26
Q7    1   0.3773  0.6852  0.7898  11.00000  0.05    1.25
Q8    1   0.4386  0.2598  0.9803  11.00000  0.05    1.24
Q9    1   0.3707  0.3825  0.6956  11.00000  0.05    1.22
Q10   1   0.6171  0.6325  0.5918  11.00000  0.05    1.20
;
_shelx_res_checksum              94377

_shelx_hkl_file                  
;
   0 -52   0 41.5319 11.4509   7
   0 -52   0 32.6237 10.7119  14
   0 -52   1 41.5940 11.8503   7
   0 -52  -1 34.5809 11.2098   7
   0 -52  -1 63.8427 11.2857  14
   0 -52   1 28.7195 10.6172  14
   0 -52  -2 21.7153 11.2044   7
   0 -52   2 0.99239 10.2894   7
   0 -52  -2 16.3860 10.6453  14
   0 -52   2 13.2117 8.74593  14
   0 -52   3 18.9061 10.8663   7
   0 -52  -3 9.86546 9.93168   7
   0 -52   3 19.9300 8.94466  14
   0 -52  -3 18.4818 10.0599  14
   0 -52  -4 9.86577 10.2619   7
   0 -52   4 13.9763 10.3507   7
   0 -52  -4 8.60483 9.92373  14
   0 -52   4 17.2137 8.76308  14
   0 -52  -5 17.7568 11.1686   7
   0 -52   5 14.0105 10.9900   7
   0 -52   5 16.6268 9.37059  14
   0 -52  -5 8.80926 10.0543  14
   0 -52   6 24.0943 10.9597   7
   0 -52  -6 12.8503 11.5735   7
   0 -52   6 1.28226 8.56439  14
   0 -52  -6 1.80241 10.2288  14
   0 -52   7 10.0850 11.4851   7
   0 -52  -7 34.6900 11.8435   7
   0 -52  -7 30.4114 11.5828  14
   0 -52   8 86.0749 14.0665   7
   0 -52  -8 88.3429 14.1096   7
   0 -52   8 127.614 13.4913   5
   0 -52  -8 106.396 14.9687  14
   0 -52   9 9.14908 11.0717   7
   0 -52  -9 20.8606 12.0101   7
   0 -52   9 24.8951 10.6085   5
   0 -52  -9 33.6520 12.4452  14
   0 -50   0 170.710 15.6628   7
   0 -50   0 208.010 14.3036  14
   0 -50  -1-4.68438 10.2267   7
   0 -50   1-0.93976 9.98775   7
   0 -50  -1 2.28951 9.20011  14
   0 -50   1 3.60865 8.67988  14
   0 -50  -2 17.7834 10.0402   7
   0 -50   2 9.42239 10.4641   7
   0 -50   2 12.6212 9.11075  14
   0 -50  -2 5.48161 9.14710  14
   0 -50  -3 158.958 15.7516   7
   0 -50   3 195.531 16.4554   7
   0 -50  -3 212.022 15.2155  14
   0 -50   3 181.485 13.4548  14
   0 -50  -4 112.387 13.7257   7
   0 -50   4 106.088 13.8343   7
   0 -50  -4 85.6184 12.1753  14
   0 -50   4 103.278 11.1328  14
   0 -50  -5 27.1481 11.5864   7
   0 -50   5 27.5471 10.9914   7
   0 -50   5 18.4109 9.07832  14
   0 -50  -5 37.0961 10.6230  14
   0 -50  -6 0.93814 10.3001   7
   0 -50   6 8.58627 9.85788   7
   0 -50   6 14.8116 9.33121   5
   0 -50   6-0.61220 8.09800  14
   0 -50  -6 7.76481 9.99910  14
   0 -50  -7 30.1088 11.5339   7
   0 -50   7 59.3622 12.0280   7
   0 -50   7 28.6434 10.0096   5
   0 -50   7 60.0105 9.71642  14
   0 -50  -7 50.3305 11.8916  14
   0 -50  -8 0.90238 10.9554  14
   0 -50  -8 2.82989 10.2968   7
   0 -50   8 7.69122 10.7047   7
   0 -50   8-3.07973 9.64831   5
   0 -50  -9 7.37530 10.3854  14
   0 -50  -9 35.8916 11.5799   7
   0 -50   9 35.7469 11.6531   7
   0 -50   9 12.2514 9.32568   5
   0 -50 -10-7.53224 10.3664  14
   0 -50  10-4.85395 10.4117   7
   0 -50 -10 4.73621 10.4589   7
   0 -50  10-4.57548 8.56155   5
   0 -50 -11 0.96043 11.1112  14
   0 -50 -11 37.0465 11.5413   7
   0 -50  11 55.6621 11.8919   7
   0 -50  11 16.6814 9.42908   5
   0 -50  12 21.5904 11.2560   7
   0 -50 -12-1.90573 10.6096   7
   0 -50  12-12.8545 9.53768   5
   0 -50 -12 8.82225 10.7925  14
   0 -50  12-1.32716 8.29730  10
   0 -50  13-6.90739 10.2289   7
   0 -50 -13 19.1317 11.1994   7
   0 -50  13 6.78362 8.86896   5
   0 -50  13 6.80046 8.35256  10
   0 -50 -13 0.99994 10.9470  14
   0 -48   0 355.136 19.7496   7
   0 -48   0 303.705 17.2001  14
   0 -48  -1 418.636 21.1456   7
   0 -48   1 447.705 22.0664   7
   0 -48   1 428.766 19.4759  14
   0 -48  -1 463.480 20.2728  14
   0 -48  -2 69.1027 12.2205   7
   0 -48   2 63.3453 11.8288   7
   0 -48  -2 67.2138 11.0627  14
   0 -48   2 84.0967 10.9072  14
   0 -48   3 93.8281 13.2247   7
   0 -48  -3 116.948 13.3798   7
   0 -48  -3 120.295 12.8108  14
   0 -48   3 117.712 11.2369  14
   0 -48   4 18.8308 9.44437   7
   0 -48  -4 2.65775 9.55974   7
   0 -48  -4 16.4917 9.69059  14
   0 -48   4 4.38035 7.66994  14
   0 -48   5 5.40126 9.18055   7
   0 -48  -5-15.0750 10.5884   7
   0 -48   5 3.72858 8.64226   5
   0 -48   5-4.23206 8.09056  14
   0 -48  -5-2.41492 9.51841  14
   0 -48   6 1.80639 9.54047   7
   0 -48  -6 12.4305 9.69204   7
   0 -48   6-6.66409 9.35993   5
   0 -48   6 1.74736 7.55070  14
   0 -48  -6-1.64764 9.66893  14
   0 -48  -7 0.89094 9.69781   7
   0 -48   7 0.90748 9.52704   7
   0 -48   7 11.7707 8.69958   5
   0 -48   7 8.95880 7.49376  14
   0 -48  -7 6.74206 9.43630  14
   0 -48  -8 19.6731 10.6816   7
   0 -48   8 6.38288 9.92915   7
   0 -48   8 28.5319 9.43030   5
   0 -48   8 21.4569 7.80601  14
   0 -48  -8 1.72408 9.60302  14
   0 -48   9 32.0815 10.5533   7
   0 -48  -9 24.2143 10.1091   7
   0 -48   9 20.3712 9.38758   5
   0 -48  -9 37.0275 10.7903  14
   0 -48 -10-0.89912 9.84332   7
   0 -48  10 12.9004 10.2032   7
   0 -48  10-2.89855 8.63200   5
   0 -48  10 13.4847 7.94650  10
   0 -48 -10 2.70027 9.93855  14
   0 -48  11 5.55886 9.99630   7
   0 -48 -11-0.90223 10.2673   7
   0 -48  11 12.9945 8.94766   5
   0 -48  11 8.82670 8.10689  10
   0 -48 -11 4.59669 10.1226  14
   0 -48 -12 13.5927 10.5847   7
   0 -48  12 13.9740 10.4328   7
   0 -48  12-2.88007 9.00587   5
   0 -48  12 27.7879 8.39772  10
   0 -48 -12 8.44239 10.2124  14
   0 -48 -13 12.7442 10.8187   7
   0 -48  13 7.49946 9.71932   7
   0 -48  13 23.0065 8.97237   5
   0 -48  13 7.95790 8.29474  10
   0 -48 -13 4.78556 10.4497  14
   0 -48  14 41.5163 11.2728   7
   0 -48 -14 51.9876 11.6608   7
   0 -48  14 46.7039 10.1220   5
   0 -48  14 44.9704 9.78410  10
   0 -48 -14 50.7671 12.1577  14
   0 -48  15 104.533 13.4150   7
   0 -48  15 91.9240 11.3608   5
   0 -48 -15 102.540 13.9445  14
   0 -48  15 96.5452 11.0597  10
   0 -48  16 6.69818 10.5951   7
   0 -48  16-0.71876 8.62374   5
   0 -48  16 3.59562 8.20495  10
   0 -48 -16 5.07241 10.5830  14
   0 -46   0 159.375 13.8627   7
   0 -46   0 162.768 12.4673  14
   0 -46   1 39.5093 9.75908   7
   0 -46  -1 23.4423 9.69489   7
   0 -46   1 43.7913 9.35011  14
   0 -46  -1 18.6745 8.94801  14
   0 -46   2 49.6701 10.3483   7
   0 -46  -2 39.3410 10.2188   7
   0 -46   2 35.5198 9.37854  14
   0 -46  -2 53.2758 9.98599  14
   0 -46   3 122.509 13.0653   7
   0 -46  -3 112.121 12.9054   7
   0 -46  -3 114.556 12.3756  14
   0 -46   3 130.049 11.3192  14
   0 -46  -4 214.252 15.7438   7
   0 -46   4 227.138 16.1902   7
   0 -46   4 212.837 14.5261   5
   0 -46   4 256.361 14.0956  14
   0 -46  -4 249.798 15.8072  14
   0 -46   5 78.2150 12.0693   7
   0 -46  -5 97.2256 12.1839   7
   0 -46   5 74.8556 10.5751   5
   0 -46   5 127.834 10.8959  14
   0 -46  -5 111.086 12.7024  14
   0 -46  -6-2.51757 9.52556   7
   0 -46   6 15.3668 9.21231   7
   0 -46   6 16.8353 8.96400   5
   0 -46  -6 1.56998 9.14560  14
   0 -46   6 15.4626 7.36370  14
   0 -46  -7 16.8388 9.53997   7
   0 -46   7 24.8724 9.31858   7
   0 -46   7 31.3651 9.13874   5
   0 -46   7 28.6601 7.90434  14
   0 -46  -7 16.0634 9.43719  14
   0 -46   8 64.6341 11.5108   7
   0 -46  -8 71.8630 11.7865   7
   0 -46   8 87.2893 10.5894   5
   0 -46   8 77.3861 8.89857  14
   0 -46  -8 82.9586 11.7562  14
   0 -46  -9 10.9177 9.65810  14
   0 -46   9-0.86674 9.18414   7
   0 -46  -9 8.48187 9.49693   7
   0 -46   9 4.13868 8.43341   5
   0 -46   9 8.24938 6.88245  14
   0 -46   9 2.90413 7.51485  10
   0 -46  10 22.6721 10.5492   7
   0 -46 -10 25.5348 10.3219   7
   0 -46  10 28.8718 9.12429   5
   0 -46  10 27.4084 8.39256  10
   0 -46 -10 31.7708 10.5820  14
   0 -46  11 170.247 14.9301   7
   0 -46 -11 171.793 14.9175   7
   0 -46  11 175.499 13.2766   5
   0 -46  11 168.057 12.3473  10
   0 -46 -11 174.644 14.7702  14
   0 -46  12 7.06764 9.64543   7
   0 -46 -12 7.72793 9.92729   7
   0 -46  12 13.0097 8.63879   5
   0 -46  12 11.3024 8.24163  10
   0 -46 -12 10.7589 9.73187  14
   0 -46  13 0.88969 9.93488   7
   0 -46 -13 11.2217 10.4072   7
   0 -46  13 3.42188 8.27123   5
   0 -46  13 13.5476 8.06803  10
   0 -46 -13 15.5599 10.1640  14
   0 -46 -14 30.3335 10.5371   7
   0 -46  14 30.4668 10.4267   7
   0 -46  14 34.2281 9.17823   5
   0 -46  14 31.8462 8.77635  10
   0 -46 -14 23.3613 10.7607  14
   0 -46  15 7.22413 9.39218   7
   0 -46  15 0.68546 8.28506   5
   0 -46  15 17.0561 8.93654  10
   0 -46 -15 20.0228 10.2275  14
   0 -46  16-8.18153 10.3173   7
   0 -46  16 6.85954 8.40595   5
   0 -46  16 2.10876 8.31225  10
   0 -46 -16 28.1964 10.7358  14
   0 -46  17 12.8256 10.4865   7
   0 -46  17 20.6215 8.88215   5
   0 -46  17 31.8296 9.30809  10
   0 -46 -17 9.91369 11.2269  14
   0 -46  18 53.5386 11.4065   7
   0 -46  18 35.8324 9.59072   5
   0 -46  18 29.7808 9.51368  10
   0 -46 -18 20.2066 11.3608  14
   0 -46 -19 9.26265 10.5654  14
   0 -46  19 13.9495 10.5261   7
   0 -46  19 6.89071 9.18642  10
   0 -46  19-4.83830 8.75644   5
   0 -44   0 162.841 13.8720   7
   0 -44   0 188.739 12.8603  14
   0 -44   1 39.5591 9.44508   7
   0 -44  -1 28.4164 9.09888   7
   0 -44   1 23.5217 8.11428  14
   0 -44  -1 47.8712 9.41589  14
   0 -44  -2 421.047 19.9147   7
   0 -44   2 488.201 20.9567   7
   0 -44  -2 456.928 19.2156  14
   0 -44   2 476.701 18.7777  14
   0 -44   3 25.4822 9.49680   7
   0 -44  -3 22.0713 8.88608   7
   0 -44   3 23.0700 8.75442   5
   0 -44  -3 27.6792 9.12836  14
   0 -44   3 27.3142 8.35289  14
   0 -44   4 187.662 14.1535   7
   0 -44  -4 208.277 14.5354   7
   0 -44   4 179.587 13.1365   5
   0 -44  -4 200.319 13.7157  14
   0 -44   4 217.108 12.8098  14
   0 -44   5 158.721 13.3928   7
   0 -44  -5 175.240 13.6770   7
   0 -44   5 145.504 12.1711   5
   0 -44   5 150.609 11.0516  14
   0 -44  -5 161.534 12.8012  14
   0 -44   6 16.9147 8.82429   7
   0 -44  -6 16.6256 8.54836   7
   0 -44   6 25.1946 8.15009   5
   0 -44  -6 15.6503 8.46474  14
   0 -44   6 17.7510 7.21951  14
   0 -44   7 16.9893 8.76510   7
   0 -44  -7 23.8091 9.16075   7
   0 -44   7 32.2659 8.66911   5
   0 -44  -7 22.1349 9.03591  14
   0 -44   7 23.0456 7.40407  14
   0 -44  -8 5.47028 8.55496  14
   0 -44   8-8.13365 9.40195   7
   0 -44  -8 0.79718 8.85140   7
   0 -44   8 5.23942 8.04355   5
   0 -44   8 2.88130 6.63299  14
   0 -44   8 1.09443 7.13741  10
   0 -44  -9 58.3858 10.5656  14
   0 -44   9 62.2080 10.8744   7
   0 -44  -9 45.6588 10.3494   7
   0 -44   9 56.7466 9.33776   5
   0 -44   9 60.0173 7.84055  14
   0 -44   9 47.7128 8.25245  10
   0 -44 -10 252.544 16.2660   7
   0 -44  10 252.225 16.5514   7
   0 -44  10 253.202 14.6914   5
   0 -44  10 264.980 14.1748  10
   0 -44 -10 254.441 16.6199  14
   0 -44 -11 3.23540 9.44600   7
   0 -44  11 3.32020 8.65932   7
   0 -44  11 2.59880 8.67788   5
   0 -44  11 3.55122 7.48218  10
   0 -44 -11 11.7158 9.62370  14
   0 -44 -12 3.25197 9.25114   7
   0 -44  12-6.68578 9.97878   7
   0 -44  12-8.44551 8.82633   5
   0 -44 -12-6.83784 9.49043  14
   0 -44  12 12.7738 7.48760  10
   0 -44 -13 22.8894 10.1465   7
   0 -44  13 34.5084 10.2096   7
   0 -44  13 44.8474 8.99490   5
   0 -44 -13 31.4376 9.87320  14
   0 -44  13 18.1615 8.33450  10
   0 -44  14 68.7152 11.4736   7
   0 -44 -14 43.5342 10.8148   7
   0 -44  14 28.6156 8.92926   5
   0 -44 -14 44.5941 11.0640  14
   0 -44  14 60.6347 9.58742  10
   0 -44  15-7.69850 10.1648   7
   0 -44  15 3.91073 8.04228   5
   0 -44 -15 10.0213 9.94528  14
   0 -44  15 16.6146 7.93622  10
   0 -44  16 12.9403 10.1012   7
   0 -44  16 7.83543 8.37917   5
   0 -44 -16-5.57904 10.0036  14
   0 -44  16 18.4811 8.36980  10
   0 -44 -17 43.6379 11.5230  14
   0 -44  17 46.9656 11.1226   7
   0 -44  17 45.8473 9.40783   5
   0 -44  17 50.0485 9.87977  10
   0 -44 -18 89.9087 12.9569  14
   0 -44  18 89.5105 12.4367   7
   0 -44  18 91.4853 10.8173   5
   0 -44  18 68.9736 10.7236  10
   0 -44 -19-3.94263 10.7280  14
   0 -44  19-7.07980 10.0970   7
   0 -44  19 13.2337 7.97666   5
   0 -44  19-5.97728 9.17626  10
   0 -44 -20 40.1737 12.2205  14
   0 -44  20 53.5829 11.6766   7
   0 -44  20 48.4896 9.72453   5
   0 -44  20 34.6056 9.87958  10
   0 -44 -21 7.16682 11.4343  14
   0 -44  21 15.3073 10.3037   7
   0 -44  21 16.0304 8.78598   5
   0 -44  21 15.0252 9.46873  10
   0 -42   0 32.6800 8.71080   7
   0 -42   0 24.0934 7.82565  14
   0 -42  -1 125.414 11.6035   7
   0 -42   1 164.476 12.6711   7
   0 -42   1 137.366 10.8646  14
   0 -42  -1 154.399 11.6121  14
   0 -42  -2 21.4927 8.89619   7
   0 -42   2 6.71506 8.12552   7
   0 -42   2 22.6024 8.11493   5
   0 -42   2 10.1953 7.28745  14
   0 -42  -2 15.3008 8.01138  14
   0 -42   3 41.1478 8.95491   7
   0 -42  -3 35.5711 9.10210   7
   0 -42   3 35.1650 8.66037   5
   0 -42   3 23.5706 7.95637  14
   0 -42  -3 35.3605 8.66660  14
   0 -42  -4 137.218 12.1660   7
   0 -42   4 173.504 13.1943   7
   0 -42   4 158.415 11.8570   5
   0 -42  -4 174.012 12.7000  14
   0 -42   4 164.014 11.1723  14
   0 -42  -5 33.4317 9.16908   7
   0 -42   5 51.9941 9.44484   7
   0 -42   5 58.4559 8.99008   5
   0 -42  -5 49.6486 9.23658  14
   0 -42   5 49.4657 7.76436  14
   0 -42  -6-2.23472 8.08436   7
   0 -42   6 3.78699 7.87625   7
   0 -42   6 11.8552 7.64593   5
   0 -42  -6-6.36330 8.66385  14
   0 -42   6 8.35014 6.47140  14
   0 -42  -7 138.920 12.3292   7
   0 -42   7 162.887 13.1556   7
   0 -42   7 171.747 11.9436   5
   0 -42   7 175.092 11.0559  10
   0 -42   7 161.816 10.3939  14
   0 -42  -7 183.312 13.2587  14
   0 -42  -8 31.9053 8.85178  14
   0 -42   8 21.4559 8.61697   7
   0 -42  -8 21.7806 8.78450   7
   0 -42   8 17.9099 7.95544   5
   0 -42   8 26.6444 6.80550  14
   0 -42   8 37.9154 7.75985  10
   0 -42   9 3.01586 6.31966  14
   0 -42  -9 25.0836 8.94625  14
   0 -42   9 12.3477 8.40259   7
   0 -42  -9 24.9172 8.88692   7
   0 -42   9 11.7031 7.92241   5
   0 -42  -9 18.2252 5.99954   2
   0 -42   9-0.54034 7.00829  10
   0 -42  10 43.8543 7.10292  14
   0 -42 -10 42.0207 10.2193  14
   0 -42  10 24.8671 9.33264   7
   0 -42 -10 50.8430 10.2999   7
   0 -42  10 30.7485 8.34344   5
   0 -42 -10 51.1035 7.01496   2
   0 -42  10 39.9785 8.35536  10
   0 -42 -11 2.38857 9.10801  14
   0 -42  11 7.04348 9.06968   7
   0 -42 -11-9.91489 9.04043   7
   0 -42  11 0.61431 7.73186   5
   0 -42 -11 0.42607 5.88511   2
   0 -42  11 0.57127 7.12729  10
   0 -42 -12 35.8151 10.1365  14
   0 -42  12 4.73144 8.66161   7
   0 -42 -12 13.8232 8.83520   7
   0 -42  12 21.5161 8.15135   5
   0 -42 -12 10.3366 6.37903   2
   0 -42  12 10.0011 7.50520  10
   0 -42 -13 38.2838 10.6328  14
   0 -42 -13 60.2718 10.5206   7
   0 -42  13 23.8589 9.21855   7
   0 -42  13 37.5247 8.60052   5
   0 -42 -13 37.8628 7.27491   2
   0 -42  13 30.3643 8.10862  10
   0 -42 -14 17.8597 10.0697  14
   0 -42 -14 27.9975 9.65235   7
   0 -42  14 32.0754 9.86214   7
   0 -42  14 28.3439 8.64857   5
   0 -42 -14 31.8563 7.33850   2
   0 -42  14 26.9037 8.14419  10
   0 -42 -15 121.802 12.6016   7
   0 -42  15 145.691 13.4549   7
   0 -42  15 129.798 11.5349   5
   0 -42  15 133.670 11.5410  10
   0 -42 -15 126.857 13.5380  14
   0 -42 -16 256.445 17.3951  14
   0 -42  16 232.810 16.4066   7
   0 -42  16 249.243 15.0108  10
   0 -42  16 294.866 15.1587   5
   0 -42 -17 237.308 17.2208  14
   0 -42  17 284.533 17.1911   7
   0 -42  17 262.318 15.2723  10
   0 -42  17 230.931 14.3246   5
   0 -42 -18 9.24370 9.85664  14
   0 -42  18 19.7514 9.03421  10
   0 -42  18 2.51124 7.87047   5
   0 -42  18 20.8220 10.0667   7
   0 -42 -19-2.82865 9.83611  14
   0 -42  19 6.94476 7.78936   5
   0 -42  19 2.90541 8.41791  10
   0 -42 -20 7.69230 9.90458  14
   0 -42  20 3.81169 7.92820   5
   0 -42  20 20.2092 8.83062  10
   0 -42 -21 14.7052 10.2652  14
   0 -42  21 17.2863 8.22198   5
   0 -42  21 25.4450 9.47648  10
   0 -42 -22 5.99294 10.3245  14
   0 -42  22 15.4851 8.28361   5
   0 -42  22 27.7963 9.93490  10
   0 -42 -23 4.06715 10.6782  14
   0 -42  23 1.63439 9.32862  10
   0 -40   0 480.322 20.0340   7
   0 -40   0 486.975 18.8288  14
   0 -40   1 618.255 23.3104   7
   0 -40  -1 620.117 23.2676   7
   0 -40  -1 645.334 22.0614  14
   0 -40   1 672.962 22.0176  14
   0 -40   2 145.435 12.1469   7
   0 -40  -2 127.199 11.6583   7
   0 -40   2 149.229 11.4634   5
   0 -40  -2 153.794 11.5003  14
   0 -40   2 157.258 10.8473  14
   0 -40   3 87.7034 10.4121   7
   0 -40  -3 91.0439 10.5711   7
   0 -40   3 91.9153 9.65383   5
   0 -40  -3 93.0544 6.40583   2
   0 -40  -3 96.3577 10.2174  14
   0 -40   3 94.2956 9.48739  14
   0 -40   4 42.9378 8.76537   7
   0 -40  -4 32.7044 8.72305   7
   0 -40   4 27.3753 7.56477   5
   0 -40  -4 35.8406 5.36974   2
   0 -40   4 32.3329 7.33023  14
   0 -40  -4 29.8417 8.32164  14
   0 -40  -5 9.06339 7.78426   7
   0 -40   5 10.6073 7.71911   7
   0 -40   5 2.36058 6.90903   5
   0 -40   5-9.10366 6.80655  14
   0 -40  -5-0.65229 7.40271  14
   0 -40   6-0.71092 7.27437   7
   0 -40  -6 8.39159 7.95773   7
   0 -40   6 2.93060 7.06610   5
   0 -40   6 0.95948 6.18123  10
   0 -40   6 1.38185 6.00827  14
   0 -40  -6 14.0530 7.43063  14
   0 -40   7 1.43099 7.07618   7
   0 -40  -7 11.9313 8.19627   7
   0 -40   7-2.33258 7.11298   5
   0 -40   7 3.93654 6.30039  10
   0 -40   7-1.32636 5.95078  14
   0 -40  -7 16.4744 8.15681  14
   0 -40  -8 25.3244 8.72964  14
   0 -40   8 30.8707 6.78392  14
   0 -40   8 20.1682 8.31675   7
   0 -40  -8 23.9698 8.70947   7
   0 -40   8 35.4495 7.92294   5
   0 -40  -8 21.5322 5.66043   2
   0 -40   8 16.1576 6.41217  10
   0 -40   9 58.1091 7.93629  10
   0 -40  -9 48.2868 9.68957  14
   0 -40   9 56.5511 9.61616   7
   0 -40  -9 49.6566 9.37389   7
   0 -40   9 49.2968 8.58010   5
   0 -40  -9 44.1032 6.48498   2
   0 -40   9 50.4096 6.86561  14
   0 -40  10 143.181 10.5253  10
   0 -40 -10 192.038 13.5854  14
   0 -40  10 128.591 11.9847   7
   0 -40 -10 144.293 12.3310   7
   0 -40  10 154.083 11.4518   5
   0 -40 -10 153.281 9.46312   2
   0 -40  10 155.014 9.24424  14
   0 -40  11 8.81139 7.16938  10
   0 -40 -11-5.29199 8.53452  14
   0 -40  11 0.73679 8.13597   7
   0 -40 -11 11.4946 8.62023   7
   0 -40  11 5.21389 7.06704   5
   0 -40 -11 9.20407 6.26047   2
   0 -40  11 10.5443 5.76620  14
   0 -40 -12 108.321 11.7348  14
   0 -40  12 106.993 11.3657   7
   0 -40 -12 94.0336 10.9261   7
   0 -40  12 91.5773 9.89317   5
   0 -40 -12 115.316 8.71225   2
   0 -40  12 101.730 9.86710  10
   0 -40 -13 144.087 13.4298  14
   0 -40 -13 153.122 13.1302   7
   0 -40  13 129.730 12.2701   7
   0 -40  13 167.277 11.5810   5
   0 -40  13 147.226 11.1920  10
   0 -40 -13 132.790 9.76326   2
   0 -40 -14 310.910 17.4378  14
   0 -40 -14 319.511 16.9156   7
   0 -40  14 306.591 16.8097   7
   0 -40 -14 309.340 14.0860   2
   0 -40  14 285.415 14.7247  10
   0 -40  14 318.878 15.2823   5
   0 -40 -15 1.65540 8.77053  14
   0 -40  15 9.35225 7.37302  10
   0 -40  15-0.76473 8.65617   7
   0 -40  15 2.92952 7.62717   5
   0 -40 -15 11.3294 6.99724   2
   0 -40  16 32.3859 8.36708   5
   0 -40  16 39.8546 8.49908  10
   0 -40 -16 46.5227 10.4605  14
   0 -40  17 60.3134 9.34871  10
   0 -40  17 40.7913 7.68293  11
   0 -40  17 49.2250 8.81264   5
   0 -40 -17 56.1702 10.6298  14
   0 -40  18 9.57398 7.78462  10
   0 -40  18 18.9783 6.97487  11
   0 -40  18 1.78973 7.78409   5
   0 -40 -18 15.8778 9.49103  14
   0 -40  19 11.2833 8.09196  10
   0 -40  19 10.7116 7.22521  11
   0 -40  19 19.8548 7.91442   5
   0 -40 -19 9.00542 9.48606  14
   0 -40  20 21.8257 9.11203  10
   0 -40  20 37.3917 8.41599  11
   0 -40  20 34.5940 8.73988   5
   0 -40 -20 13.7837 10.4139  14
   0 -40  21 58.5575 10.5497  10
   0 -40  21 60.9433 8.62968  11
   0 -40  21 47.2138 8.78537   5
   0 -40 -21 54.3704 11.7404  14
   0 -40  22 0.77472 8.95539  10
   0 -40  22 9.34615 7.71107  11
   0 -40  22 2.47672 7.56989   5
   0 -40 -22-3.81986 10.1185  14
   0 -40  23 9.58700 8.74951  10
   0 -40  23 22.6068 8.22710  11
   0 -40  23 19.4011 8.11703   5
   0 -40 -23-2.91979 10.1238  14
   0 -40  24 11.5356 9.50048  10
   0 -40 -24 7.92937 10.8511  14
   0 -40  24 1.26667 8.04096   5
   0 -40  24 4.46083 8.17677  11
   0 -38   0 97.0005 10.2228   7
   0 -38   0 105.490 9.61058  14
   0 -38   0 106.925 5.79576   2
   0 -38   1 4.56335 7.14890   7
   0 -38  -1 27.2997 8.55652   7
   0 -38   1 30.4715 7.60099   5
   0 -38  -1 26.8820 7.38157  14
   0 -38   1 29.4321 7.44646  14
   0 -38  -1 18.0815 4.23189   2
   0 -38   1 25.8656 4.07978   2
   0 -38   2 75.8551 9.53347   7
   0 -38  -2 98.1865 10.0187   7
   0 -38   2 79.5644 8.76122   5
   0 -38   2 76.9558 8.37691  14
   0 -38  -2 84.7791 9.14565  14
   0 -38   2 79.2675 5.03690   2
   0 -38  -2 78.4254 5.64224   2
   0 -38   3 554.672 20.9062   7
   0 -38  -3 502.699 20.1938   7
   0 -38   3 551.481 19.6319   5
   0 -38   3 560.833 18.6551  14
   0 -38  -3 557.319 19.9683  14
   0 -38  -3 548.471 15.0919   2
   0 -38   4 614.855 22.1577   7
   0 -38  -4 561.691 21.4668   7
   0 -38   4 593.780 20.7018   5
   0 -38  -4 600.234 21.2345  14
   0 -38   4 607.093 19.4593  14
   0 -38  -4 604.297 16.3383   2
   0 -38   5 117.180 11.2632   7
   0 -38  -5 127.892 11.2398   7
   0 -38   5 142.571 10.7418   5
   0 -38   5 129.986 9.13534  10
   0 -38  -5 132.856 10.9158  14
   0 -38   5 126.814 9.38599  14
   0 -38  -6 261.167 14.7399   7
   0 -38   6 269.101 14.8855   7
   0 -38   6 290.616 14.0376   5
   0 -38  -6 271.913 9.94521  11
   0 -38   6 295.115 12.9095  10
   0 -38  -6 288.024 15.0206  14
   0 -38   6 291.627 12.5988  14
   0 -38   7 83.1506 10.0025   7
   0 -38  -7 74.9225 9.77792   7
   0 -38   7 74.3719 9.22422   5
   0 -38   7 67.6892 7.92203  10
   0 -38  -7 96.9975 6.41654  11
   0 -38   7 95.6830 8.27346  14
   0 -38  -7 91.4774 10.4487  14
   0 -38   8 3.38141 6.27601  10
   0 -38  -8 14.6357 8.09622  14
   0 -38   8 8.66761 5.92275  14
   0 -38  -8-3.96179 7.61372   7
   0 -38   8 10.7954 7.69886   7
   0 -38   8-7.08828 7.33934   5
   0 -38  -8 11.1034 5.20849   2
   0 -38  -8 7.34234 4.69755  11
   0 -38   9 33.3393 7.19535  10
   0 -38  -9 54.6204 8.97529  14
   0 -38   9 57.1409 9.22330   7
   0 -38  -9 33.2891 8.84063   7
   0 -38   9 48.9888 8.09345   5
   0 -38  -9 34.4949 6.20106   2
   0 -38   9 43.8970 6.71658  14
   0 -38  10 65.7140 8.27407  10
   0 -38 -10 55.9787 10.0219  14
   0 -38  10 63.7996 9.56051   7
   0 -38 -10 59.6231 9.48718   7
   0 -38  10 49.5081 8.23111   5
   0 -38 -10 65.9383 6.95985   2
   0 -38  10 63.1817 6.75543  14
   0 -38 -11 54.5222 9.48289  14
   0 -38  11 42.9220 9.01058   7
   0 -38 -11 70.2161 9.80418   7
   0 -38 -11 80.6963 7.60396   2
   0 -38  11 53.5250 7.95025  10
   0 -38  11 62.0376 8.46620   5
   0 -38  12 54.7215 8.09865  10
   0 -38 -12 49.2293 9.82635  14
   0 -38 -12 36.0700 8.91163   7
   0 -38  12 37.0398 8.96366   7
   0 -38 -12 40.7260 6.97043   2
   0 -38  12 37.6407 7.94583   5
   0 -38  13 5.64489 7.16861  10
   0 -38 -13 11.2833 8.28395  14
   0 -38 -13 9.61302 8.25996   7
   0 -38 -13 9.60054 6.21386   2
   0 -38 -13 11.1309 5.59316  11
   0 -38  13 12.0570 7.25106   5
   0 -38  14 36.7083 7.87726  10
   0 -38 -14 39.2619 9.44088  14
   0 -38 -14 38.0634 9.57070   7
   0 -38 -14 36.1206 7.24379   2
   0 -38 -14 43.2761 6.44918  11
   0 -38  14 45.1319 8.19203   5
   0 -38  15 2.40538 6.99114  10
   0 -38 -15 15.1929 6.72910   2
   0 -38 -15 12.6009 8.21927  14
   0 -38 -15 22.4114 6.08941  11
   0 -38  15 9.97377 7.02359   5
   0 -38  16 29.7955 7.82649  10
   0 -38 -16 21.2667 7.12978   2
   0 -38 -16 32.9482 6.53621  11
   0 -38  16 20.6282 7.46071   5
   0 -38 -16 16.1080 8.62433  14
   0 -38  17 13.4530 7.35008  10
   0 -38  17 8.75888 6.13618  11
   0 -38 -17 10.2735 6.04223  11
   0 -38  17 8.42789 6.51416   5
   0 -38 -17 11.5272 8.77948  14
   0 -38  18-10.5876 7.82455  10
   0 -38 -18 4.04598 6.29852  11
   0 -38  18 5.32931 6.47088  11
   0 -38  18-6.24397 6.81045   5
   0 -38 -18-0.84137 8.37913  14
   0 -38  19 21.1989 7.80906  10
   0 -38  19 19.3141 7.02810  11
   0 -38 -19 17.9601 6.95834  11
   0 -38  19 13.1910 7.16297   5
   0 -38 -19 17.1908 8.94418  14
   0 -38  20 13.4281 8.33652  10
   0 -38 -20-4.46495 6.87757  11
   0 -38  20 4.26081 7.11393  11
   0 -38  20 7.54158 7.85257   5
   0 -38 -20 4.38517 9.54609  14
   0 -38  21 31.4081 9.30806  10
   0 -38 -21 32.7824 8.07384  11
   0 -38  21 34.5785 8.25832  11
   0 -38  21 21.7375 7.95520   5
   0 -38 -21 22.3789 10.2272  14
   0 -38  22 215.179 14.7596  10
   0 -38  22 204.274 12.7108  11
   0 -38  22 181.432 12.5721   5
   0 -38 -22 184.492 15.9739  14
   0 -38  23 9.36309 9.24970  10
   0 -38  23 6.70975 7.42390  11
   0 -38  23 12.0552 7.35315   5
   0 -38 -23-2.79160 10.1583  14
   0 -38  24-4.83581 9.36491  10
   0 -38  24 8.27766 7.60364  11
   0 -38  24 6.71945 7.70581   5
   0 -38 -24 16.1290 10.6521  14
   0 -38  25 60.7455 11.3708  10
   0 -38  25 71.0435 9.99284  11
   0 -38  25 56.9789 9.45813   5
   0 -38 -25 77.2601 12.4245  14
   0 -38  26-6.00786 10.3222  10
   0 -38 -26 9.83408 10.6100  14
   0 -38  26 3.13617 7.86036   5
   0 -38  26 7.60720 8.29753  11
   0 -36   0 594.532 21.0627   7
   0 -36   0 583.384 20.2582   5
   0 -36   0 590.009 15.0662   2
   0 -36   0 586.995 19.6564  14
   0 -36  -1 488.690 18.9362   7
   0 -36   1 481.945 19.0173   7
   0 -36   1 513.588 18.3571   5
   0 -36  -1 492.270 13.5048   2
   0 -36   1 487.759 13.0200   2
   0 -36   1 499.218 17.5992  14
   0 -36  -1 530.746 18.2899  14
   0 -36  -2 93.9381 9.64001   7
   0 -36   2 112.700 10.3629   7
   0 -36   2 119.384 9.56918   5
   0 -36  -2 129.669 6.73778   2
   0 -36  -2 130.419 9.89011  14
   0 -36   2 115.377 8.96303  14
   0 -36   3 427.430 18.1256   7
   0 -36  -3 453.488 18.2760   7
   0 -36   3 476.969 17.4078   5
   0 -36  -3 428.134 13.0224   2
   0 -36  -3 464.526 17.6018  14
   0 -36   3 471.561 16.0744  14
   0 -36  -4 914.919 27.3646   7
   0 -36   4 912.504 27.3821   7
   0 -36   4 891.285 26.0002   5
   0 -36  -4 871.477 21.6520   2
   0 -36  -4 917.289 26.8999  14
   0 -36   4 860.721 24.5297  14
   0 -36   5 27.5378 6.44332  14
   0 -36  -5 25.4621 7.50442  14
   0 -36  -5 26.1825 7.86196   7
   0 -36   5 22.2544 7.69587   7
   0 -36   5 28.9033 7.23718   5
   0 -36  -5 27.2424 5.16971   2
   0 -36   5 35.6822 6.49249  10
   0 -36  -6 66.6056 9.02295   7
   0 -36   6 59.6932 8.88346   7
   0 -36   6 63.6469 8.16399   5
   0 -36   6 68.3886 7.28348  10
   0 -36  -6 88.6970 9.48899  14
   0 -36   6 74.4225 7.32291  14
   0 -36   7 33.7171 6.27671  14
   0 -36  -7 40.3653 8.15955  14
   0 -36   7 35.0577 8.08836   7
   0 -36  -7 30.7240 7.92359   7
   0 -36   7 32.1955 7.34651   5
   0 -36   7 22.3754 6.29911  10
   0 -36  -7 35.5065 4.89298  11
   0 -36   8 75.3262 7.00855  14
   0 -36  -8 97.4204 10.0279  14
   0 -36  -8 80.2813 9.53182   7
   0 -36   8 81.3875 9.57663   7
   0 -36   8 81.0479 8.61849   5
   0 -36   8 86.7341 8.18453  10
   0 -36  -8 81.2288 6.13718  11
   0 -36   9 65.7470 7.84150  10
   0 -36  -9 59.9945 9.06971  14
   0 -36  -9 53.5842 8.97538   7
   0 -36   9 63.6641 8.99907   7
   0 -36   9 62.1324 8.29749   5
   0 -36  -9 51.7835 6.32982   2
   0 -36  -9 53.8031 5.84416  11
   0 -36  10-7.37462 6.56654  10
   0 -36 -10 0.66212 7.05859  14
   0 -36 -10 1.88276 7.14150   7
   0 -36  10-1.28530 6.99483   7
   0 -36  10-2.54686 6.42510   5
   0 -36 -10-2.28013 5.42621   2
   0 -36 -11 8.14614 7.47917  14
   0 -36 -11 25.3188 7.81414   7
   0 -36 -11 10.0309 5.63813   2
   0 -36  11 13.7943 6.84239   5
   0 -36  11 20.8137 6.91540  10
   0 -36 -12 17.4017 8.09696  14
   0 -36 -12 12.7740 7.50654   7
   0 -36 -12 22.8780 6.29214   2
   0 -36  12 28.1995 7.30655   5
   0 -36  12 22.5523 6.85199  10
   0 -36  13 38.9939 7.70759  10
   0 -36 -13 39.9369 9.11524  14
   0 -36 -13 34.8369 9.02994   7
   0 -36 -13 24.1605 6.70458   2
   0 -36 -13 42.4818 6.26732  11
   0 -36  13 29.3718 7.58139   5
   0 -36  14 454.888 17.5374  10
   0 -36 -14 470.718 20.0982  14
   0 -36 -14 439.341 18.6399   7
   0 -36 -14 419.254 16.3067   2
   0 -36 -14 445.657 15.0359  11
   0 -36  14 463.756 17.1720   5
   0 -36  15 24.2845 7.29349  10
   0 -36 -15 19.3645 6.72551   2
   0 -36 -15 32.1785 9.24530  14
   0 -36 -15 36.9598 6.46412  11
   0 -36  15 18.7934 6.93531   5
   0 -36  16 117.201 10.0995  10
   0 -36 -16 107.496 9.24651   2
   0 -36 -16 127.425 8.76604  11
   0 -36  16 102.799 9.47883   5
   0 -36 -16 111.743 11.3997  14
   0 -36  17 41.4615 8.05798  10
   0 -36  17 19.6723 6.84644  11
   0 -36 -17 31.6125 6.42553  11
   0 -36  17 26.6677 7.55842   5
   0 -36 -17 35.2338 8.97418  14
   0 -36  18 10.2517 7.14281  10
   0 -36  18 19.7173 6.68764  11
   0 -36 -18 20.2196 6.39267  11
   0 -36  18 23.7549 7.14947   5
   0 -36 -18 20.8126 8.71968  14
   0 -36  19 17.8966 7.62605  10
   0 -36 -19 17.4780 6.35007  11
   0 -36  19 5.05147 6.43104  11
   0 -36  19 9.84566 6.78303   5
   0 -36 -19 17.1855 9.14030  14
   0 -36  20 8.92429 7.93614  10
   0 -36 -20 5.46027 6.69455  11
   0 -36  20 10.5959 6.64010  11
   0 -36  20 8.87977 6.83263   5
   0 -36 -20-5.85468 8.75333  14
   0 -36  21 29.8562 8.64245  10
   0 -36 -21 22.9156 7.32399  11
   0 -36  21 27.2004 7.22557  11
   0 -36  21 27.5622 7.78299   5
   0 -36 -21 13.6575 9.22073  14
   0 -36  22 36.7436 9.17710  10
   0 -36  22 45.9222 8.57950  11
   0 -36  22 42.8242 8.23992   5
   0 -36 -22 27.0161 10.2032  14
   0 -36  23 25.8421 9.88454  10
   0 -36  23 27.3379 7.93778  11
   0 -36  23 24.3445 7.99106   5
   0 -36 -23 23.1078 10.5196  14
   0 -36  24 10.2296 8.81168  10
   0 -36  24 14.6126 7.38361  11
   0 -36  24 1.76456 7.10941   5
   0 -36 -24 11.7862 10.2630  14
   0 -36  25 12.1922 9.56460  10
   0 -36  25-1.98857 7.44314  11
   0 -36  25 16.7214 7.67937   5
   0 -36 -25 6.46613 9.54535  14
   0 -36  26-7.55115 9.39369  10
   0 -36  26-5.52794 7.96677  11
   0 -36  26 3.25688 8.39208  12
   0 -36  26 12.1479 7.71099   5
   0 -36 -26-1.88184 10.3005  14
   0 -36  27 10.3965 10.0412  10
   0 -36 -27 16.2809 10.4245  14
   0 -36  27-2.46507 7.85793   5
   0 -36  27 10.0694 8.56806  11
   0 -34   0 49.6197 8.32773   7
   0 -34   0 64.3829 8.14785   5
   0 -34   0 59.2396 4.89151   2
   0 -34   0 67.9036 7.96083  14
   0 -34  -1 310.502 14.7482   7
   0 -34   1 322.023 14.7346   7
   0 -34   1 337.004 14.2224   5
   0 -34  -1 318.880 10.0828   2
   0 -34   1 347.967 13.6991  14
   0 -34  -1 323.268 13.9608  14
   0 -34   2 79.8526 8.76865   7
   0 -34  -2 80.5379 8.73400   7
   0 -34   2 80.9355 8.03570   5
   0 -34  -2 62.2901 5.29592   2
   0 -34   2 90.3767 7.89542  14
   0 -34  -2 83.8277 8.43459  14
   0 -34  -3 431.389 17.2468   7
   0 -34   3 457.250 17.6208   7
   0 -34   3 441.245 16.4459   5
   0 -34  -3 445.270 12.8670   2
   0 -34  -3 463.198 17.0275  14
   0 -34   3 454.181 15.6479  14
   0 -34   4 126.377 9.96824   7
   0 -34  -4 136.133 10.1391   7
   0 -34   4 132.066 9.29304   5
   0 -34  -4 121.162 6.81670   2
   0 -34   4 124.236 8.63000  14
   0 -34  -4 119.233 9.56678  14
   0 -34  -5 16.3074 6.96873  14
   0 -34   5 19.3518 5.88112  14
   0 -34   5 14.3702 6.72203   7
   0 -34  -5 19.8318 6.93638   7
   0 -34   5 26.4262 6.79991   5
   0 -34  -5 19.6273 4.59089   2
   0 -34   5 18.4948 5.94229  10
   0 -34  -6 253.260 13.2403   7
   0 -34   6 232.235 13.1610   7
   0 -34   6 220.296 11.7148   5
   0 -34   6 231.768 11.1082  10
   0 -34   6 239.052 10.8052  14
   0 -34  -6 260.090 13.2431  14
   0 -34  -7 5.75523 6.51467  14
   0 -34   7-1.16700 6.62265   7
   0 -34  -7 0.57221 6.81648   7
   0 -34   7 7.14318 6.24952   5
   0 -34   7 14.4715 5.66353  10
   0 -34  -7 3.03518 4.27717  11
   0 -34  -8 7.69873 7.07221  14
   0 -34   8 10.0065 7.21361   7
   0 -34  -8 6.91224 6.91206   7
   0 -34   8 7.59830 6.29473   5
   0 -34   8 5.71686 5.69045  10
   0 -34  -8 4.50377 4.56615  11
   0 -34  -9 104.004 9.89678  14
   0 -34  -9 91.2243 9.57805   7
   0 -34   9 93.5916 8.45383   5
   0 -34  -9 92.2027 6.48149  11
   0 -34   9 81.7597 8.11557  10
   0 -34  10 184.414 10.4509  10
   0 -34 -10 177.316 12.2116  14
   0 -34 -10 204.055 12.5361   7
   0 -34 -10 185.022 9.66770   2
   0 -34 -10 189.851 8.81246  11
   0 -34  10 201.956 11.0383   5
   0 -34 -11 7.05463 6.98541  14
   0 -34 -11 23.0963 7.32777   7
   0 -34 -11 14.9057 5.70078   2
   0 -34  11 15.5035 6.18259  10
   0 -34  11 11.9472 6.23879   5
   0 -34  12 28.5492 6.24060  10
   0 -34 -12 8.55202 6.97522  14
   0 -34 -12 5.38657 6.90547   7
   0 -34 -12 13.6237 5.71864   2
   0 -34  12 16.2799 4.61132  14
   0 -34  12 8.16093 6.19044   5
   0 -34  13 2.59221 6.00937  10
   0 -34 -13 8.77033 7.55422  14
   0 -34 -13 7.25845 7.24069   7
   0 -34 -13 3.05803 5.80204   2
   0 -34  13 6.09294 4.22069  14
   0 -34  13 12.5599 6.35264   5
   0 -34 -14 78.2279 7.32919  11
   0 -34  14 95.9595 9.01116  10
   0 -34 -14 79.5299 9.90350  14
   0 -34 -14 84.9255 9.85365   7
   0 -34 -14 74.7044 8.29840   2
   0 -34  14 80.6615 5.96255  14
   0 -34  14 70.1811 8.73688   5
   0 -34  15 462.485 17.6850  10
   0 -34 -15 475.183 17.1503   2
   0 -34 -15 465.585 19.5883  14
   0 -34 -15 434.645 15.1942  11
   0 -34  15 456.737 16.8097   5
   0 -34  16 15.5495 7.39883  10
   0 -34 -16 27.6057 7.21017   2
   0 -34 -16 16.6949 8.18032  14
   0 -34 -16 16.9468 5.99310  11
   0 -34  16 26.4633 7.05486   5
   0 -34  17 87.2744 9.41571  10
   0 -34 -17 84.8444 9.14308   2
   0 -34 -17 82.5484 8.23002  11
   0 -34  17 99.6583 9.05010   5
   0 -34 -17 95.8782 10.7239  14
   0 -34  18 143.716 11.0539  10
   0 -34 -18 128.515 9.28029  11
   0 -34  18 134.817 9.71980  11
   0 -34  18 131.457 9.88410   5
   0 -34 -18 130.857 12.3800  14
   0 -34  19 5.78184 7.23542  10
   0 -34 -19 16.0228 6.43022  11
   0 -34  19 7.01077 6.33395  11
   0 -34  19 17.1943 6.81323   5
   0 -34 -19 13.2215 8.14178  14
   0 -34  20 13.9765 7.43443  10
   0 -34 -20 20.8183 6.85018  11
   0 -34  20 14.1970 6.93097  11
   0 -34  20 17.4737 6.75460   5
   0 -34  21 20.6937 8.11035  10
   0 -34 -21 28.0933 7.08477  11
   0 -34  21 35.2830 7.51962  11
   0 -34  21 14.5268 6.86212   5
   0 -34 -21 38.2346 9.84202  14
   0 -34  22 0.71410 7.79524  10
   0 -34  22 1.15531 6.74610  11
   0 -34 -22 7.09444 7.07486  11
   0 -34  22 1.64147 6.82679   5
   0 -34 -22 9.13398 9.03801  14
   0 -34  23 9.61573 8.51344  10
   0 -34  23 22.3695 7.60128  11
   0 -34  23 20.0306 7.22193   5
   0 -34 -23 25.4440 9.60626  14
   0 -34  24 10.7233 8.69285  10
   0 -34  24 1.26443 7.38316  11
   0 -34  24-4.53346 7.10157   5
   0 -34 -24 15.5715 9.47046  14
   0 -34  25-6.34830 9.26680  10
   0 -34  25-1.32170 7.59950  11
   0 -34  25 6.34433 7.06727   5
   0 -34 -25 3.53038 9.40878  14
   0 -34  26 17.2399 9.46855  10
   0 -34  26 2.06664 8.12953  11
   0 -34  26 34.4391 8.74004  12
   0 -34  26 5.28737 7.30160   5
   0 -34 -26 18.8819 10.4766  14
   0 -34  27 5.09283 9.76180  10
   0 -34  27 10.7683 8.73692  11
   0 -34  27 8.97924 7.35316   5
   0 -34 -27 1.83120 10.1102  14
   0 -34  28 9.66012 9.91346  10
   0 -34 -28-10.2548 10.4952  14
   0 -34  28 7.31074 7.46574   5
   0 -34  28 10.4547 8.67696  11
   0 -32   0 1273.42 33.3539   7
   0 -32   0 1257.41 32.2587   5
   0 -32   0 1296.22 31.9139  14
   0 -32  -1 110.051 8.98973   7
   0 -32   1 106.667 9.27897   7
   0 -32   1 101.611 8.29169   5
   0 -32  -1 98.5300 8.52444   5
   0 -32  -1 109.234 5.68902   2
   0 -32   1 115.637 8.37058  14
   0 -32  -1 89.9003 7.98403  14
   0 -32  -2 84.5425 8.36969   7
   0 -32   2 77.6302 8.29777   7
   0 -32   2 75.4930 7.64722   5
   0 -32  -2 67.9219 5.12200   2
   0 -32   2 82.0967 7.51710  14
   0 -32  -2 75.8227 7.74380  14
   0 -32  -3 42.8215 7.24102   7
   0 -32   3 54.8299 7.24376   7
   0 -32   3 33.0236 6.41761   5
   0 -32  -3 44.1506 4.66335   2
   0 -32   3 41.1096 6.23045  14
   0 -32  -3 32.9667 6.48837  14
   0 -32   4 81.0514 8.17048   7
   0 -32  -4 70.7137 8.32401   7
   0 -32   4 99.6077 8.06632   5
   0 -32  -4 75.9941 5.72630   2
   0 -32  -4 97.1573 8.58826  14
   0 -32  -5 206.994 11.4988   7
   0 -32   5 193.047 11.1813   7
   0 -32   5 187.679 10.4663   5
   0 -32  -5 221.257 8.74205   2
   0 -32  -5 207.064 11.3500  14
   0 -32   6 375.765 15.6245   7
   0 -32  -6 399.898 15.6540   7
   0 -32   6 390.142 14.7583   5
   0 -32  -6 397.478 12.5162   2
   0 -32  -6 381.804 15.6504  14
   0 -32  -7 954.455 26.5829  14
   0 -32   7 851.516 26.0562   7
   0 -32  -7 885.359 26.0849   7
   0 -32   7 919.883 24.8330   5
   0 -32   7 870.784 24.0203  10
   0 -32  -7 929.234 21.6866  11
   0 -32  -8 96.1321 9.22211  14
   0 -32  -8 63.7362 8.46485   7
   0 -32  -8 77.8837 5.93331  11
   0 -32   8 77.2513 7.55869   5
   0 -32   8 78.4860 7.50764  10
   0 -32   9 23.7291 5.74455  10
   0 -32  -9 32.0410 7.57959  14
   0 -32  -9 26.5022 7.12400   7
   0 -32  -9 21.3020 4.85319  11
   0 -32   9 20.1049 5.06433  14
   0 -32   9 19.4477 6.15261   5
   0 -32 -10 32.8977 6.10501   2
   0 -32  10 44.5912 6.56785  10
   0 -32 -10 24.7003 6.80312  14
   0 -32 -10 56.2726 7.75651   7
   0 -32 -10 39.6757 5.34908  11
   0 -32  10 39.9835 5.23588  14
   0 -32  10 44.7931 6.69655   5
   0 -32  11 5.78706 5.68805   5
   0 -32 -11 4.22821 6.45918  14
   0 -32 -11 2.20974 6.46804   7
   0 -32  11 8.76787 5.75795  10
   0 -32  11 3.44198 4.22743  14
   0 -32 -11 2.67848 5.08156   2
   0 -32  12 27.3759 6.30869   5
   0 -32  12 37.2569 6.73525  10
   0 -32 -12 20.4828 7.21159  14
   0 -32 -12 26.8357 7.23618   7
   0 -32  12 26.3695 4.46253  14
   0 -32 -12 28.2369 6.02926   2
   0 -32  13 151.410 9.50523   5
   0 -32  13 131.305 9.55505  10
   0 -32  13 118.165 3.76199   8
   0 -32 -13 119.153 10.4284  14
   0 -32 -13 128.032 10.1404   7
   0 -32  13 136.321 6.50415  13
   0 -32  13 135.648 6.72615  14
   0 -32 -13 147.995 9.19468   2
   0 -32 -14 13.0562 6.20779   2
   0 -32 -14 1.43453 5.24938  11
   0 -32  14 4.63003 6.06853  10
   0 -32  14 3.62978 2.47535   8
   0 -32 -14 2.85872 6.77760   7
   0 -32  14 3.30879 3.72945  13
   0 -32  14 5.76926 3.84116  14
   0 -32  14 10.5552 6.10620   5
   0 -32 -14-5.88422 7.36054  14
   0 -32 -15 117.135 8.20637  11
   0 -32 -15 91.8694 10.4394  14
   0 -32  15 115.968 9.66466  10
   0 -32 -15 120.183 9.40110   2
   0 -32  15 113.185 5.91438  14
   0 -32  15 108.776 5.94741  13
   0 -32  15 109.774 9.09290   5
   0 -32  16 44.9583 7.78462  10
   0 -32 -16 25.0167 7.15566   2
   0 -32 -16 32.2924 8.66726  14
   0 -32 -16 28.0429 6.50728  11
   0 -32  16 29.7332 7.13910   5
   0 -32  17 9.21829 7.34672  10
   0 -32  17 5.21410 4.49404   2
   0 -32 -17 1.57763 6.69176   2
   0 -32 -17 10.1447 6.13802  11
   0 -32  17 15.8120 6.57175   5
   0 -32 -17 4.22604 7.86535  14
   0 -32  18 23.3144 7.48056  10
   0 -32 -18 13.3604 6.42957  11
   0 -32  18 8.48311 6.50438  11
   0 -32  18 15.1112 6.47933   5
   0 -32 -18 23.8109 8.62039  14
   0 -32  19 65.1660 8.93974  10
   0 -32 -19 69.9111 7.87438  11
   0 -32  19 76.8888 8.26222  11
   0 -32  19 62.9549 7.68320   5
   0 -32 -19 73.1536 10.4325  14
   0 -32  20 96.0236 10.3360  10
   0 -32 -20 126.847 9.84259  11
   0 -32  20 115.184 9.50278  11
   0 -32  20 106.088 9.06191   5
   0 -32 -20 124.690 11.7541  14
   0 -32  21 48.8569 8.98707  10
   0 -32  21 29.5435 7.35908  11
   0 -32 -21 46.6917 7.86861  11
   0 -32  21 46.8459 7.52266   5
   0 -32 -21 27.8225 9.34651  14
   0 -32  22 58.3379 9.34015  10
   0 -32  22 76.2889 8.67055  11
   0 -32 -22 68.1016 8.41626  11
   0 -32  22 57.1975 7.76677   5
   0 -32 -22 76.6541 10.1719  14
   0 -32  23-5.04558 8.00331  10
   0 -32  23 1.80137 6.68573  11
   0 -32  23 4.82139 6.33443   5
   0 -32 -23-3.22897 8.68337  14
   0 -32  24 28.4170 8.87441  10
   0 -32  24 47.1541 8.55911  11
   0 -32  24 44.2806 7.84174   5
   0 -32 -24 40.3896 9.94170  14
   0 -32  25 23.2411 9.16224  10
   0 -32  25 13.3012 7.71125  12
   0 -32  25 7.88687 7.98134  11
   0 -32  25 2.23158 6.93203   5
   0 -32 -25 8.41200 9.52284  14
   0 -32  26 3.21187 8.43254  10
   0 -32  26 12.1644 8.21812  12
   0 -32  26 10.9764 8.40952  11
   0 -32  26 23.3420 7.63681   5
   0 -32 -26 11.1503 9.65851  14
   0 -32  27 1.66326 8.91936  10
   0 -32  27 5.72197 8.41594  11
   0 -32  27 9.89431 7.48335   5
   0 -32 -27-3.49581 9.91864  14
   0 -32 -28-0.89062 9.66560  14
   0 -32  28 5.21453 8.98042  11
   0 -32  28 4.30719 9.93205  10
   0 -32 -29 56.1640 12.1036  14
   0 -32  29 65.3888 10.3712   9
   0 -32  29 65.9170 12.1084  10
   0 -32  29 51.9129 11.2118  11
   0 -30   0 807.103 23.9423   7
   0 -30   0 836.604 23.5320   5
   0 -30   0 902.435 23.2485  14
   0 -30   1 34.7344 6.31813   7
   0 -30  -1 22.1389 6.46572   7
   0 -30  -1 42.4893 6.28117   5
   0 -30   1 29.9628 5.93981   5
   0 -30   1 26.2326 5.93961  14
   0 -30  -1 29.0470 6.19640  14
   0 -30   2 542.916 18.5144   7
   0 -30  -2 599.474 19.1446   7
   0 -30   2 573.685 18.1206   5
   0 -30  -2 579.480 14.8710   2
   0 -30  -2 609.793 18.5626  14
   0 -30  -3 30.8518 6.51480   7
   0 -30   3 27.7290 6.28236   7
   0 -30   3 35.1143 6.19528   5
   0 -30  -3 32.6991 4.22583   2
   0 -30  -3 31.1311 6.32377  14
   0 -30  -4 26.5945 6.12731   7
   0 -30   4 17.6125 5.92728   7
   0 -30   4 27.3613 5.87465   5
   0 -30  -4 25.2260 4.37587   2
   0 -30  -4 17.0104 5.86464  14
   0 -30   5 8.87351 5.58143   7
   0 -30  -5-1.45672 5.85532   7
   0 -30   5 8.22883 5.23632   5
   0 -30  -5 9.06294 4.03425   2
   0 -30  -5 12.3452 6.00365  14
   0 -30  -6 12.7467 6.06476  14
   0 -30  -6 12.7017 5.94741   7
   0 -30   6 4.97463 5.92811   7
   0 -30   6 9.82698 5.30007   5
   0 -30  -6 8.26991 4.29581   2
   0 -30  -7 683.962 20.9429   7
   0 -30  -7 666.604 17.8580   2
   0 -30  -7 679.101 21.1147  14
   0 -30   7 653.141 18.0213  14
   0 -30   7 668.507 19.6617   5
   0 -30  -8 182.696 10.6251   7
   0 -30   8 183.664 9.58571   5
   0 -30  -8 169.432 7.60804  11
   0 -30  -8 186.946 10.9262  14
   0 -30   8 174.431 8.19086  14
   0 -30  -9 32.8867 4.75869  11
   0 -30  -9 31.1057 6.73490  14
   0 -30  -9 31.6181 6.82173   7
   0 -30   9 42.0374 5.98665  10
   0 -30   9 30.4212 4.75881  14
   0 -30   9 34.8191 5.99889   5
   0 -30 -10 6.21098 4.32127  11
   0 -30  10 5.91904 4.78625  10
   0 -30 -10-0.55244 6.41937  14
   0 -30 -10 5.58708 6.26712   7
   0 -30  10 1.23441 5.12311   5
   0 -30  10 8.43593 4.10394  14
   0 -30 -11 3.72091 4.92201   2
   0 -30 -11 2.08763 4.46942  11
   0 -30  11 10.5229 5.32353  10
   0 -30  11 3.47400 1.33085   8
   0 -30 -11 5.68169 6.23815  14
   0 -30 -11 8.22587 6.21283   7
   0 -30  11 6.28430 3.83299  14
   0 -30  11-1.24380 5.38617   5
   0 -30  12 9.22756 5.61933   5
   0 -30  12 14.5854 5.61712  10
   0 -30  12 13.2709 2.19012   8
   0 -30 -12 9.34595 6.23283  14
   0 -30 -12 18.2484 6.62457   7
   0 -30  12 17.4016 4.02297  14
   0 -30 -12 25.1611 5.81540   2
   0 -30  13 5.52387 5.26672   5
   0 -30  13 8.99756 5.76326  10
   0 -30  13 6.35526 2.45527   8
   0 -30 -13-1.20041 6.14177  14
   0 -30 -13 0.52887 6.00261   7
   0 -30  13 1.25529 3.55514  14
   0 -30  13 8.13220 3.64327  13
   0 -30 -13-0.41421 5.53296   2
   0 -30  14 123.270 8.55377   5
   0 -30  14 137.540 9.28860  10
   0 -30  14 117.678 4.88456   8
   0 -30 -14 120.226 10.0850  14
   0 -30 -14 121.283 9.61215   7
   0 -30  14 120.762 5.85014  13
   0 -30  14 118.879 5.77197  14
   0 -30 -14 128.931 8.82140   2
   0 -30 -15 50.9995 6.73569  11
   0 -30  15 48.7011 7.70575  10
   0 -30  15 57.3513 4.14034   8
   0 -30 -15 58.8429 7.49749   2
   0 -30 -15 56.9703 8.92005  14
   0 -30  15 48.1632 7.05469   5
   0 -30  15 43.3796 4.34563  13
   0 -30  16 45.6651 4.12366  13
   0 -30 -16 48.7913 6.76709  11
   0 -30  16 40.6087 4.13241   8
   0 -30  16 41.5871 7.53025  10
   0 -30 -16 37.6761 8.48013  14
   0 -30 -16 54.2559 7.48326   2
   0 -30  16 55.6171 7.29411   5
   0 -30 -17 245.595 11.4960  11
   0 -30  17 247.912 8.28684   8
   0 -30  17 248.297 11.6202   5
   0 -30 -17 252.577 14.1441  14
   0 -30 -17 231.993 12.3172   2
   0 -30  17 243.276 9.58173   2
   0 -30  17 227.774 12.6200  10
   0 -30  18 40.9698 7.88482  10
   0 -30 -18 29.6487 6.90541  11
   0 -30  18 47.0198 7.24059  11
   0 -30 -18 32.7644 8.44986  14
   0 -30 -18 37.8207 8.01343   2
   0 -30  18 35.5958 7.01421   5
   0 -30 -19 4.66142 6.21397  11
   0 -30  19 8.82802 6.33199  11
   0 -30  19-4.19939 7.61613  10
   0 -30  19 0.94378 5.92655   5
   0 -30 -19 1.39892 7.70115  14
   0 -30 -20 51.5562 7.82541  11
   0 -30  20 63.4653 7.88483  11
   0 -30  20 67.0045 7.73747   5
   0 -30 -20 62.3307 9.46967  14
   0 -30  20 61.8390 9.15381  10
   0 -30  21 10.3914 7.85144  10
   0 -30 -21 14.9870 6.82603  11
   0 -30  21 15.7198 6.72203  11
   0 -30 -21 14.6676 8.05501  14
   0 -30  21 8.90707 4.97101   2
   0 -30  21 14.7927 6.23755   5
   0 -30  22 69.5545 9.46870  10
   0 -30 -22 68.4239 8.95075  11
   0 -30  22 79.0352 8.79911  11
   0 -30 -22 62.3033 9.63923  14
   0 -30  22 64.7885 6.90575   2
   0 -30  22 79.7295 8.43599   5
   0 -30 -23 9.20285 8.15200  14
   0 -30  23 0.70185 7.94523  10
   0 -30  23 12.8532 5.74662   2
   0 -30  23 5.36632 6.85828  11
   0 -30  24 82.8850 9.46561  12
   0 -30  24 84.2877 9.89922  11
   0 -30 -24 83.8690 11.0267  14
   0 -30  24 104.309 11.0687  10
   0 -30  25 17.6354 7.93447  11
   0 -30  25 9.24136 7.15275  12
   0 -30 -25 14.4088 9.08871  14
   0 -30  25 19.6908 8.59929  10
   0 -30  26-7.61640 7.75466  12
   0 -30  26 5.45824 8.14663  11
   0 -30 -26 9.79986 9.09295  14
   0 -30  26-1.57088 9.26445  10
   0 -30  27 97.4993 11.5220  11
   0 -30 -27 126.681 13.4779  14
   0 -30  27 91.2460 11.9248  10
   0 -30  28 40.0504 10.1745  11
   0 -30 -28 60.2941 11.4013  14
   0 -30  28 47.0512 9.62374   9
   0 -30  28 54.0559 11.1654  10
   0 -30  29 0.77247 9.35847  11
   0 -30 -29 7.78016 9.91710  14
   0 -30  29 17.1683 8.77044   9
   0 -30  29 20.1195 10.6220  10
   0 -30  30 126.939 13.3829  11
   0 -30 -30 91.4418 12.9797  14
   0 -30  30 96.9107 13.2977  10
   0 -30  30 111.298 11.4010   9
   0 -28   0 680.291 20.0995   7
   0 -28   0 636.509 19.0186   5
   0 -28   1 87.2978 7.75672   7
   0 -28  -1 81.7217 7.44108   7
   0 -28  -1 95.0410 7.29540   5
   0 -28   2 449.943 16.1527   7
   0 -28  -2 475.224 16.3031   7
   0 -28   2 491.690 14.8417  10
   0 -28  -2 507.715 13.0108   2
   0 -28  -2 488.101 15.9581  14
   0 -28   3 46.9577 6.70490   7
   0 -28  -3 51.8455 7.08791   7
   0 -28   3 56.9131 5.96872  10
   0 -28  -3 40.0113 6.43602  14
   0 -28  -3 52.5540 4.61590   2
   0 -28  -4 16.9097 5.83937   7
   0 -28   4 21.6081 5.73924   7
   0 -28  -4 22.8038 4.23844   2
   0 -28  -4 19.2237 5.80504  14
   0 -28   4 17.7806 5.03027  10
   0 -28   5 109.719 6.90208  14
   0 -28  -5 98.4959 7.96308  14
   0 -28  -5 89.8507 7.87291   7
   0 -28   5 96.7193 7.86551   7
   0 -28  -5 87.1477 5.82383   2
   0 -28   5 99.8497 6.91924  10
   0 -28  -6 178.262 10.1489   7
   0 -28  -6 208.560 10.5403  14
   0 -28   6 191.591 8.54887  14
   0 -28  -6 196.822 8.14149   2
   0 -28  -7 87.6086 7.94891   7
   0 -28   7 76.3106 5.97779  14
   0 -28  -7 71.1991 7.71975  14
   0 -28  -7 73.4060 5.96665   2
   0 -28  -8 1423.16 35.2704   7
   0 -28  -8 1403.38 35.7806  14
   0 -28   8 1491.28 32.2333  14
   0 -28  -8 1412.56 31.5929  11
   0 -28  -8 1489.45 32.8628   2
   0 -28  -9 374.004 15.0621  14
   0 -28   9 395.585 11.7886  14
   0 -28  -9 384.690 14.5963   7
   0 -28   9 346.765 13.4019   5
   0 -28  -9 386.385 11.9477  11
   0 -28  10 4.57963 4.71033   5
   0 -28  10 8.87811 1.68942   8
   0 -28 -10 12.7094 5.79587   7
   0 -28  10 0.46468 3.66608  14
   0 -28 -10 5.80977 4.20448  11
   0 -28 -10 6.72385 6.08706  14
   0 -28  11 77.4133 6.99690  10
   0 -28 -11 75.2010 7.97624  14
   0 -28 -11 67.7681 7.56586   7
   0 -28  11 69.8682 5.14787  14
   0 -28  11 63.7044 6.73384   5
   0 -28 -11 70.0490 5.91287  11
   0 -28  12 112.324 8.04258  10
   0 -28 -12 101.008 9.11516  14
   0 -28 -12 99.7947 8.72072   7
   0 -28  12 113.057 5.73200  14
   0 -28 -12 90.1031 7.37556   2
   0 -28  12 104.945 7.65584   5
   0 -28  13 175.838 9.89233  10
   0 -28 -13 197.100 11.5839  14
   0 -28 -13 174.606 10.4709   7
   0 -28  13 177.969 6.84050  14
   0 -28  13 185.090 6.87630  13
   0 -28 -13 167.224 9.42432   2
   0 -28  13 181.205 9.47643   5
   0 -28 -14 22.0682 7.03187  14
   0 -28  14 18.1753 5.56669   5
   0 -28  14 19.8618 3.61673  13
   0 -28  14 31.6787 3.71764  14
   0 -28 -14 23.0570 5.87215   2
   0 -28  14 26.3833 6.21082  10
   0 -28  15 61.3817 7.49551  10
   0 -28 -15 53.7166 8.32181  14
   0 -28 -15 53.3117 6.45267  11
   0 -28  15 51.9708 4.23219  13
   0 -28 -15 52.8592 7.20658   2
   0 -28  15 62.5931 6.95315   5
   0 -28 -16 596.442 17.7057  11
   0 -28 -16 563.385 20.4726  14
   0 -28  16 566.409 19.2716  10
   0 -28  16 584.197 13.6923  13
   0 -28  16 527.774 12.0771   3
   0 -28 -16 556.523 18.5315   2
   0 -28  16 589.364 17.9122   5
   0 -28 -17 465.873 15.5509  11
   0 -28 -17 436.463 18.2210  14
   0 -28  17 440.489 16.7318  10
   0 -28  17 414.595 10.8658  13
   0 -28 -17 391.058 15.8122   2
   0 -28  17 459.050 13.4956   2
   0 -28  17 394.539 9.97970   3
   0 -28  17 433.298 12.0541   4
   0 -28  17 437.120 15.4393   5
   0 -28  18 72.9700 8.80747  10
   0 -28  18 81.3208 8.12149  11
   0 -28 -18 86.8652 8.23931  11
   0 -28 -18 67.6534 8.25412   2
   0 -28 -18 89.0683 10.0129  14
   0 -28  18 84.5045 5.64023   4
   0 -28  18 65.8895 7.48048   5
   0 -28  19 4.06784 6.68320  10
   0 -28 -19 9.26025 8.04952  14
   0 -28  19 7.65324 6.24126   5
   0 -28  19 2.56307 4.16921   4
   0 -28  19 2.90686 6.09835  11
   0 -28 -19 6.94373 6.27813  11
   0 -28  20 73.8865 9.57417  10
   0 -28 -20 79.5507 8.82401  11
   0 -28  20 85.2024 8.54705  11
   0 -28 -20 78.6738 10.3030  14
   0 -28  20 81.6759 6.20547   4
   0 -28  21 185.660 9.37950   2
   0 -28  21 175.903 11.1896  11
   0 -28 -21 162.404 10.7984  11
   0 -28 -21 189.052 13.1002  14
   0 -28  21 175.463 12.1807  10
   0 -28  22 41.8235 6.22891   2
   0 -28 -22 54.5955 8.47491  11
   0 -28  22 37.1749 7.63342  11
   0 -28 -22 31.9959 9.02018  14
   0 -28  22 38.7642 8.46408  10
   0 -28  23 108.050 8.33903   2
   0 -28  23 107.582 10.0828  11
   0 -28 -23 120.022 11.8632  14
   0 -28  23 124.518 11.2956  10
   0 -28  24 77.7555 8.01005   2
   0 -28  24 89.3487 9.08206  12
   0 -28  24 94.7744 10.0894  11
   0 -28 -24 66.2667 10.2910  14
   0 -28  24 93.9612 10.8119  10
   0 -28  25 7.33212 6.40984   2
   0 -28  25 4.53943 8.01938  11
   0 -28  25 4.07236 7.15757  12
   0 -28 -25 3.04136 8.46646  14
   0 -28  25 5.92468 8.26939  10
   0 -28  26 11.5678 6.83686   2
   0 -28  26 6.12013 6.99488  12
   0 -28  26 7.45685 8.17334  11
   0 -28 -26 4.65874 8.76577  14
   0 -28  26 6.92887 8.20837  10
   0 -28  27 151.409 12.7908  11
   0 -28  27 175.605 11.2914   2
   0 -28 -27 167.295 14.2337  14
   0 -28  28 3.18400 7.72928   2
   0 -28  28 11.0674 9.75904  11
   0 -28 -28-2.42523 10.0638  14
   0 -28  28 1.23778 8.21818   9
   0 -28  29-1.66538 7.40016   2
   0 -28  29 4.38174 8.13148   9
   0 -28 -29-7.41064 9.49353  14
   0 -28  29-8.45789 9.40016  11
   0 -28  30 18.9934 8.50986   9
   0 -28 -30 4.19137 10.5777  14
   0 -28  30 23.9902 10.1779  11
   0 -28  31 7.67091 8.56266   9
   0 -28  31 22.4564 10.3377  11
   0 -28 -31 39.2184 11.0136  14
   0 -26   0 1304.56 31.8065   7
   0 -26  -1 1238.56 30.2485   7
   0 -26   1 1208.98 30.1591   7
   0 -26   2 580.182 18.0741   7
   0 -26   2 601.242 17.0308  14
   0 -26   2 604.340 16.6570  10
   0 -26   3 1148.23 28.7904   7
   0 -26   3 1164.73 27.1036  14
   0 -26   3 1171.13 27.2363  10
   0 -26  -3 1119.60 25.2508   2
   0 -26   4 30.9452 5.01253  10
   0 -26  -4 31.7727 5.67974   7
   0 -26  -4 26.7044 4.04050   2
   0 -26   4 29.6969 5.38211   7
   0 -26   4 29.5537 4.81222  14
   0 -26  -4 16.5875 5.23833  14
   0 -26  -5 7.15990 3.71470   2
   0 -26  -5 4.09213 5.39380  14
   0 -26   5 11.6296 4.20942  14
   0 -26  -5 12.6941 5.14548   7
   0 -26   5 9.89223 4.24890  10
   0 -26  -6 771.223 19.5442   2
   0 -26  -6 820.672 22.5504  14
   0 -26   6 810.323 19.8945  14
   0 -26  -6 783.536 22.1022   7
   0 -26   6 809.994 20.9773  10
   0 -26  -7 184.718 9.63010   7
   0 -26  -7 179.913 9.92847  14
   0 -26   7 176.651 7.66182  14
   0 -26  -7 183.678 8.05132   2
   0 -26   8 6.45877 3.50259   1
   0 -26  -8 0.29104 4.00580   2
   0 -26  -8 5.48214 5.22656   7
   0 -26  -8 1.67957 3.70978  11
   0 -26  -8-3.17368 5.54305  14
   0 -26   8 5.93132 3.66297  14
   0 -26  -9 54.3682 6.70334   7
   0 -26  -9 56.7155 6.81208  14
   0 -26   9 58.4557 4.72593  14
   0 -26  -9 51.4457 4.91426  11
   0 -26   9 50.9948 4.41016   1
   0 -26  10 682.795 16.6471   1
   0 -26 -10 682.113 21.1300  14
   0 -26 -10 673.724 20.3407   7
   0 -26  10 690.052 16.9087  14
   0 -26 -10 721.978 18.1103  11
   0 -26  11 13.9786 3.47982   1
   0 -26 -11 18.4589 5.59596  14
   0 -26 -11 22.5330 5.79600   7
   0 -26  11 18.3524 3.49928  14
   0 -26 -11 23.5822 4.85644  11
   0 -26  12 94.7976 7.51405  10
   0 -26  12 114.001 5.31321   1
   0 -26 -12 102.838 8.73412  14
   0 -26 -12 104.830 8.48440   7
   0 -26  12 111.897 5.36335  14
   0 -26  12 100.292 5.16916  13
   0 -26 -12 95.0077 7.00421   2
   0 -26  13 23.2483 5.74876  10
   0 -26  13 26.6172 3.46759   1
   0 -26 -13 31.3814 5.86220   2
   0 -26 -13 25.0853 6.51967   7
   0 -26 -13 20.1304 6.55406  14
   0 -26  13 28.6302 3.71226  13
   0 -26  13 25.5224 3.38845  14
   0 -26  14 178.674 9.29595   5
   0 -26  14 183.203 9.96032  10
   0 -26  14 187.974 6.37505   1
   0 -26 -14 175.601 11.0096  14
   0 -26  14 180.745 6.52128  13
   0 -26 -14 184.827 9.77790   2
   0 -26  14 171.396 5.01784   3
   0 -26  15 443.844 11.6078   4
   0 -26  15 429.097 14.5584   5
   0 -26  15 440.164 15.7281  10
   0 -26  15 427.814 10.7044   1
   0 -26  15 420.216 9.90659   3
   0 -26  15 407.475 10.9098  13
   0 -26 -15 428.698 16.7324  14
   0 -26 -15 440.308 15.5494   2
   0 -26 -16 39.5690 6.30410  11
   0 -26  16 40.3479 6.97495  10
   0 -26 -16 40.0162 6.76689   2
   0 -26  16 33.1199 3.11219   3
   0 -26  16 35.0667 3.58529  13
   0 -26 -16 39.2472 7.52795  14
   0 -26  16 37.3574 4.20726   4
   0 -26  16 40.8722 6.09225   5
   0 -26  17 21.6127 6.63541  10
   0 -26 -17 32.0261 7.30560  14
   0 -26  17 11.2188 3.01818   3
   0 -26 -17 21.0947 6.33939   2
   0 -26  17 15.1782 4.56592   2
   0 -26 -17 8.63362 5.47661  11
   0 -26  17 13.6724 3.81754   4
   0 -26  18 39.8005 7.57493  10
   0 -26 -18 25.5594 7.65203  14
   0 -26  18 36.5922 3.66844   3
   0 -26 -18 27.8985 7.11230   2
   0 -26 -18 25.2118 6.73022  11
   0 -26  18 30.7998 6.25406  11
   0 -26  18 39.3822 4.97582   4
   0 -26  19 241.778 12.9059  10
   0 -26  19 245.712 7.87415   3
   0 -26 -19 243.728 13.7536  14
   0 -26 -19 249.511 12.1501  11
   0 -26  19 228.172 11.7456  11
   0 -26  19 238.912 9.46077   4
   0 -26  20 139.843 10.8665  10
   0 -26  20 140.145 10.0619  11
   0 -26 -20 136.230 9.88094  11
   0 -26  20 122.795 5.89428   3
   0 -26 -20 127.460 10.7985  14
   0 -26  20 130.822 7.51687   4
   0 -26 -21 116.324 11.1079  14
   0 -26  21 104.068 7.13162   6
   0 -26  21 124.697 9.63923  11
   0 -26 -21 112.932 9.58455  11
   0 -26  21 98.6757 7.72258   2
   0 -26  22 391.981 15.9886  11
   0 -26 -22 357.772 15.3782  11
   0 -26 -22 362.784 17.2731  14
   0 -26  22 370.265 13.7919   2
   0 -26 -23-2.75782 8.07166  14
   0 -26  23 0.83915 6.08122   2
   0 -26  23 1.43996 5.36937   4
   0 -26  23-8.01739 6.91341  12
   0 -26  23 2.34249 7.43458  11
   0 -26 -24 227.049 14.3481  14
   0 -26  24 234.195 11.5900   2
   0 -26  24 223.983 10.9219   4
   0 -26  24 207.902 11.7383  12
   0 -26  24 236.491 13.6068  11
   0 -26  25 164.261 9.98942   4
   0 -26  25 203.381 11.6201  12
   0 -26 -25 187.543 13.4836  14
   0 -26  25 192.574 10.8060   2
   0 -26  25 173.096 12.6333  11
   0 -26  26-3.03429 6.17876   4
   0 -26  26 5.02742 6.27776   8
   0 -26  26 0.67306 7.91921  11
   0 -26 -26-6.63466 8.71676  14
   0 -26  26 1.43215 6.74682  12
   0 -26  26 6.89222 6.65097   2
   0 -26  27 30.0358 7.71682   9
   0 -26  27 21.6826 6.86990   8
   0 -26 -27 27.8500 9.40491  14
   0 -26  27 19.6873 8.80663  11
   0 -26  27 25.8365 7.44627  12
   0 -26  27 40.8355 7.82154   2
   0 -26  28 77.2946 9.86533   9
   0 -26  28 91.6877 11.4222  11
   0 -26 -28 82.2154 11.5743  14
   0 -26  28 96.4110 9.54591   2
   0 -26  29 23.1296 8.13015   9
   0 -26  29 19.1206 9.25303  11
   0 -26 -29 23.4979 9.54227  14
   0 -26  29 30.6426 8.12870   2
   0 -26  30 101.473 10.3629   9
   0 -26  30 83.6648 11.7543  11
   0 -26 -30 77.3872 11.5241  14
   0 -26  30 82.3842 10.0537   2
   0 -26  31 55.2137 8.96601   9
   0 -26  31 55.0337 9.58609   2
   0 -26 -31 34.1006 10.3009  14
   0 -26  31 39.7714 11.2494  11
   0 -26  32 17.3771 8.49739   2
   0 -26 -32 23.9383 10.0229  14
   0 -26  32 12.0471 10.1008  11
   0 -26  32-8.57608 8.16751   9
   0 -24   0 5201.32 102.892  14
   0 -24   1 2766.46 56.7245  14
   0 -24   1 2702.27 55.9958  10
   0 -24   2 242.937 9.54445  14
   0 -24   2 231.821 9.09245  10
   0 -24   3 1293.01 29.9414   5
   0 -24  -3 1252.60 27.4681   2
   0 -24   3 1331.00 29.3178  10
   0 -24   3 1245.17 28.8998  14
   0 -24   4 485.864 14.6618   5
   0 -24   4 478.759 13.7041  14
   0 -24  -4 468.681 12.7992   2
   0 -24   4 472.237 14.0791  10
   0 -24   5 251.643 8.91792   1
   0 -24   5 245.300 10.0866   5
   0 -24   5 259.156 9.32064  14
   0 -24  -5 265.013 8.92621   2
   0 -24   5 273.086 9.91802  10
   0 -24   6 791.333 19.0262   1
   0 -24   6 800.818 20.6953   5
   0 -24   6 819.487 19.4409  14
   0 -24  -6 754.599 21.5183  14
   0 -24  -6 769.433 19.2272   2
   0 -24   6 827.612 20.6499  10
   0 -24   7 18.2775 3.94535  14
   0 -24  -7 32.9648 5.68679  14
   0 -24   7 23.2634 4.79299  10
   0 -24  -7 20.7453 4.30157   2
   0 -24   7 21.5396 3.86969   1
   0 -24   8 359.485 10.4368   1
   0 -24   8 360.114 12.2962  10
   0 -24   8 353.046 10.5710  14
   0 -24  -8 346.667 13.3662  14
   0 -24  -8 367.307 11.7150   2
   0 -24  -8 362.721 10.9800  11
   0 -24  -9 0.29899 4.19000   2
   0 -24  -9 6.53352 5.02275  14
   0 -24   9 9.69696 3.27350   1
   0 -24   9 6.96081 3.43583  14
   0 -24  -9 0.24798 3.61895  11
   0 -24 -10 151.798 9.18769  14
   0 -24  10 143.455 5.95265   1
   0 -24  10 146.670 5.97800  14
   0 -24 -10 147.747 7.14860  11
   0 -24 -11 88.8556 7.87140  14
   0 -24  11 90.5422 4.76140   1
   0 -24  11 93.6267 4.87224  14
   0 -24 -11 82.0239 6.20162  11
   0 -24  12 429.946 9.96632   3
   0 -24  12 462.104 11.5961   1
   0 -24 -12 481.140 16.5650  14
   0 -24  12 469.334 11.6116  14
   0 -24  12 470.004 11.7273  13
   0 -24 -12 469.296 14.0307  11
   0 -24  13 548.833 13.3088   4
   0 -24  13 515.110 17.0511  10
   0 -24  13 559.266 13.0365   1
   0 -24 -13 530.513 18.2496  14
   0 -24  13 544.632 11.9561   3
   0 -24  13 547.303 13.2533  13
   0 -24  13 534.289 12.9050  14
   0 -24 -13 556.935 16.9716   2
   0 -24  14 12.5441 3.24302   4
   0 -24  14 14.1978 5.39953  10
   0 -24 -14 12.7694 6.03193  14
   0 -24  14 14.0011 2.62060   3
   0 -24 -14 27.8286 5.49765   2
   0 -24  14 18.5228 2.91005   1
   0 -24  14 16.2498 3.15728  13
   0 -24  15 46.3796 4.33702   4
   0 -24  15 49.6672 6.70375  10
   0 -24 -15 38.9448 7.22604  14
   0 -24  15 46.1755 3.37617   3
   0 -24 -15 52.2314 6.83093   2
   0 -24  15 43.6892 3.33530   1
   0 -24  15 43.8265 3.74277  13
   0 -24  16 6.24422 2.91793  13
   0 -24 -16-5.36353 5.47044  11
   0 -24  16-5.68227 5.44560  10
   0 -24 -16-1.62498 6.11451  14
   0 -24  16 3.73592 2.70345   3
   0 -24  16 4.69808 2.30291   1
   0 -24 -16 0.90674 5.45277   2
   0 -24  16 4.29553 3.46522   4
   0 -24 -17 4.87820 5.50244  11
   0 -24  17 1.98693 5.60717  10
   0 -24 -17-6.69044 6.32745  14
   0 -24  17 1.23696 2.85221   3
   0 -24  17 3.70376 3.77863   4
   0 -24  17-4.73996 4.18691   2
   0 -24 -17 3.35022 5.60323   2
   0 -24  17 3.33340 2.17738   1
   0 -24  18 3.57232 5.22849  11
   0 -24 -18 5.16579 5.44232  11
   0 -24 -18 0.57344 5.88717  14
   0 -24  18 6.49336 3.09520   3
   0 -24  18 6.15997 3.90177   4
   0 -24 -18-4.54158 5.92319   2
   0 -24  18 5.26189 2.09375   1
   0 -24  19 14.4266 4.66856   4
   0 -24 -19 27.3388 6.68845  11
   0 -24  19 24.5327 6.40724  11
   0 -24 -19 21.7819 7.59260  14
   0 -24  19 16.0998 3.77708   3
   0 -24  20 4.67414 4.57507   6
   0 -24  20 3.86718 3.66593   3
   0 -24  20-2.98723 6.01611  11
   0 -24 -20-7.70422 6.67485  11
   0 -24 -20-1.81423 6.89974  14
   0 -24  21 234.575 9.43178   6
   0 -24  21 228.368 10.6309   2
   0 -24  21 250.572 8.60369   3
   0 -24 -21 230.530 12.1299  11
   0 -24  21 258.542 12.7967  11
   0 -24 -21 236.876 13.6298  14
   0 -24  22 45.9728 5.57387   6
   0 -24  22 43.6596 4.80674   3
   0 -24 -22 33.0478 8.50646  14
   0 -24  22 47.9326 7.57268  12
   0 -24 -22 42.7923 7.92845  11
   0 -24  22 28.7100 7.48429  11
   0 -24  22 38.2108 6.62812   2
   0 -24  23 96.9452 8.18812   2
   0 -24  23 98.9548 7.88818   4
   0 -24  23 82.7079 8.37635  12
   0 -24  23 96.2826 9.56509  11
   0 -24 -23 87.3505 9.99266  14
   0 -24  24 134.048 9.74200  12
   0 -24  24 171.037 10.1585   2
   0 -24  24 153.385 9.26216   4
   0 -24  24 144.330 11.2976  11
   0 -24 -24 166.824 12.2761  14
   0 -24  25 66.7966 8.15269  12
   0 -24  25 84.7783 8.38314   2
   0 -24  25 69.6922 7.60945   4
   0 -24  25 82.4049 9.90557  11
   0 -24 -25 83.2602 10.5693  14
   0 -24  26 19.3770 8.16400  11
   0 -24  26 22.0111 7.18649   9
   0 -24  26 26.3934 7.25313  12
   0 -24  26 27.6031 7.15789   2
   0 -24 -26 20.9374 8.18488  14
   0 -24  26 35.7706 6.93552   4
   0 -24  27 12.5799 8.50624  11
   0 -24  27 15.2665 7.27007   9
   0 -24  27 4.61080 6.67393   8
   0 -24  27 8.97973 6.79150  12
   0 -24 -27 19.9800 9.30866  14
   0 -24  27 5.79728 7.01380   2
   0 -24  27 3.82462 6.58167   4
   0 -24  28 195.398 12.1698   9
   0 -24  28 212.997 11.8422   8
   0 -24  28 184.524 14.1238  11
   0 -24 -28 196.057 14.1276  14
   0 -24  28 209.989 12.5346   2
   0 -24  28 205.461 11.5947   4
   0 -24  29 19.0983 7.47625   9
   0 -24  29 12.2278 7.16629   8
   0 -24  29-3.80003 9.14262  11
   0 -24 -29 4.46071 8.68445  14
   0 -24  29 20.2518 7.73097   2
   0 -24  29 9.53007 7.07447   4
   0 -24  30-1.13759 7.38870   9
   0 -24  30 2.13654 7.47033   8
   0 -24  30 6.67167 7.07323   4
   0 -24 -30 0.75784 9.13582  14
   0 -24  30-5.55042 8.85314  11
   0 -24  30-1.20965 7.62896   2
   0 -24  31 34.6341 8.65078   8
   0 -24  31 43.7618 8.68188   9
   0 -24  31 41.9290 8.77979   4
   0 -24 -31 40.1242 10.5448  14
   0 -24  31 34.6491 10.9118  11
   0 -24  31 27.1228 8.62899   2
   0 -24  32 44.6757 9.69436   2
   0 -24 -32 16.4755 10.3725  14
   0 -24  32 25.6197 8.34778   9
   0 -24  32 21.5678 8.57813   8
   0 -24  32 47.1457 11.3078  11
   0 -24 -32 41.7618 12.0797   6
   0 -24  33 73.7738 10.6968   2
   0 -24  33 84.9891 10.7573   8
   0 -24 -33 86.0869 12.2008  14
   0 -24  33 80.9760 12.8579  11
   0 -24 -33 79.2152 13.0304   6
   0 -22   0 72.8409 6.01855   5
   0 -22   0 66.6401 5.81777  14
   0 -22  -1 176.858 8.25706  14
   0 -22   1 169.172 7.95365  14
   0 -22  -1 160.892 8.70345   7
   0 -22  -1 198.349 8.87140   5
   0 -22   1 193.463 8.65400   5
   0 -22   1 188.718 7.72641  10
   0 -22   2 425.780 12.6708  14
   0 -22  -2 435.821 13.5620  14
   0 -22  -2 419.321 13.7017   7
   0 -22   2 415.974 13.1898   5
   0 -22  -2 414.180 13.4940   5
   0 -22   2 416.780 12.4057  10
   0 -22   3 393.064 11.8266  10
   0 -22   3 389.712 11.3380   1
   0 -22  -3 387.312 10.5443   2
   0 -22  -3 360.509 12.7673   7
   0 -22  -3 378.427 12.7323  14
   0 -22   3 368.210 11.5202  14
   0 -22   3 365.594 12.1748   5
   0 -22   4 121.927 6.56621  10
   0 -22   4 114.010 5.95184   1
   0 -22  -4 107.969 5.57969   2
   0 -22  -4 123.123 7.73723   7
   0 -22   4 121.567 6.38548  14
   0 -22   4 126.068 7.05382   5
   0 -22   5 16.1298 3.70863   1
   0 -22   5 21.2472 4.71858   5
   0 -22   5 15.8275 3.94349  14
   0 -22  -5 12.3656 3.64053   2
   0 -22   5 19.1596 4.28501  10
   0 -22   6 407.268 11.2821   1
   0 -22   6 409.745 12.7777   5
   0 -22   6 420.400 11.6690  14
   0 -22  -6 406.161 11.9196   2
   0 -22   6 399.693 12.6338  10
   0 -22   7 29.4991 3.86315   1
   0 -22   7 39.2518 5.15400   5
   0 -22   7 38.1189 4.13904  14
   0 -22  -7 42.6084 4.71184   2
   0 -22   7 32.2615 4.85927  10
   0 -22   8 209.234 8.95523  10
   0 -22   8 207.590 7.21683   1
   0 -22  -8 207.351 7.88684  11
   0 -22   8 204.960 7.34598  14
   0 -22  -8 203.799 8.36515   2
   0 -22   8 211.190 8.94234   5
   0 -22  -9 68.3642 5.60401   2
   0 -22   9 64.5640 5.85087  10
   0 -22   9 58.9818 4.09874   1
   0 -22   9 66.7365 5.67100   5
   0 -22  -9 50.4139 6.15143  14
   0 -22   9 59.2782 4.08984  14
   0 -22  -9 66.2620 5.13713  11
   0 -22 -10 5.41995 3.90492  11
   0 -22  10 7.32558 2.82210   1
   0 -22  10 4.26065 4.33255   5
   0 -22 -10 11.2779 5.31562  14
   0 -22 -10 7.98945 4.42630   2
   0 -22  10 6.80175 2.93510  14
   0 -22 -11 60.7537 5.46387  11
   0 -22  11 68.6191 3.64256   4
   0 -22  11 64.2374 5.85078   5
   0 -22  11 59.5529 3.79602   1
   0 -22 -11 70.9381 7.07415  14
   0 -22  11 63.9008 2.83963   3
   0 -22  11 54.9493 3.82030  14
   0 -22  11 58.1112 3.95212  13
   0 -22  12 10.7995 2.72527   4
   0 -22  12 10.3643 2.62947   1
   0 -22 -12 8.94660 5.54718  14
   0 -22  12 10.4785 2.19634   3
   0 -22  12 9.82450 2.63595  14
   0 -22  12 8.64968 2.96780  13
   0 -22 -12 15.3072 4.55488  11
   0 -22  13 540.035 12.7882  13
   0 -22 -13 527.318 17.6022  14
   0 -22  13 531.930 12.0766   3
   0 -22 -13 497.585 16.1542   2
   0 -22  13 539.589 12.4559   1
   0 -22  13 522.220 13.2671   4
   0 -22  14 69.2843 4.68424   4
   0 -22  14 74.9618 6.86997  10
   0 -22 -14 67.6798 7.57661  14
   0 -22  14 80.3771 3.89178   3
   0 -22 -14 72.5004 6.80359   2
   0 -22  14 71.7707 4.05303  13
   0 -22  14 71.9488 3.68040   1
   0 -22  15 18.1562 3.84596   4
   0 -22 -15 18.6896 5.66693  14
   0 -22  15 18.1377 2.96397   3
   0 -22 -15 14.1517 5.55971   2
   0 -22  15 21.0372 3.11664  13
   0 -22  15 19.8623 2.54836   1
   0 -22 -16 371.818 13.3724  11
   0 -22 -16 385.479 15.0742  14
   0 -22  16 365.442 9.93688   3
   0 -22  16 387.726 11.3925   4
   0 -22 -16 373.167 13.9324   2
   0 -22  16 364.606 8.89364   1
   0 -22  17 12.8711 5.24715  11
   0 -22 -17 14.4695 5.41925  11
   0 -22 -17 15.1422 6.28796  14
   0 -22  17 25.3096 3.54770   3
   0 -22  17 14.3180 4.04914   4
   0 -22 -17 20.0750 5.91041   2
   0 -22  17 17.4097 4.61159   2
   0 -22  17 16.5446 2.28414   1
   0 -22  18 43.1308 6.50875  11
   0 -22 -18 43.9301 6.33031  11
   0 -22  18 43.3260 5.08404   4
   0 -22 -18 42.4824 7.09926  14
   0 -22  18 42.1530 4.03435   3
   0 -22 -18 46.8037 6.95839   2
   0 -22  18 40.2755 2.59271   1
   0 -22  19 79.9907 6.16406   4
   0 -22  19 87.2835 6.05777   6
   0 -22 -19 97.9190 9.23014  14
   0 -22  19 62.4361 2.82122   1
   0 -22 -19 77.2520 7.68603  11
   0 -22  19 78.2199 7.61653  11
   0 -22  20 55.8886 5.62143   6
   0 -22 -20 65.4571 7.82125  11
   0 -22  20 55.5736 7.46664  11
   0 -22 -20 50.0778 8.17971  14
   0 -22  21 66.3029 5.72003   6
   0 -22 -21 75.6914 8.20579  11
   0 -22  21 58.6092 7.94246  11
   0 -22  21 70.0958 7.48639  12
   0 -22  21 61.3787 6.71201   2
   0 -22 -21 78.2877 8.98859  14
   0 -22  22 21.9885 4.78510   6
   0 -22  22 14.7505 7.27638  11
   0 -22 -22 21.8095 7.00231  11
   0 -22  22 11.7630 6.20729  12
   0 -22  22 16.3549 6.05109   2
   0 -22 -22 21.5717 7.67940  14
   0 -22  23 82.0407 7.43020   4
   0 -22  23 91.5950 7.97581  12
   0 -22  23 80.2561 6.16909   6
   0 -22  23 86.8440 8.00917   2
   0 -22  23 83.8506 8.83816  11
   0 -22 -23 85.4812 9.70315  14
   0 -22  24 7.84322 5.99306  12
   0 -22  24 2.75361 6.20041   2
   0 -22  24 2.50466 5.73483   4
   0 -22  24-1.81177 7.15878  11
   0 -22 -24 1.89042 7.22760  14
   0 -22  25 5.06570 7.66014  11
   0 -22  25 22.8628 6.46424  12
   0 -22  25 10.6575 6.41766   2
   0 -22  25 28.8137 7.24476   9
   0 -22  25 20.3617 6.23398   4
   0 -22 -25 32.2612 8.26892  14
   0 -22  26 16.5885 8.59613  11
   0 -22  26 20.1000 6.68202  12
   0 -22  26 22.4644 7.15487   2
   0 -22  26 30.3468 7.26014   9
   0 -22  26 26.2187 6.81200   4
   0 -22 -26 30.3593 8.53263  14
   0 -22  27-4.16249 8.24409  11
   0 -22  27 7.58070 6.40756  12
   0 -22 -27 4.72350 7.99921  14
   0 -22  27 11.7977 7.19067   2
   0 -22  27 4.44697 6.62558   4
   0 -22  27 6.17660 6.50723   9
   0 -22  28 35.5888 7.83852   9
   0 -22  28 26.4320 7.84219   2
   0 -22 -28 43.4663 9.53913  14
   0 -22  28 37.6575 9.66109  11
   0 -22  28 50.4772 8.08782   4
   0 -22  29 31.3440 7.93794   9
   0 -22  29 37.4633 8.52726   8
   0 -22  29 54.1836 8.88666   2
   0 -22 -29 52.0903 10.2158  14
   0 -22  29 42.3424 10.5480  11
   0 -22  29 41.0313 8.42066   4
   0 -22  30 140.167 11.4598   9
   0 -22  30 158.640 12.1709   8
   0 -22  30 188.368 14.7079  11
   0 -22  30 161.281 12.4908   2
   0 -22 -30 154.358 13.6891  14
   0 -22  30 166.468 11.9656   4
   0 -22 -31 26.2848 10.6887   6
   0 -22  31 23.4430 8.43374   4
   0 -22  31 13.1096 7.78589   9
   0 -22  31 23.1235 8.29416   8
   0 -22  31 27.9089 10.3187  11
   0 -22 -31 27.6667 8.81080  12
   0 -22 -31 26.3286 9.70272  14
   0 -22  31 31.4849 8.96620   2
   0 -22  32 46.9814 11.1360  11
   0 -22  32 41.6326 9.42837   8
   0 -22  32 28.7386 8.51698   9
   0 -22  32 32.0427 8.94668   4
   0 -22 -32 32.7483 10.2989  14
   0 -22 -32 35.0405 11.5135   6
   0 -22  32 20.7507 9.57752   2
   0 -22  33 297.842 18.8356  11
   0 -22  33 309.510 16.2700   4
   0 -22  33 291.577 16.2214   8
   0 -22  33 327.255 17.1567   2
   0 -22 -33 300.714 18.5684   6
   0 -22 -33 304.099 17.4519  14
   0 -20   0 17.0226 4.47309   5
   0 -20   0 18.4498 4.26083  14
   0 -20   0 17.9168 4.91752   7
   0 -20   1 971.360 23.2903  14
   0 -20  -1 982.054 23.7031  14
   0 -20  -1 1027.07 24.3946   7
   0 -20   1 1020.10 24.4158   7
   0 -20  -1 1019.73 24.1588   5
   0 -20   1 984.635 23.7392   5
   0 -20   1 989.461 22.9024  10
   0 -20   2 422.058 12.1655   1
   0 -20   2 445.363 12.5504  14
   0 -20  -2 440.991 13.4043  14
   0 -20  -2 430.938 13.6718   7
   0 -20   2 444.543 13.2318   5
   0 -20  -2 455.085 13.6180   5
   0 -20   2 450.341 12.4744  10
   0 -20   3 189.745 7.28713   1
   0 -20   3 193.820 7.70884  14
   0 -20  -3 199.637 8.72867  14
   0 -20  -3 194.699 8.81530   7
   0 -20   3 175.568 7.52547  10
   0 -20   3 180.821 8.11501   5
   0 -20   4 170.010 7.25194  10
   0 -20   4 178.686 6.81947   1
   0 -20  -4 159.167 6.46054   2
   0 -20  -4 178.955 8.50376   7
   0 -20  -4 172.338 8.34632  14
   0 -20   4 161.266 6.89194  14
   0 -20   4 157.960 7.49198   5
   0 -20   5 72.1434 5.19567  10
   0 -20   5 74.2710 4.65861   1
   0 -20  -5 60.6192 4.69632   2
   0 -20  -5 60.4309 5.91478   7
   0 -20  -5 58.6120 6.17289  14
   0 -20   5 59.1365 4.62207  14
   0 -20   5 62.8409 5.47335   5
   0 -20   6 352.793 11.5150  10
   0 -20   6 357.572 10.1752   1
   0 -20  -6 366.326 10.9159   2
   0 -20  -6 382.764 12.5995   7
   0 -20   6 376.399 10.5601  14
   0 -20   6 391.437 11.8375   5
   0 -20  -7 172.582 6.78649  11
   0 -20   7 163.775 7.66523  10
   0 -20   7 171.984 6.23676   1
   0 -20  -7 169.573 7.30393   2
   0 -20  -7 167.854 8.48173   7
   0 -20   7 157.420 6.25027  14
   0 -20   7 174.668 7.71509   5
   0 -20  -8 877.234 20.6780  11
   0 -20   8 914.102 22.0713  10
   0 -20   8 879.563 19.5896   1
   0 -20  -8 881.882 21.3404   2
   0 -20  -8 887.673 22.6240   7
   0 -20   8 870.372 19.6440  14
   0 -20   8 910.825 21.7475   5
   0 -20   9 2383.86 47.9410  14
   0 -20  -9 2470.81 49.5952  11
   0 -20   9 2419.23 50.9636  10
   0 -20   9 2367.37 46.2524   3
   0 -20  -9 2443.25 50.3845   2
   0 -20   9 2436.15 47.9016   1
   0 -20  -9 2523.48 51.6498   7
   0 -20   9 2485.88 50.4565   5
   0 -20  10 1720.37 35.1324  14
   0 -20 -10 1758.76 38.1778   2
   0 -20 -10 1704.88 37.3215  11
   0 -20  10 1738.44 38.5616  10
   0 -20  10 1753.94 34.0119   3
   0 -20  10 1751.45 35.2090   1
   0 -20 -10 1788.25 39.1373   7
   0 -20  10 1757.30 37.9269   5
   0 -20  10 1739.52 34.9578   4
   0 -20 -11 230.802 9.33115  11
   0 -20  11 240.479 7.42230   4
   0 -20  11 249.540 6.57807   3
   0 -20  11 250.771 7.24364   1
   0 -20 -11 268.083 10.9677   7
   0 -20 -11 248.198 11.0951  14
   0 -20  11 251.715 7.15250  14
   0 -20  11 241.874 7.42133  13
   0 -20  12 751.058 17.2859   4
   0 -20  12 745.967 16.4192   1
   0 -20 -12 781.211 21.4660  14
   0 -20  12 762.198 16.1835   3
   0 -20  12 743.309 16.7531  13
   0 -20 -12 756.744 19.4820  11
   0 -20 -13 327.448 11.4641  11
   0 -20  13 329.886 9.56281   4
   0 -20 -13 339.571 13.0830  14
   0 -20  13 323.373 8.51983   3
   0 -20  13 324.978 8.75727  13
   0 -20  13 334.287 8.37235   1
   0 -20  14 82.5004 5.07033   4
   0 -20 -14 100.335 7.85153  14
   0 -20  14 84.1535 4.16897   3
   0 -20 -14 81.3883 6.91280   2
   0 -20  14 86.7047 4.15600  13
   0 -20  14 81.4680 3.59020   1
   0 -20 -15 21.5691 5.70060  14
   0 -20  15 20.4970 3.10261   3
   0 -20  15 17.9570 3.74453   4
   0 -20 -15 18.6195 5.28296   2
   0 -20  15 22.4861 2.38198   1
   0 -20 -16 66.1140 6.93507  11
   0 -20  16 79.2156 5.43597   4
   0 -20 -16 64.9270 7.12100   2
   0 -20  16 77.6636 3.36903   1
   0 -20  17 33.2217 2.52491   1
   0 -20 -17 33.2294 6.63373  14
   0 -20  17 44.4904 4.81464   4
   0 -20  17 31.6120 5.12423   2
   0 -20 -17 45.5115 6.51971   2
   0 -20 -17 31.0097 6.02871  11
   0 -20  17 31.4694 5.76270  11
   0 -20 -18 110.648 8.38095  11
   0 -20  18 131.469 8.48774  11
   0 -20 -18 112.746 8.89483  14
   0 -20  18 139.258 7.30679   4
   0 -20 -18 123.148 8.85719   2
   0 -20  18 138.270 6.68033   6
   0 -20  18 115.258 3.93309   1
   0 -20  19 17.2541 2.07030   1
   0 -20  19 18.8430 6.12422  11
   0 -20 -19 17.9182 6.11840  11
   0 -20  19 22.5823 4.39688   6
   0 -20 -19 23.8625 6.97702  14
   0 -20  20 71.1629 2.90596   1
   0 -20 -20 83.7803 8.86562  14
   0 -20 -20 109.613 8.62421  11
   0 -20  20 90.8798 8.26533  11
   0 -20  20 91.5975 6.02618   6
   0 -20  21-0.26318 1.49688   1
   0 -20  21 6.16022 4.41213   6
   0 -20  21-6.15283 6.82170  11
   0 -20 -21 11.0349 6.68635  11
   0 -20 -21 11.5293 6.91001  14
   0 -20  21 6.62181 5.58045   2
   0 -20  22 3.13321 4.40511   6
   0 -20  22 4.32631 6.76287  11
   0 -20  22 12.5788 5.73900   4
   0 -20 -22 6.20798 6.99515  14
   0 -20  22 5.80992 5.96638   2
   0 -20  23 96.4348 6.38313   6
   0 -20  23 85.4154 9.14319  11
   0 -20  23 80.4066 7.76022   4
   0 -20  23 107.586 8.55225   2
   0 -20 -23 92.6497 9.30469  14
   0 -20  24 122.763 8.64245  12
   0 -20  24 144.201 9.45567   9
   0 -20  24 118.390 7.26809   6
   0 -20  24 126.795 8.85865   4
   0 -20 -24 143.065 10.7831  14
   0 -20  24 136.445 10.8205  11
   0 -20  24 134.195 9.59024   2
   0 -20  25-6.91134 7.26276  11
   0 -20  25 2.45949 6.08251   2
   0 -20  25 5.14017 5.86860   9
   0 -20  25 2.28531 5.82723   4
   0 -20  25 3.88522 5.56616  12
   0 -20 -25-4.25835 7.21090  14
   0 -20  26 29.6194 8.44330  11
   0 -20  26 22.3038 7.18337   2
   0 -20  26 40.4907 7.03587   9
   0 -20  26 29.0011 6.88613   4
   0 -20  26 18.0495 6.27703  12
   0 -20 -26 33.0219 8.24115  14
   0 -20  27 25.4730 8.65609  11
   0 -20  27 18.9385 6.52388   9
   0 -20  27 14.6298 6.17915  12
   0 -20  27 23.4483 6.98922   4
   0 -20 -27 36.9539 8.82596  14
   0 -20  27 23.4302 7.24712   2
   0 -20  28 7.90892 6.65761   9
   0 -20 -28 19.2237 6.35461   9
   0 -20  28 17.1448 7.27510   2
   0 -20  28 16.6315 7.05855   4
   0 -20 -28 13.6875 8.04533  14
   0 -20  28 5.04403 8.26855  11
   0 -20  29 13.5732 7.34905   9
   0 -20  29 11.3727 8.15042   2
   0 -20  29 9.02340 7.75063   4
   0 -20  29 15.7900 9.36288  11
   0 -20 -29 11.3138 8.95988  14
   0 -20 -30 832.490 29.3853   6
   0 -20  30 863.546 29.9389  11
   0 -20  30 899.139 27.2473   4
   0 -20  30 859.504 25.7639   9
   0 -20  30 883.753 27.0352   8
   0 -20 -30 848.186 25.8765  12
   0 -20  30 886.628 27.7547   2
   0 -20 -30 887.443 28.4964  14
   0 -20 -31 59.5371 11.2781  14
   0 -20  31 55.0906 10.1243   4
   0 -20  31 78.6650 10.8678   8
   0 -20  31 56.4379 9.32321   9
   0 -20  31 71.1449 12.1423  11
   0 -20  31 57.5106 10.6124   2
   0 -20 -31 82.1615 12.6364   6
   0 -20 -32 37.3549 9.95576  14
   0 -20  32 51.0925 9.54144   4
   0 -20  32 25.4933 9.10289   8
   0 -20  32 40.8395 9.71568   2
   0 -20 -32 51.3855 11.2731   6
   0 -20  32 45.0449 11.1115  11
   0 -20  33 77.7134 12.3381  11
   0 -20  33 75.1873 10.7607   8
   0 -20  33 70.8379 10.8791   4
   0 -20 -33 108.137 11.6418  14
   0 -20 -33 74.9691 12.4428   6
   0 -20  33 89.9753 10.8867   2
   0 -20  34 31.1646 11.7550  11
   0 -20  34 41.4693 9.80166   4
   0 -20  34 28.9759 9.74219   8
   0 -20  34 39.7682 10.3763   2
   0 -20 -34 37.8127 10.1568  14
   0 -20 -34 39.1297 11.1374   6
   0 -18   0 47.1324 5.04427   7
   0 -18   0 47.4175 5.09973   5
   0 -18   0 58.6980 4.96350  14
   0 -18   1 182.629 7.03299   1
   0 -18  -1 176.350 7.70550  14
   0 -18   1 176.364 7.09421  14
   0 -18   1 177.499 7.89825   7
   0 -18  -1 188.280 8.13926   7
   0 -18  -1 199.270 8.06499   5
   0 -18   1 190.478 7.68481   5
   0 -18   1 178.614 6.94437  10
   0 -18   2 334.897 9.73730   1
   0 -18   2 318.225 9.76456  14
   0 -18  -2 326.329 10.7310  14
   0 -18  -2 300.179 10.7468   7
   0 -18  -2 333.518 10.7851   5
   0 -18   2 328.829 10.3824   5
   0 -18   2 324.883 9.81419  10
   0 -18   3 36.9128 3.86716   1
   0 -18   3 32.2976 3.89941  14
   0 -18  -3 33.7302 4.69349  14
   0 -18  -3 35.2667 4.95673   7
   0 -18   3 33.4068 3.91843  10
   0 -18   3 36.3022 4.41667   5
   0 -18   4 164.474 6.77357  10
   0 -18   4 162.646 6.15221   1
   0 -18  -4 152.529 6.16604   2
   0 -18  -4 167.294 7.70290   7
   0 -18  -4 152.543 7.64962  14
   0 -18   4 159.874 6.35323  14
   0 -18   4 158.316 7.10422   5
   0 -18   5 267.480 9.30033  10
   0 -18   5 272.772 8.21547   1
   0 -18  -5 272.943 8.68580   2
   0 -18  -5 280.110 10.1477   7
   0 -18  -5 294.525 10.5216  14
   0 -18   5 266.955 8.38494  14
   0 -18   5 278.605 9.34617   5
   0 -18   6-0.24751 3.63985  10
   0 -18   6-1.54062 2.83026   1
   0 -18  -6 0.21200 3.47900   2
   0 -18  -6 4.00451 4.52278   7
   0 -18   6 2.77207 2.99867  14
   0 -18  -6 4.58482 4.70480  14
   0 -18   6-2.16220 3.95258   5
   0 -18  -7 86.4314 5.03760  11
   0 -18   7 84.8929 5.67806  10
   0 -18   7 88.5920 4.35634   1
   0 -18  -7 90.0068 5.47757   2
   0 -18  -7 82.8774 6.44581   7
   0 -18  -7 88.0047 6.67940  14
   0 -18   7 78.4077 4.39196  14
   0 -18   7 80.7794 5.48536   5
   0 -18  -8 194.655 8.04039   2
   0 -18   8 188.149 4.93901   3
   0 -18  -8 182.452 7.28144  11
   0 -18   8 192.824 8.06652  10
   0 -18   8 194.717 6.28339  14
   0 -18   8 195.263 6.21198   1
   0 -18   8 188.951 7.89074   5
   0 -18   8 195.229 5.47550   4
   0 -18  -8 189.835 8.64682   7
   0 -18  -9 414.839 12.4288   2
   0 -18  -9 422.513 12.0124  11
   0 -18   9 412.332 12.8226  10
   0 -18   9 411.929 9.25581   3
   0 -18   9 412.858 10.2428  14
   0 -18   9 427.035 10.2342   1
   0 -18   9 413.406 9.98967   4
   0 -18  -9 386.438 13.0536   7
   0 -18 -10 356.712 11.5136   2
   0 -18 -10 348.654 10.9260  11
   0 -18  10 360.672 11.7875  10
   0 -18  10 320.172 8.09262   3
   0 -18 -10 361.099 12.0634   7
   0 -18  10 333.400 8.60092   1
   0 -18  10 332.710 8.55543  14
   0 -18  10 335.082 8.83406  13
   0 -18  10 344.065 8.97190   4
   0 -18  11 43.7259 3.50902   4
   0 -18  11 42.4989 2.98103   1
   0 -18 -11 43.1990 4.92009  11
   0 -18  11 47.6802 3.05763   3
   0 -18  11 44.4075 2.93637  14
   0 -18  11 47.2608 3.34043  13
   0 -18 -11 43.9960 5.50774   2
   0 -18 -12 998.514 23.9054  11
   0 -18  12 996.707 20.9794   3
   0 -18  12 1009.12 22.1079   4
   0 -18  12 985.592 21.0967  13
   0 -18  12 1003.13 20.7261   1
   0 -18 -13 70.4028 6.14807  11
   0 -18  13 76.9276 4.72921   4
   0 -18  13 73.9094 3.94665  13
   0 -18  13 73.3436 3.45959   1
   0 -18 -13 77.1076 7.03193  14
   0 -18  14 19.2901 3.71194   4
   0 -18 -14 21.8184 5.46111  14
   0 -18  14 24.1422 2.44383   1
   0 -18  15 192.870 7.76995   4
   0 -18 -15 200.722 9.68523   2
   0 -18 -15 179.417 9.80969  14
   0 -18  15 186.456 5.36604   1
   0 -18  16 58.1045 5.07748   4
   0 -18 -16 77.4050 6.87830   2
   0 -18 -16 67.0037 7.06785  14
   0 -18  16 61.5149 3.00989   1
   0 -18  17 129.665 4.27181   1
   0 -18  17 129.607 6.45665   6
   0 -18  17 135.829 7.09796   4
   0 -18 -17 129.433 8.30285  11
   0 -18  17 135.644 8.56971  11
   0 -18 -17 128.418 8.81715  14
   0 -18  17 139.036 7.64877   2
   0 -18 -17 140.593 8.84605   2
   0 -18  18 5.37151 3.81498   6
   0 -18  18 4.70387 5.27732  11
   0 -18 -18 8.78992 5.81403  11
   0 -18  18 6.04243 4.50102   4
   0 -18  18 7.47167 2.12120   1
   0 -18 -18 7.04726 5.91456  14
   0 -18  19 29.9377 6.17149  11
   0 -18 -19 34.6779 6.15054  11
   0 -18 -19 32.4785 6.26374  14
   0 -18  19 33.6613 4.40346   6
   0 -18  19 34.2541 2.51572   1
   0 -18  20 29.2607 2.48467   1
   0 -18 -20 31.5658 6.37666  11
   0 -18  20 37.4509 6.70218  11
   0 -18  20 30.5524 4.61820   6
   0 -18 -20 20.4712 6.36245  14
   0 -18  20 29.6405 5.67971   2
   0 -18  21 6.98631 2.15881   1
   0 -18  21 3.00529 4.16383   6
   0 -18  21 21.3093 6.61868  11
   0 -18 -21-0.99674 6.26009  11
   0 -18 -21 6.68134 6.24079  14
   0 -18  21 6.73221 5.53015   2
   0 -18  22 121.024 4.15130   1
   0 -18  22 144.106 7.28836   6
   0 -18  22 143.616 8.78255   4
   0 -18  22 148.803 10.3072  11
   0 -18 -22 138.124 10.2348  14
   0 -18  22 126.570 8.63565   2
   0 -18  23 169.556 9.94549   2
   0 -18  23 143.991 9.25577   9
   0 -18  23 166.055 7.72552   6
   0 -18  23 137.334 4.40889   1
   0 -18  23 153.246 9.27940   4
   0 -18  23 144.978 10.8254  11
   0 -18 -23 150.141 10.5608  14
   0 -18  24 153.782 9.49374   9
   0 -18  24 133.358 8.90416   4
   0 -18  24 140.631 9.66114   2
   0 -18  24 148.960 11.0232  11
   0 -18 -24 137.918 10.2438  14
   0 -18  25 9.22865 5.59364   9
   0 -18  25 10.8237 6.11559   4
   0 -18  25 9.98920 6.43724   2
   0 -18  25 13.0840 7.20412  11
   0 -18 -25 4.00679 6.78715  14
   0 -18  26 17.9478 6.23891   9
   0 -18  26 19.6088 7.71603  11
   0 -18  26 27.8302 6.83425   4
   0 -18  26 14.2071 6.74421   2
   0 -18 -26 4.69316 7.30965  14
   0 -18 -27 40.2430 8.23913  14
   0 -18  27 31.9665 7.11401   4
   0 -18 -27 27.5785 6.02390   9
   0 -18  27 21.0721 6.46352   9
   0 -18  27 30.7866 8.20673  11
   0 -18  27 30.0950 6.19096  12
   0 -18  27 28.7549 7.40570   2
   0 -18  28-2.33476 6.13970   9
   0 -18 -28 1.78865 5.71849   9
   0 -18  28 11.4413 7.82827  11
   0 -18  28 1.10241 6.81594   4
   0 -18  28-4.64132 7.34962   2
   0 -18 -28 9.82703 7.61184  14
   0 -18 -29 133.649 10.1989  12
   0 -18 -29 108.647 11.0580  14
   0 -18  29 149.991 11.1066   4
   0 -18  29 128.382 9.98010   9
   0 -18  29 126.367 12.5133  11
   0 -18  29 135.569 11.1525   2
   0 -18 -29 142.554 12.4747   6
   0 -18 -30 207.700 12.1377  12
   0 -18  30 224.748 15.0108  11
   0 -18  30 200.143 11.5037   9
   0 -18 -30 198.502 13.2513  14
   0 -18  30 215.495 13.3051   4
   0 -18 -30 209.352 14.6347   6
   0 -18  30 177.447 13.0630   2
   0 -18  31 91.9055 12.5945  11
   0 -18  31 104.572 9.90832   9
   0 -18  31 110.237 11.1630   8
   0 -18 -31 111.060 11.6743  14
   0 -18  31 99.0971 10.9874   4
   0 -18 -31 83.4340 11.9553   6
   0 -18  31 122.107 11.6083   2
   0 -18  32 62.6193 11.9445  11
   0 -18  32 58.1571 10.1678   8
   0 -18 -32 83.7971 10.8007  14
   0 -18  32 96.2667 11.1696   4
   0 -18 -32 85.6253 12.6717   6
   0 -18  32 86.4424 11.3690   2
   0 -18  33 34.2815 11.1169  11
   0 -18  33 57.9389 10.1180   8
   0 -18 -33 41.9502 9.79178  14
   0 -18  33 43.6206 9.80197   4
   0 -18 -33 28.2128 10.2162   6
   0 -18  33 52.5568 9.79663   2
   0 -18  34 115.888 13.9571  11
   0 -18  34 127.454 12.5428   8
   0 -18 -34 120.238 12.1134  14
   0 -18  34 115.399 12.0293   4
   0 -18 -34 123.976 13.2122   6
   0 -18  34 116.803 12.4569   2
   0 -18  35 9.46320 10.9123  11
   0 -18 -35 16.0344 9.13175  14
   0 -18  35 15.0042 9.25778   4
   0 -18  35 16.3227 9.46049   2
   0 -18  35 2.87766 9.03710   8
   0 -18 -35 3.18547 9.64769   6
   0 -16   0 218.476 7.59772   1
   0 -16   0 233.840 8.29909   5
   0 -16   0 222.608 8.46063   7
   0 -16   0 225.394 7.90528  14
   0 -16   0 224.935 7.44016  10
   0 -16   1 11.9326 3.10640   1
   0 -16  -1 9.02190 3.53683  14
   0 -16   1 12.9338 3.40128  14
   0 -16  -1 13.0630 3.79277   7
   0 -16   1 6.74115 3.33804   5
   0 -16  -1 12.3841 3.61124   5
   0 -16   1 7.87824 2.65363  10
   0 -16   2 10.7981 3.06946  10
   0 -16   2 12.2651 3.00459   1
   0 -16   2 11.5414 3.35940   5
   0 -16  -2 11.4129 3.82534   7
   0 -16  -2 12.5957 3.90686   5
   0 -16   2 18.0458 3.16634  14
   0 -16  -2 9.73487 3.52309  14
   0 -16   3 49.7680 3.71753   1
   0 -16   3 46.6095 3.77104  10
   0 -16  -3 45.8478 4.65573   7
   0 -16   3 51.5389 3.80781  14
   0 -16  -3 46.7768 4.73224  14
   0 -16   3 40.5922 4.11840   5
   0 -16   4 49.1702 4.24225   5
   0 -16   4 49.0956 3.59578   1
   0 -16   4 53.9337 4.04311  10
   0 -16  -4 52.3794 4.79208   7
   0 -16  -4 50.8305 4.79630  14
   0 -16   4 50.7054 3.73495  14
   0 -16  -4 43.4900 3.69813   2
   0 -16   5 185.199 7.18061   5
   0 -16   5 176.067 5.93307   1
   0 -16   5 179.079 7.03017  10
   0 -16  -5 173.254 7.52574   7
   0 -16   5 180.337 6.17936  14
   0 -16  -5 195.967 7.93525  14
   0 -16  -5 169.918 6.61628   2
   0 -16   6 299.483 9.38305   5
   0 -16   6 296.164 9.35072  10
   0 -16   6 290.337 7.89408   1
   0 -16  -6 285.133 9.82967   7
   0 -16   6 283.101 7.98235  14
   0 -16  -6 283.679 10.3445  14
   0 -16  -6 277.295 8.97150   2
   0 -16  -7 297.796 9.62475   2
   0 -16  -7 314.666 9.32832  11
   0 -16   7 309.044 9.95734  10
   0 -16   7 301.708 6.95637   3
   0 -16   7 305.306 8.13556   1
   0 -16  -7 312.800 10.3907   7
   0 -16   7 312.793 7.45571   4
   0 -16   7 311.114 9.78289   5
   0 -16   7 314.965 8.28466  14
   0 -16  -7 304.628 10.7463  14
   0 -16   8 323.969 8.37742  14
   0 -16  -8 343.756 10.4821   2
   0 -16  -8 319.487 9.77087  11
   0 -16   8 336.124 10.6706  10
   0 -16   8 325.379 7.57944   3
   0 -16   8 324.646 8.39720   1
   0 -16  -8 322.016 10.8259   7
   0 -16   8 330.203 8.14489   4
   0 -16  -8 326.724 11.5806  14
   0 -16  -9 50.3863 5.57687  14
   0 -16  -9 52.6171 4.87156  11
   0 -16   9 43.0067 3.04001   4
   0 -16   9 47.3414 2.72039   3
   0 -16  -9 42.3546 5.47834   7
   0 -16   9 43.1513 2.89173   1
   0 -16   9 43.5077 3.19503  13
   0 -16   9 44.4044 2.92392  14
   0 -16  -9 47.3355 5.00472   2
   0 -16 -10 236.078 8.70026  11
   0 -16  10 247.083 7.22815   4
   0 -16  10 233.099 6.41963   3
   0 -16  10 231.927 6.39437   1
   0 -16 -10 242.463 9.52151   7
   0 -16  10 237.013 6.31208  14
   0 -16  10 235.568 6.74954  13
   0 -16 -10 222.159 9.08983   2
   0 -16  11 38.8732 2.77155   1
   0 -16  11 48.5509 3.23871  13
   0 -16 -11 44.2637 5.18259   2
   0 -16 -11 43.5834 5.02495  11
   0 -16  11 34.5281 3.47124   4
   0 -16  12 140.500 4.57184   1
   0 -16 -12 153.173 7.46669  11
   0 -16  12 137.942 5.90034   4
   0 -16  12 136.515 5.07776  13
   0 -16  13 336.225 8.06171   1
   0 -16  13 319.597 9.88183   4
   0 -16 -13 348.846 11.6518  11
   0 -16  14 35.4004 4.13151   4
   0 -16  14 48.5575 2.79275   1
   0 -16 -15 135.810 8.37538   2
   0 -16  15 163.144 7.19266   4
   0 -16 -15 143.902 8.59680  14
   0 -16  15 151.489 4.63471   1
   0 -16  16 180.602 7.11025   6
   0 -16 -16 155.128 8.90951   2
   0 -16  16 185.468 8.19984   2
   0 -16  16 172.404 7.58956   4
   0 -16 -16 165.519 9.18001  14
   0 -16  16 167.002 5.00413   1
   0 -16  17 72.8785 3.23743   1
   0 -16 -17 58.7863 6.72209   2
   0 -16  17 64.2648 6.62214  11
   0 -16 -17 75.9387 6.83441  11
   0 -16 -17 73.5828 7.16442  14
   0 -16  17 70.3642 5.74605   4
   0 -16  17 66.3907 4.76591   6
   0 -16 -18 85.8826 7.61368  11
   0 -16  18 83.5575 7.54585  11
   0 -16  18 87.0631 6.52218  12
   0 -16 -18 73.9091 7.40045  14
   0 -16  18 104.092 6.85230   4
   0 -16  18 84.6178 5.44708   6
   0 -16  19 158.003 8.18655  12
   0 -16 -19 144.237 9.37676  11
   0 -16  19 158.136 9.57408  11
   0 -16  19 163.144 7.11733   6
   0 -16 -19 159.924 9.71278  14
   0 -16 -20 11.6476 5.94337  14
   0 -16  20 13.0044 5.16222  12
   0 -16  20 11.8670 5.79325  11
   0 -16 -20 11.2366 5.98516  11
   0 -16  20 6.02160 5.09807   2
   0 -16  20 11.7248 4.09887   6
   0 -16 -21 89.8298 8.39205  14
   0 -16  21 95.4096 7.44604   4
   0 -16  21 101.471 7.36872  12
   0 -16  21 109.491 9.11691  11
   0 -16  21 92.1545 6.06433   6
   0 -16  21 93.7670 7.78017   2
   0 -16  22 178.255 11.2380  11
   0 -16  22 171.949 9.98651   2
   0 -16  22 187.996 9.94394   4
   0 -16  22 172.424 9.40210   9
   0 -16 -22 176.227 10.8463  14
   0 -16  22 186.331 8.12337   6
   0 -16  23 10.6143 5.58885   9
   0 -16  23 30.1525 6.34677   4
   0 -16  23 24.5228 6.62592   2
   0 -16  23 20.6902 7.14014  11
   0 -16 -23 23.4241 7.17014  14
   0 -16  24 188.364 9.77069   9
   0 -16  24 162.289 9.87427   4
   0 -16  24 158.324 10.2318   2
   0 -16  24 154.827 11.1026  11
   0 -16 -24 156.546 10.5438  14
   0 -16  25 15.6930 5.65370   9
   0 -16  25 8.65590 7.11090  11
   0 -16  25 3.86749 6.05926   4
   0 -16 -25-5.91118 7.30189  14
   0 -16  25 7.09726 6.61317   2
   0 -16  26 85.3838 7.93377   9
   0 -16  26 101.228 10.3001  11
   0 -16  26 94.4472 9.02254   4
   0 -16  26 98.1948 9.22670   2
   0 -16 -26 102.485 9.44923  14
   0 -16 -27-6.20936 7.61199  14
   0 -16  27 8.60368 6.64947   4
   0 -16  27 6.48355 5.90551   9
   0 -16  27 3.40011 7.75882  11
   0 -16 -27-0.42949 6.48500  12
   0 -16  27 5.61121 6.92306   2
   0 -16 -28 40.7108 7.43014  12
   0 -16 -28 45.6071 8.22575  14
   0 -16  28 64.4691 8.79247   4
   0 -16  28 59.5412 7.57393   9
   0 -16  28 75.3831 10.2590  11
   0 -16  28 65.9004 9.22114   2
   0 -16 -28 54.7820 10.0153   6
   0 -16 -29 14.2267 7.25401  12
   0 -16 -29 22.4325 8.25435  14
   0 -16  29 46.8846 8.72572   4
   0 -16  29 22.4848 7.05645   9
   0 -16  29 30.5066 8.98141  11
   0 -16  29 20.3461 8.46665   2
   0 -16 -29 21.6287 9.11324   6
   0 -16 -30 32.4194 7.56490  12
   0 -16  30 35.7293 9.93649  11
   0 -16  30 18.7766 7.00573   9
   0 -16 -30 31.9615 8.81202  14
   0 -16  30 25.5026 8.59088   4
   0 -16 -30 19.5446 9.48888   6
   0 -16  30 30.3250 9.00621   2
   0 -16  31 0.80929 9.08584  11
   0 -16  31-3.72094 6.56217   9
   0 -16 -31 11.6890 7.97543  14
   0 -16  31 0.65082 7.60021   4
   0 -16 -31 10.3895 8.84932   6
   0 -16  31-3.36781 7.90546   2
   0 -16  32-2.52673 9.35280  11
   0 -16  32 12.4456 8.54473   8
   0 -16 -32 12.5267 8.25273  14
   0 -16  32-0.67983 8.48289   4
   0 -16 -32 19.1914 9.56745   6
   0 -16  32 7.01980 8.56324   2
   0 -16  33 5.25301 9.77733  11
   0 -16  33 24.5749 9.34558   8
   0 -16 -33 17.8388 7.95124  14
   0 -16  33 5.67403 8.38896   4
   0 -16 -33-2.91359 9.24936   6
   0 -16  33 13.8868 9.06028   2
   0 -16  34 34.5460 11.1403  11
   0 -16  34 58.9684 10.4260   8
   0 -16 -34 45.3229 9.44585  14
   0 -16  34 33.2301 9.73920   4
   0 -16 -34 48.4298 10.8435   6
   0 -16  34 27.3679 9.86452   2
   0 -16  35 26.3959 11.1040  11
   0 -16 -35 23.6437 9.08635  14
   0 -16  35 19.2057 9.97244   4
   0 -16  35 23.6721 9.96640   2
   0 -16  35 33.9420 10.3145   8
   0 -16 -35 44.1396 11.0061   6
   0 -14   0 1896.59 38.9381   5
   0 -14   0 1855.46 38.2849   1
   0 -14   0 1866.44 39.1779   7
   0 -14   0 1905.87 38.6630  14
   0 -14   0 1914.92 38.2251  10
   0 -14   1 5381.85 104.330  10
   0 -14   1 5390.61 102.012   8
   0 -14   1 5406.71 104.184   1
   0 -14  -1 5412.41 105.294   7
   0 -14  -1 5525.40 105.133   5
   0 -14   1 5598.16 104.890   5
   0 -14   1 5509.28 104.502  14
   0 -14  -1 5462.77 104.900  14
   0 -14   2 37.5602 3.40443  10
   0 -14   2 28.1231 3.03081   1
   0 -14   2 24.5415 3.41002   5
   0 -14  -2 40.5805 4.11742   7
   0 -14  -2 31.4797 3.98514   5
   0 -14  -2 24.8661 3.89657  14
   0 -14   2 28.5053 3.43853  14
   0 -14   3 2008.26 40.6846   1
   0 -14   3 2074.81 41.4800  10
   0 -14  -3 2078.80 42.2817   7
   0 -14   3 2053.05 40.9346  14
   0 -14  -3 2047.37 42.3221  14
   0 -14   3 2035.72 41.6653   5
   0 -14   4 34.8359 3.67645   5
   0 -14   4 34.8151 3.06411   1
   0 -14   4 33.2357 3.56971  10
   0 -14  -4 36.3015 4.18053   7
   0 -14  -4 32.0755 4.04907  14
   0 -14   4 30.7627 3.07968  14
   0 -14  -4 40.9904 3.37952   2
   0 -14   5 1569.44 32.5556   5
   0 -14   5 1577.38 32.6521  10
   0 -14   5 1552.55 31.1941   1
   0 -14  -5 1538.23 33.1241   7
   0 -14  -5 1577.54 33.5833  14
   0 -14   5 1538.20 31.2799  14
   0 -14  -5 1525.29 32.1222   2
   0 -14  -6 158.072 6.27907   2
   0 -14  -6 156.198 5.85381  11
   0 -14   6 167.932 6.45890  10
   0 -14   6 155.217 4.07786   3
   0 -14   6 163.592 5.09171   1
   0 -14  -6 165.400 6.97751   7
   0 -14   6 152.142 6.15019   5
   0 -14   6 160.720 4.45121   4
   0 -14   6 156.194 5.09382  14
   0 -14  -6 152.254 7.20662  14
   0 -14   7 68.2241 3.32205  14
   0 -14  -7 71.1136 4.72996   2
   0 -14  -7 67.6031 4.32925  11
   0 -14   7 69.1469 4.58131  10
   0 -14   7 69.2837 2.68721   3
   0 -14   7 69.0276 3.26893   1
   0 -14  -7 69.3066 5.08298   7
   0 -14   7 72.6735 3.12164   4
   0 -14  -7 68.3310 5.66238  14
   0 -14  -8 51.4712 5.41644  14
   0 -14  -8 57.8350 4.98563   7
   0 -14   8 56.3676 2.86693   1
   0 -14  -8 62.9643 4.56469  11
   0 -14   8 55.7308 3.11008   4
   0 -14   8 54.9698 2.67424   3
   0 -14   8 53.6367 2.93507  14
   0 -14   8 56.9139 3.13799  13
   0 -14  -8 50.3282 4.70172   2
   0 -14  -9 42.8284 4.54216  11
   0 -14  -9 44.4432 4.75520   2
   0 -14   9 54.0146 3.34150   4
   0 -14  -9 43.8505 5.41908  14
   0 -14  -9 41.7453 4.99943   7
   0 -14   9 47.3772 3.03832  13
   0 -14   9 49.6179 2.67788  14
   0 -14   9 51.8286 2.78700   1
   0 -14  10 127.242 4.16968   1
   0 -14 -10 122.220 6.86691   2
   0 -14  10 125.600 4.57728  13
   0 -14  10 121.598 5.09934   4
   0 -14 -10 124.394 6.36757  11
   0 -14 -10 133.405 7.31960  14
   0 -14  11 16.1519 2.12379   1
   0 -14 -11 13.6724 4.41935   2
   0 -14  11 15.1006 2.63996  13
   0 -14  11 15.3898 3.18309   4
   0 -14 -11 18.8094 4.34821  11
   0 -14 -11 13.1194 4.77481  14
   0 -14  12 5.10611 2.01952   1
   0 -14  12 8.60559 3.35648   4
   0 -14 -12 8.79815 4.38457   2
   0 -14 -12 9.87954 4.23223  11
   0 -14  13 884.771 20.2542   4
   0 -14  13 862.705 17.7845   1
   0 -14 -13 835.980 21.4518  11
   0 -14  14 240.191 8.57760   4
   0 -14  15 110.362 5.42010   6
   0 -14  15 124.593 6.43543   4
   0 -14  16 5.28301 3.18757   6
   0 -14  16 5.85830 3.89583   4
   0 -14 -16 7.52960 4.74421   2
   0 -14  16 2.06614 3.95853   2
   0 -14  17 361.262 11.8245  12
   0 -14  17 354.035 13.2213  11
   0 -14 -17 375.186 13.3602  11
   0 -14  17 383.875 12.1926   4
   0 -14 -17 343.592 13.2804  14
   0 -14  17 376.203 10.8226   6
   0 -14 -18 121.897 8.29863  11
   0 -14  18 122.538 8.39246  11
   0 -14 -18 105.400 8.02390  14
   0 -14  18 108.332 6.04728   6
   0 -14  18 118.080 7.16925  12
   0 -14  19 222.327 11.1054  11
   0 -14 -19 245.813 11.1056  11
   0 -14  19 216.914 8.29878   6
   0 -14  19 216.368 9.25203  12
   0 -14 -19 232.797 10.8346  14
   0 -14 -20 59.7979 7.09222  14
   0 -14  20 57.9917 6.06206  12
   0 -14  20 63.9307 7.51735  11
   0 -14 -20 66.9847 7.44085  11
   0 -14  20 62.7728 6.67857   2
   0 -14  20 70.6110 5.49768   6
   0 -14 -21 9.84179 5.84869  14
   0 -14  21 4.30231 5.05184   4
   0 -14  21 5.43068 4.87697  12
   0 -14  21 4.97295 5.85321  11
   0 -14  21 9.78876 5.62555   2
   0 -14  21 13.7201 4.35417   6
   0 -14  22-3.68230 6.19013  11
   0 -14  22 6.14928 4.98810  12
   0 -14  22 9.58262 5.34631   4
   0 -14  22 2.14864 5.05322   9
   0 -14 -22 6.91862 6.05315  14
   0 -14  22 9.55696 5.89168   2
   0 -14  23 119.818 10.1212  11
   0 -14  23 127.831 8.41005   9
   0 -14  23 108.159 9.04284   2
   0 -14  23 109.289 8.65189   4
   0 -14  23 116.568 7.94367  12
   0 -14 -23 120.607 9.20388  14
   0 -14  24 23.0904 5.81309   9
   0 -14  24 19.8656 7.36337  11
   0 -14  24 19.2321 6.31228   4
   0 -14 -24 17.1086 7.07140  14
   0 -14  24 19.9627 6.80790   2
   0 -14  25 25.2558 6.30503   9
   0 -14  25 20.8778 7.95911  11
   0 -14  25 21.8190 6.67938   4
   0 -14  25 35.9607 7.42528   2
   0 -14 -25 28.6420 7.20352  14
   0 -14 -26 18.5552 7.21926  14
   0 -14  26 28.2411 7.32487   4
   0 -14  26 17.1342 6.00194   9
   0 -14  26 19.3228 7.97409  11
   0 -14 -26 25.3611 6.71095  12
   0 -14  26 18.9547 7.15965   2
   0 -14 -27 95.0892 8.58022  12
   0 -14 -27 85.0957 9.14584  14
   0 -14  27 93.6364 9.40689   4
   0 -14  27 80.3586 7.86974   9
   0 -14  27 106.770 11.2251  11
   0 -14  27 96.7152 9.61347   2
   0 -14 -27 110.960 10.3787   6
   0 -14 -28 375.921 14.3686  12
   0 -14 -28 357.853 15.6253  14
   0 -14  28 395.316 16.4759   4
   0 -14  28 345.683 13.9637   9
   0 -14  28 360.700 17.5265  11
   0 -14  28 369.223 16.5271   2
   0 -14 -28 377.568 16.8301   6
   0 -14 -29 155.192 10.3738  12
   0 -14 -29 164.981 11.5434  14
   0 -14  29 157.381 11.7191   4
   0 -14  29 148.170 9.76290   9
   0 -14  29 161.994 13.1038  11
   0 -14  29 177.682 12.3642   2
   0 -14 -29 169.776 12.7961   6
   0 -14 -30 20.3717 6.94300  12
   0 -14  30 45.6050 10.0157  11
   0 -14  30 26.0093 6.99865   9
   0 -14  30 48.3809 9.07618   4
   0 -14 -30 18.6599 7.98375  14
   0 -14 -30 33.3984 9.49211   6
   0 -14  30 35.9715 8.65186   2
   0 -14  31 84.5789 11.4337  11
   0 -14 -31 62.3299 9.04816  14
   0 -14  31 82.5565 10.6593   4
   0 -14 -31 51.4803 9.67902   6
   0 -14  31 64.9190 10.0958   2
   0 -14  32 63.7114 10.8561  11
   0 -14  32 46.2570 9.96644   8
   0 -14 -32 67.0634 9.81371  14
   0 -14  32 62.5711 9.95391   4
   0 -14 -32 66.4317 10.5069   6
   0 -14  32 49.1498 10.1612   2
   0 -14  33 107.253 13.5816  11
   0 -14  33 117.330 11.7720   8
   0 -14 -33 136.975 11.3511  14
   0 -14  33 125.416 12.2749   4
   0 -14 -33 153.542 13.0301   6
   0 -14  33 141.635 12.8876   2
   0 -14  34 3.62456 10.2009  11
   0 -14  34-2.17960 9.26291   8
   0 -14 -34 1.21550 7.84638  14
   0 -14  34 2.26510 8.75023   4
   0 -14 -34 9.96188 9.33725   6
   0 -14  34 2.31439 9.14463   2
   0 -14  35 36.6505 11.2471  11
   0 -14 -35 36.3613 8.84776  14
   0 -14  35 32.9887 9.89402   4
   0 -14  35 52.0714 10.7476   2
   0 -14  35 44.5484 10.4385   8
   0 -14 -35 48.0101 10.6226   6
   0 -12   0 1076.98 22.8944   1
   0 -12   0 1099.62 23.3849   5
   0 -12   0 1081.96 23.5975   7
   0 -12   0 1086.20 23.1513  14
   0 -12   0 1082.03 22.8167  10
   0 -12   1 2918.52 56.6941  10
   0 -12  -1 2853.77 56.9916   1
   0 -12   1 2827.72 56.4842   1
   0 -12   1 2971.94 57.1513   5
   0 -12  -1 2910.28 57.5241   7
   0 -12  -1 2943.92 57.3616   5
   0 -12   1 2917.98 56.7719  14
   0 -12  -1 2895.52 57.2454  14
   0 -12   2 2677.35 53.1154  10
   0 -12   2 2703.93 52.6761   1
   0 -12   2 2701.47 53.4086   5
   0 -12  -2 2709.04 53.8346   7
   0 -12  -2 2692.89 53.7998   5
   0 -12   2 2737.56 52.8939  14
   0 -12  -2 2708.48 53.7984  14
   0 -12   3 5333.48 100.643   5
   0 -12   3 5200.00 99.6772   1
   0 -12   3 5256.14 100.456  10
   0 -12  -3 5307.21 101.143   7
   0 -12   3 5236.83 99.8530  14
   0 -12  -3 5230.27 101.201  14
   0 -12  -3 5178.23 99.8781   2
   0 -12   4 138.199 5.42777   5
   0 -12   4 142.879 5.52725  10
   0 -12   4 145.723 4.65617   1
   0 -12  -4 153.531 6.16852   7
   0 -12   4 140.903 4.80356  14
   0 -12  -4 147.572 6.24213  14
   0 -12  -4 151.977 5.33968   2
   0 -12   5 6478.15 122.765   5
   0 -12   5 6429.52 120.737   4
   0 -12   5 6515.40 122.971  10
   0 -12   5 6423.75 120.423   3
   0 -12  -5 6434.97 123.753  14
   0 -12   5 6414.97 121.438  14
   0 -12  -5 6563.04 123.342   7
   0 -12   5 6328.22 121.370   1
   0 -12  -5 6371.09 122.592   2
   0 -12  -6 1224.48 25.5967  11
   0 -12   6 1227.41 24.2605   4
   0 -12  -6 1214.58 26.1292   2
   0 -12   6 1228.05 23.7971   3
   0 -12  -6 1211.60 26.5690   7
   0 -12  -6 1220.45 27.0419  14
   0 -12   6 1192.23 24.3705  14
   0 -12   6 1215.54 24.3994   1
   0 -12  -7 2369.38 47.7213  11
   0 -12  -7 2418.67 48.2868   2
   0 -12   7 2382.09 46.4540   4
   0 -12   7 2375.11 45.9786  14
   0 -12  -7 2410.30 48.5842   7
   0 -12  -7 2420.33 49.0656  14
   0 -12   7 2389.97 46.1037   1
   0 -12  -8 39.7449 3.85149  11
   0 -12  -8 34.9833 4.11113   2
   0 -12   8 37.3370 2.77201   4
   0 -12   8 40.6144 2.19670  14
   0 -12   8 36.4491 2.60774  13
   0 -12  -8 37.6520 4.37873   7
   0 -12  -8 36.0438 4.51240  14
   0 -12   8 39.8554 2.30298   1
   0 -12   9 132.057 4.08651   1
   0 -12   9 132.915 4.41107  13
   0 -12  -9 116.433 6.58738  14
   0 -12   9 133.283 5.06467   4
   0 -12  -9 139.672 6.24065  11
   0 -12  -9 139.561 6.60356   2
   0 -12  10 31.4843 2.78421  13
   0 -12  10 35.8855 3.45589   4
   0 -12 -10 43.8594 5.18921  14
   0 -12 -10 34.4552 4.36303  11
   0 -12  10 35.5325 2.36304   1
   0 -12 -10 38.1328 4.79901   2
   0 -12  11 149.556 6.13158   4
   0 -12 -11 161.107 7.78696  14
   0 -12 -11 153.234 7.19883  11
   0 -12 -11 162.671 7.62722   2
   0 -12  12 4.88852 3.20393   4
   0 -12 -12 4.76963 4.60257  14
   0 -12 -12 1.62222 4.32850  11
   0 -12 -12 6.18765 4.47641   2
   0 -12 -13 817.079 21.0933  14
   0 -12  13 858.730 19.8139   4
   0 -12  13 831.134 18.7543   6
   0 -12 -13 802.532 20.7639  11
   0 -12  14 333.960 10.6204   4
   0 -12 -14 335.733 11.7853  11
   0 -12  14 337.909 11.8497  11
   0 -12  14 338.526 9.72659   6
   0 -12  15 17.5785 4.25548   4
   0 -12  15 15.7702 4.20909  12
   0 -12  15 15.8369 3.31654   6
   0 -12  15 11.7117 4.13654   2
   0 -12  16 84.7558 6.03211   4
   0 -12  16 83.0721 4.98927   6
   0 -12  16 86.9269 5.71952  12
   0 -12  16 86.3831 6.17001   2
   0 -12  17 55.6358 5.30522  12
   0 -12 -17 60.1424 6.22296  11
   0 -12  17 50.1187 4.49755   6
   0 -12  17 55.5219 5.56539   4
   0 -12 -18 460.446 15.5249  11
   0 -12  18 443.984 15.3954  11
   0 -12  18 470.519 12.8087   6
   0 -12  18 455.913 13.4644  12
   0 -12 -19 465.459 15.8083  14
   0 -12  19 467.924 13.3082   6
   0 -12 -19 513.109 16.7101  11
   0 -12  19 467.424 16.4588  11
   0 -12  19 511.122 14.3245  12
   0 -12 -20 344.927 13.1753  14
   0 -12  20 368.181 11.8214  12
   0 -12  20 333.611 14.0051  11
   0 -12  20 318.436 12.8852   2
   0 -12 -21 492.229 16.5251  14
   0 -12  21 513.395 16.5603   4
   0 -12  21 522.114 14.8584  12
   0 -12  21 478.088 17.4022  11
   0 -12  21 522.564 16.6899   2
   0 -12 -22 354.766 13.6823  14
   0 -12  22 348.730 13.4419   4
   0 -12 -22 345.663 11.7134   9
   0 -12  22 370.180 12.0031  12
   0 -12  22 347.400 14.8505  11
   0 -12  22 357.166 13.8982   2
   0 -12 -23 17.6726 6.22928  14
   0 -12  23 11.3394 6.20355   4
   0 -12 -23 19.3498 5.02911   9
   0 -12  23 10.0562 5.02685  12
   0 -12  23 11.0151 6.47054  11
   0 -12  23 25.2156 6.33895   2
   0 -12 -24 85.1032 8.30947  14
   0 -12  24 80.1964 8.21895   4
   0 -12  24 91.8007 7.35202   9
   0 -12 -24 85.8602 6.74884   9
   0 -12  24 74.1313 6.62081  12
   0 -12  24 89.4735 8.41197   2
   0 -12  24 82.9339 9.12577  11
   0 -12  25 696.040 23.6675  11
   0 -12 -25 710.253 21.6151  14
   0 -12  25 758.767 22.4384   4
   0 -12  25 704.794 19.8987   9
   0 -12  25 713.920 19.0997  12
   0 -12  25 689.720 22.1172   2
   0 -12 -25 714.437 22.5235   6
   0 -12  26 32.6719 8.46410  11
   0 -12 -26 38.0131 7.19434  14
   0 -12  26 43.3408 7.62801   4
   0 -12  26 39.4646 6.23234   9
   0 -12 -26 24.1876 6.40611  12
   0 -12  26 38.4150 7.48336   2
   0 -12 -26 25.8656 7.64258   6
   0 -12  27 21.5012 8.24245  11
   0 -12 -27 12.3284 7.09925  14
   0 -12  27 24.2174 7.56113   4
   0 -12  27 23.5101 6.08973   9
   0 -12 -27 23.5636 6.39849  12
   0 -12  27 10.9601 7.23916   2
   0 -12 -27 30.6331 7.67512   6
   0 -12  28 147.107 12.4423  11
   0 -12 -28 169.887 11.1464  14
   0 -12  28 153.282 11.6187   4
   0 -12  28 163.286 9.73422   9
   0 -12 -28 158.259 11.8435   6
   0 -12  28 187.630 12.2918   2
   0 -12 -28 191.839 10.1997  12
   0 -12  29 108.982 11.6048  11
   0 -12 -29 116.710 8.90737  12
   0 -12  29 111.703 10.9221   4
   0 -12 -29 121.549 10.1631  14
   0 -12 -29 114.542 11.0399   6
   0 -12  29 125.527 11.2601   2
   0 -12  30 2.30640 8.74826  11
   0 -12 -30-6.00226 6.54981  12
   0 -12  30 8.44813 7.94470   4
   0 -12  30-5.97075 8.45810   2
   0 -12 -30-1.83424 8.52100   6
   0 -12 -30 1.58630 6.95235  14
   0 -12 -31 125.214 10.5337  14
   0 -12  31 142.675 12.0003   4
   0 -12  31 138.676 13.0806  11
   0 -12 -31 131.425 11.5891   6
   0 -12  31 126.031 11.6828   2
   0 -12 -32 12.1010 7.85373  14
   0 -12  32 7.09866 9.08857   4
   0 -12  32-2.50555 9.06382  11
   0 -12 -32-6.46024 9.05111   6
   0 -12  32-5.77777 8.68582   2
   0 -12 -33 524.197 19.5236  14
   0 -12  33 532.810 21.9100   4
   0 -12  33 544.119 21.8334   8
   0 -12  33 475.891 22.9035  11
   0 -12 -33 495.599 20.8758   6
   0 -12  33 470.937 21.5110   2
   0 -12 -34-8.51982 7.71683  14
   0 -12  34-0.77051 8.72105   4
   0 -12  34 5.93445 9.49752   8
   0 -12  34 12.6316 9.55992  11
   0 -12 -34-4.75060 9.50833   6
   0 -12  34-5.47738 8.80876   2
   0 -12 -35 34.0044 8.70822  14
   0 -12  35 25.6348 10.4223   4
   0 -12  35 14.9944 11.2048  11
   0 -12  35 40.1092 10.6311   8
   0 -12 -35 36.7916 10.2574   6
   0 -12  35 31.6896 10.4193   2
   0 -12  36 7.48908 9.91341   4
   0 -12  36 10.1079 10.0835   2
   0 -12  36 20.7902 10.1530   8
   0 -12  36 1.94359 10.6400  11
   0 -12 -36 8.50488 9.52241   6
   0 -10   0 242.304 6.69477   1
   0 -10   0 241.485 7.05123   5
   0 -10   0 247.755 7.31955   7
   0 -10   0 240.315 6.92790  14
   0 -10   0 231.217 6.50106  10
   0 -10   1 43.1433 2.91876  10
   0 -10  -1 38.6361 3.12503   1
   0 -10   1 47.8341 2.96333   1
   0 -10   1 39.7749 3.07446   5
   0 -10  -1 51.5642 3.70548   7
   0 -10  -1 39.3415 3.28938   5
   0 -10  -1 44.5861 3.40782  14
   0 -10   1 45.6624 3.07834  14
   0 -10   2 79.5964 3.73922  10
   0 -10   2 79.2270 3.40689   1
   0 -10   2 86.6263 3.94414   5
   0 -10  -2 82.1316 4.31536   7
   0 -10  -2 80.9630 4.30341   5
   0 -10   2 83.1434 3.52848  14
   0 -10  -2 77.1996 4.13719  14
   0 -10   3 559.117 12.8888   5
   0 -10   3 563.472 12.1627   1
   0 -10   3 555.314 12.8558  10
   0 -10  -3 562.461 13.3636   7
   0 -10  -3 553.825 13.4448  14
   0 -10   3 549.350 12.1924  14
   0 -10  -3 554.018 12.4923   2
   0 -10   4 1091.44 21.0908   4
   0 -10   4 1073.89 22.8460  10
   0 -10   4 1064.43 21.6945   1
   0 -10  -4 1098.84 23.2279   7
   0 -10  -4 1110.88 23.4800  14
   0 -10   4 1071.02 21.7784  14
   0 -10  -4 1059.73 22.5555   2
   0 -10  -5 464.728 10.7820  11
   0 -10   5 451.756 9.60756   4
   0 -10   5 434.151 9.20546   3
   0 -10  -5 442.735 11.7035  14
   0 -10   5 435.118 9.67764  14
   0 -10  -5 450.324 11.3886   7
   0 -10  -5 446.797 11.1404   2
   0 -10   5 439.915 9.72250   1
   0 -10  -6 2343.08 45.9287  11
   0 -10  -6 2304.43 46.3551   2
   0 -10   6 2314.68 44.8051   4
   0 -10  -6 2288.78 46.9682  14
   0 -10  -6 2317.41 46.4630   7
   0 -10   6 2310.38 44.3510  14
   0 -10   6 2327.51 44.4804   1
   0 -10  -7 2628.56 52.1810  11
   0 -10  -7 2653.90 52.6840   2
   0 -10   7 2630.72 51.1082   4
   0 -10  -7 2618.63 53.1130  14
   0 -10  -7 2658.73 52.5957   7
   0 -10   7 2582.80 50.5257  13
   0 -10   7 2634.01 50.0824  14
   0 -10   7 2669.12 50.3329   1
   0 -10  -8 564.796 14.5128   2
   0 -10  -8 577.911 14.1052  11
   0 -10   8 565.882 13.1276   4
   0 -10   8 567.792 12.2767  13
   0 -10  -8 572.012 14.7736  14
   0 -10  -9 302.475 9.63514   2
   0 -10  -9 303.350 9.80497  14
   0 -10  -9 304.515 9.33019  11
   0 -10   9 295.925 7.40504  13
   0 -10 -10 7.19472 3.81862  14
   0 -10 -10 12.2682 3.87429   2
   0 -10 -10 13.2965 3.81550  11
   0 -10 -11 122.990 6.63800  14
   0 -10 -11 123.206 6.52414  11
   0 -10 -11 114.605 6.44530   2
   0 -10  12 21.4309 3.25023   6
   0 -10 -12 18.4982 4.50536  14
   0 -10 -12 29.8772 4.95225  11
   0 -10 -12 19.4466 4.67464   2
   0 -10  13 165.253 6.20539   6
   0 -10 -13 173.145 8.01666  14
   0 -10 -13 163.658 7.89301  11
   0 -10  13 181.197 7.11111  12
   0 -10  13 170.129 8.17818  11
   0 -10 -13 174.852 8.32351   2
   0 -10  14 1.22309 3.09036   6
   0 -10 -14 2.95616 4.40282  14
   0 -10  14 3.41372 3.94736   2
   0 -10 -14 4.32448 4.32817  11
   0 -10  14 4.69639 4.48595  11
   0 -10  14 5.36941 3.81096  12
   0 -10  15 270.680 8.62519   6
   0 -10  15 278.913 10.0136   2
   0 -10  15 280.369 9.30384  12
   0 -10 -15 286.094 10.5869  14
   0 -10  16 234.983 9.42695   2
   0 -10  16 238.239 8.58635  12
   0 -10  16 235.000 8.09951   6
   0 -10  17 288.616 10.2730   9
   0 -10  17 312.206 10.1132  12
   0 -10  17 314.784 9.67918   6
   0 -10  18 1443.50 34.3340  11
   0 -10 -18 1424.74 34.2600  11
   0 -10  18 1424.85 31.9547   9
   0 -10  18 1414.43 31.3827  12
   0 -10  18 1468.22 31.0269   6
   0 -10  19-1.14158 4.25718   9
   0 -10  19 6.51272 5.30836  11
   0 -10  19 6.06724 4.07949  12
   0 -10  20 274.677 11.4589   2
   0 -10 -20 262.492 9.54187   9
   0 -10  20 251.264 11.9528  11
   0 -10  20 274.933 9.71946  12
   0 -10 -21 292.599 12.1205  14
   0 -10 -21 341.674 10.7926   9
   0 -10  21 288.438 12.2029   2
   0 -10  21 273.604 12.8812  11
   0 -10  21 304.859 10.5613  12
   0 -10 -22 178.069 9.57296  14
   0 -10  22 207.471 10.3040   4
   0 -10 -22 181.964 8.14988   9
   0 -10  22 176.343 10.0548   2
   0 -10  22 176.154 8.21202  12
   0 -10  22 193.223 11.0134  11
   0 -10  23 52.4838 7.79183  11
   0 -10 -23 50.3528 6.59468  14
   0 -10  23 70.5561 7.62553   4
   0 -10 -23 46.7296 5.65483   9
   0 -10 -23 51.6409 7.63305   6
   0 -10  23 54.9689 7.23608   2
   0 -10  23 57.2434 5.69331  12
   0 -10  24 411.416 17.0905  11
   0 -10 -24 420.249 15.2888  14
   0 -10  24 409.239 15.9652   4
   0 -10 -24 419.950 13.2343   9
   0 -10 -24 413.553 16.0252   6
   0 -10  24 446.649 16.4547   2
   0 -10  24 450.107 13.5498  12
   0 -10  25 53.9663 8.58127  11
   0 -10 -25 64.6480 6.23331   9
   0 -10  25 52.8280 6.36100   9
   0 -10  25 58.1644 8.07132   2
   0 -10  25 64.3548 7.91317   4
   0 -10 -25 63.5426 8.52861   6
   0 -10 -25 57.3866 7.33514  14
   0 -10  26 22.9478 7.84197  11
   0 -10  26 22.7986 4.07726   1
   0 -10  26 27.3314 5.90181   9
   0 -10  26 26.7932 7.16085   4
   0 -10 -26 23.2523 6.43309  14
   0 -10 -26 36.7787 7.58531   6
   0 -10  26 16.1374 6.81814   2
   0 -10  27 12.8708 6.97479   2
   0 -10 -27 15.6047 6.45949  14
   0 -10  27 17.2558 7.13454   4
   0 -10 -27 15.8630 7.06838   6
   0 -10  27 18.0550 7.91245  11
   0 -10  28 30.1274 8.66548  11
   0 -10 -28 31.0554 6.63633  12
   0 -10  28 30.8058 8.05935   4
   0 -10 -28 33.8595 7.17980  14
   0 -10 -28 34.9820 8.47193   6
   0 -10  28 36.2070 8.48291   2
   0 -10  29 14.6513 8.89787  11
   0 -10 -29 14.1270 6.47010  12
   0 -10  29 4.43315 8.02733   4
   0 -10  29 28.2772 8.50456   2
   0 -10 -29 10.7185 8.23429   6
   0 -10 -29 16.3691 6.87956  14
   0 -10 -30 9.84847 6.85529  14
   0 -10  30 15.9219 8.00163   4
   0 -10  30 8.41791 8.33319  11
   0 -10 -30 19.7636 8.06193   6
   0 -10  30 16.1252 8.04592   2
   0 -10 -31 6.53403 6.59583  14
   0 -10  31 3.46675 7.86912   4
   0 -10  31 0.79841 8.24975  11
   0 -10 -31 6.58263 7.74217   6
   0 -10  31 2.80728 7.98650   2
   0 -10 -32 3.58288 6.74338  14
   0 -10  32 0.72338 8.14360   4
   0 -10  32 6.65103 8.56245  11
   0 -10 -32 4.92025 7.82476   6
   0 -10  32-1.46348 8.39290   2
   0 -10 -33 142.250 10.6597  14
   0 -10  33 109.347 12.1142   4
   0 -10  33 144.057 13.1554   8
   0 -10  33 110.717 13.2442  11
   0 -10 -33 111.781 11.6666   6
   0 -10  33 124.987 12.8441   2
   0 -10 -34-0.52866 7.30307  14
   0 -10  34 0.78533 9.55728   4
   0 -10  34 31.4686 10.9162  11
   0 -10  34-0.75677 9.31630   8
   0 -10 -34 1.29371 9.18989   6
   0 -10  34 19.8229 9.35341   2
   0 -10  35 13.0668 9.37064   4
   0 -10  35 7.47388 9.59394  11
   0 -10  35 26.7269 10.0467   8
   0 -10 -35 19.1901 9.09430   6
   0 -10  35 5.76305 9.32214   2
   0 -10  36 24.5887 10.5375   4
   0 -10  36 35.8873 10.6664   2
   0 -10  36 13.0530 10.3186   8
   0 -10  36 1.93803 11.2356  11
   0 -10 -36 19.5986 9.57421   6
   0  -8   0 327.407 7.97542   1
   0  -8   0 329.499 8.24773   5
   0  -8   0 338.284 8.21333  14
   0  -8   0 331.933 7.93807  10
   0  -8   1 1028.53 21.2610  10
   0  -8   1 1067.60 21.1342   1
   0  -8  -1 1039.90 21.4854   1
   0  -8   1 1056.94 21.4959   5
   0  -8  -1 1061.81 21.8245   7
   0  -8  -1 1046.41 21.7133   5
   0  -8  -1 1037.73 21.6619  14
   0  -8   1 1027.42 21.2343  14
   0  -8   2 428.282 9.57454   1
   0  -8   2 445.791 10.0536  10
   0  -8  -2 453.782 10.5072   7
   0  -8   2 419.809 9.67192  14
   0  -8  -2 443.928 10.5259  14
   0  -8   2 431.990 10.1254   5
   0  -8   3 563.637 12.5366   5
   0  -8   3 567.258 12.6088  10
   0  -8   3 562.024 11.8371  14
   0  -8  -3 555.817 13.1145  14
   0  -8  -3 567.216 12.9718   7
   0  -8  -3 574.528 12.4460   2
   0  -8   3 553.231 11.7899   1
   0  -8   4 333.141 7.23444   4
   0  -8   4 329.143 7.33842  14
   0  -8  -4 332.829 8.97764  14
   0  -8  -4 331.684 8.69825   7
   0  -8  -4 327.618 8.37656   2
   0  -8   4 321.905 7.29118   1
   0  -8  -5 307.191 8.02780  11
   0  -8  -5 309.271 8.29231   2
   0  -8   5 308.321 7.14236   4
   0  -8  -5 314.021 8.46679   7
   0  -8   5 305.137 6.72212  14
   0  -8  -5 302.819 8.60841  14
   0  -8   5 299.942 6.86515   1
   0  -8  -6 210.828 6.88002   2
   0  -8   6 212.358 5.27959  13
   0  -8  -6 207.354 6.81150   7
   0  -8  -6 210.632 6.57897  11
   0  -8  -6 217.015 7.13881  14
   0  -8  -7 905.823 20.3662   2
   0  -8  -7 927.258 20.6230  14
   0  -8  -7 909.206 20.1443  11
   0  -8   7 916.233 18.4433  13
   0  -8  -8 240.072 7.97632   2
   0  -8  -8 230.388 7.84592  14
   0  -8  -8 240.796 7.58869  11
   0  -8   8 231.794 5.99779  13
   0  -8  -9 1261.61 27.3177  14
   0  -8  -9 1264.50 27.1189  11
   0  -8  -9 1220.78 27.2798   2
   0  -8  10 278.465 7.67544   6
   0  -8 -10 278.271 9.09117  14
   0  -8 -10 293.682 9.33462  11
   0  -8 -10 278.158 9.34276   2
   0  -8  11 143.944 5.26675   6
   0  -8 -11 129.212 6.41990  14
   0  -8 -11 128.082 6.55443  11
   0  -8 -11 151.815 6.97427   2
   0  -8  12 27.8615 3.36530   6
   0  -8 -12 24.1064 4.33470  14
   0  -8 -12 22.7654 4.62430   2
   0  -8  12 23.4705 4.59596  11
   0  -8 -12 23.9958 4.45933  11
   0  -8  12 21.3535 3.74420  12
   0  -8 -13 206.434 8.66569  11
   0  -8  13 196.146 8.70783  11
   0  -8  13 197.773 6.91608   6
   0  -8 -13 201.003 8.79764   2
   0  -8  13 207.542 8.16459   2
   0  -8 -13 203.440 8.20176  14
   0  -8  13 201.331 7.41235  12
   0  -8  14 448.241 13.8407  11
   0  -8 -14 450.573 13.7025  11
   0  -8  14 424.919 11.4789   6
   0  -8  14 432.730 12.9405   2
   0  -8 -14 435.046 13.0392  14
   0  -8  14 440.142 11.9743  12
   0  -8  15 151.555 6.89179   9
   0  -8  15 150.270 6.20408   6
   0  -8  15 146.538 7.33796   2
   0  -8 -15 148.874 7.51410  14
   0  -8  15 160.036 6.58681  12
   0  -8  16 194.061 7.70860   9
   0  -8  16 208.327 7.46779   6
   0  -8  16 191.089 7.48990  12
   0  -8 -16 194.568 8.46330  14
   0  -8  16 199.244 8.84390   2
   0  -8 -17 132.537 7.29436  14
   0  -8  17 147.534 6.89405   9
   0  -8  17 150.128 6.67562  12
   0  -8 -18 75.9178 5.28800   9
   0  -8  18 78.1351 5.58950   9
   0  -8  18 77.1512 5.34686  12
   0  -8  18 78.8686 6.80780  11
   0  -8 -19 130.943 6.37898   9
   0  -8  19 132.356 8.51944  11
   0  -8  19 118.895 6.70090   9
   0  -8  19 114.754 6.25101  12
   0  -8  20 41.3949 6.06875   2
   0  -8  20 38.0592 6.31831  11
   0  -8 -20 46.2500 4.88797   9
   0  -8  20 49.6935 5.07773   9
   0  -8 -20 44.9756 5.40015  12
   0  -8  20 41.9081 4.80729  12
   0  -8 -21 23.0804 4.59483   9
   0  -8  21 22.6860 4.66553   9
   0  -8 -21 26.5694 5.18056  12
   0  -8  21 26.9332 4.67458  12
   0  -8  21 30.8341 6.22636   2
   0  -8  21 28.1984 6.32173  11
   0  -8 -21 32.0907 6.24044   6
   0  -8 -22 55.8208 7.05952   6
   0  -8 -22 52.1023 5.86091  12
   0  -8  22 60.4080 7.16483   2
   0  -8 -22 73.1153 5.66172   9
   0  -8  22 66.3645 7.68803  11
   0  -8  23-3.80152 6.46881  11
   0  -8 -23-5.16991 6.09930   6
   0  -8 -23 1.53117 4.93465  12
   0  -8 -23-3.77572 5.31776  14
   0  -8  23-3.36726 5.97496   2
   0  -8 -23 4.50030 4.52386   9
   0  -8 -24 577.214 15.9301   9
   0  -8 -24 603.135 18.9446   6
   0  -8  24 542.582 20.0329  11
   0  -8  24 537.977 19.0243   2
   0  -8 -24 575.222 17.6707  14
   0  -8 -25 320.423 11.1821   9
   0  -8 -25 299.364 13.6002   6
   0  -8  25 307.073 15.1159  11
   0  -8  25 313.533 14.2610   4
   0  -8  25 293.870 14.0499   2
   0  -8 -25 291.424 12.3675  14
   0  -8  26 38.9227 7.52556   2
   0  -8 -26 52.8649 5.98482   9
   0  -8  26 50.7382 8.47880  11
   0  -8  26 50.7669 7.98582   4
   0  -8 -26 63.2630 7.24053  14
   0  -8  26 56.3321 5.09419   1
   0  -8 -26 51.2712 7.82507   6
   0  -8 -27 5.01500 6.95206   6
   0  -8  27 11.9821 7.73441  11
   0  -8  27 4.10614 6.83297   4
   0  -8 -27-7.64409 6.26527  14
   0  -8  27 3.55621 6.81596   2
   0  -8  27 4.79633 4.14174   1
   0  -8 -28 23.5075 6.50811  14
   0  -8  28 30.8087 7.95913   4
   0  -8  28 41.1421 8.94628  11
   0  -8 -28 30.0798 7.66031   6
   0  -8  28 34.2170 7.96901   2
   0  -8 -29 62.4341 7.88379  14
   0  -8  29 57.4635 9.30651   4
   0  -8  29 72.9364 10.2482  11
   0  -8 -29 59.4556 8.98742   6
   0  -8  29 60.5691 9.38631   2
   0  -8 -30 64.3051 8.16419  14
   0  -8  30 51.3572 9.16916   4
   0  -8  30 63.2576 10.1321  11
   0  -8 -30 53.0365 8.91368   6
   0  -8  30 42.2074 9.00890   2
   0  -8 -31 29.7977 6.95017  14
   0  -8  31 14.8311 8.04142   4
   0  -8  31 6.35834 8.82946  11
   0  -8 -31 11.9522 7.51843   6
   0  -8  31 7.82220 7.74500   2
   0  -8 -32 27.9850 7.14762  14
   0  -8  32 18.4327 8.90311   4
   0  -8  32 19.0476 9.18399  11
   0  -8 -32 38.0445 8.78534   6
   0  -8  32 33.3742 8.91297   2
   0  -8 -33 46.2967 7.75487  14
   0  -8  33 60.6936 10.2441   4
   0  -8  33 48.2731 11.0296  11
   0  -8  33 31.8647 9.99817   8
   0  -8 -33 52.8491 9.43694   6
   0  -8  33 64.9009 10.4994   2
   0  -8  34 37.5859 10.1890   4
   0  -8  34 17.9275 10.6135  11
   0  -8  34 29.2968 9.82405   8
   0  -8 -34 33.2770 9.17958   6
   0  -8  34 28.9139 10.2113   2
   0  -8  35 20.7902 9.51904   4
   0  -8  35 17.6993 10.2033  11
   0  -8  35 12.8139 9.61450   8
   0  -8 -35 16.4044 8.78388   6
   0  -8  35 22.5251 9.67408   2
   0  -8  36 12.0860 10.4072   4
   0  -8  36 7.48109 10.2556   8
   0  -8 -36 8.38073 9.06407   6
   0  -8  36-0.86614 9.93445   2
   0  -8  36-6.76564 10.9984  11
   0  -6   0 126.072 3.70206   1
   0  -6   0 127.731 3.84044  14
   0  -6   0 127.832 3.92140   5
   0  -6   0 126.930 3.61794  10
   0  -6   1 19.7680 1.64793  10
   0  -6  -1 16.3696 1.79084   1
   0  -6   1 19.2037 1.58689   1
   0  -6  -1 20.0244 1.97655  14
   0  -6   1 20.4814 1.70206  14
   0  -6  -1 19.4308 1.97091   7
   0  -6  -1 16.3739 1.86611   5
   0  -6   1 20.4808 1.80578   5
   0  -6   2 21.0496 1.90143  10
   0  -6   2 19.3275 1.47118   1
   0  -6  -2 22.0256 2.31059  14
   0  -6   2 19.7742 1.54180  14
   0  -6  -2 23.3175 2.20131   7
   0  -6  -2 19.8803 1.73626   2
   0  -6   2 23.4474 1.90532   5
   0  -6  -3 269.669 6.82826   7
   0  -6  -3 262.309 6.97274  14
   0  -6   3 257.589 5.76461  14
   0  -6   3 257.611 5.78924   1
   0  -6  -3 268.365 6.62188   2
   0  -6  -4 33.8921 2.63649   7
   0  -6  -4 34.5379 2.86517  14
   0  -6  -4 34.0217 2.71616   2
   0  -6  -4 29.6150 2.42095  11
   0  -6  -5 9.69452 2.74772  14
   0  -6  -5 12.2930 2.42339  11
   0  -6  -5 17.3109 2.61240   2
   0  -6   5 14.0436 1.60170  13
   0  -6  -6 1414.38 29.0527   2
   0  -6  -6 1406.25 29.0228  14
   0  -6   6 1399.99 27.3886  13
   0  -6  -6 1416.46 28.7870  11
   0  -6  -7 205.163 6.76281  14
   0  -6  -7 213.409 6.95265   2
   0  -6  -7 203.353 6.74225  11
   0  -6   8 14.2822 2.29076   6
   0  -6  -8 12.7664 3.02826  14
   0  -6  -8 13.9921 3.41280   2
   0  -6  -8 15.3633 3.17789  11
   0  -6   9 1654.73 33.0526   6
   0  -6  -9 1658.62 34.3908  14
   0  -6  -9 1662.56 34.8532   2
   0  -6  -9 1660.67 34.7140  11
   0  -6  10 221.674 6.64199   6
   0  -6 -10 233.167 7.76462  14
   0  -6 -10 230.553 8.15424  11
   0  -6  10 229.557 7.02826  12
   0  -6  10 228.387 8.11591  11
   0  -6 -10 242.431 8.35441   2
   0  -6  11 224.018 7.18270  12
   0  -6  11 227.016 6.87476   6
   0  -6 -11 226.971 7.87565  14
   0  -6 -11 216.908 8.27838  11
   0  -6  11 229.613 8.47377  11
   0  -6  11 233.188 8.04873   2
   0  -6 -11 230.755 8.60170   2
   0  -6 -12 107.517 6.45035  11
   0  -6  12 117.693 6.58668  11
   0  -6  12 114.557 5.15858  12
   0  -6  12 111.035 4.94480   6
   0  -6  12 106.424 5.26231   9
   0  -6 -12 102.174 5.61313  14
   0  -6 -12 106.915 6.32882   2
   0  -6  12 103.569 5.78741   2
   0  -6 -13 163.237 7.94522  11
   0  -6  13 168.075 8.09862  11
   0  -6  13 172.385 6.54021  12
   0  -6  13 160.031 6.24365   6
   0  -6  13 157.827 7.26641   2
   0  -6 -13 167.300 7.24222  14
   0  -6  13 163.450 6.56059   9
   0  -6  14 14.2289 3.63826   9
   0  -6  14 18.8481 3.72479  12
   0  -6  14 16.7921 4.26433   2
   0  -6  14 17.4627 5.05003  11
   0  -6 -14 16.1724 4.84816  11
   0  -6 -14 17.5573 4.18370  14
   0  -6 -15 207.504 7.29985   9
   0  -6  15 205.689 7.35067  12
   0  -6  15 196.652 8.65853   2
   0  -6 -15 185.501 8.07446  14
   0  -6  15 196.278 7.49477   9
   0  -6  16 8.45928 4.64860   2
   0  -6 -16 11.4521 3.57541   9
   0  -6  16 9.95932 3.49105   9
   0  -6 -16 12.2919 4.33357  14
   0  -6  16 12.6011 3.54293  12
   0  -6  17 22.0135 3.80791   9
   0  -6 -17 26.5015 4.02806   9
   0  -6 -17 25.8995 4.45298  14
   0  -6  17 27.8195 3.99060  12
   0  -6 -17 25.8446 4.36390  12
   0  -6  18 152.512 6.97253   9
   0  -6 -18 159.457 6.82114   9
   0  -6  18 164.312 8.84375  11
   0  -6 -18 163.468 7.75965  14
   0  -6 -18 163.758 7.31212  12
   0  -6  18 175.431 7.01800  12
   0  -6 -19 112.225 5.92380   9
   0  -6  19 101.162 6.05477   9
   0  -6 -19 111.451 6.31211  12
   0  -6  19 105.853 5.79469  12
   0  -6  19 115.634 8.14659  11
   0  -6 -19 99.0236 6.51117  14
   0  -6  20 123.059 6.59685   9
   0  -6 -20 125.756 6.84614  12
   0  -6  20 120.703 8.20575   2
   0  -6 -20 121.566 6.32892   9
   0  -6  20 129.834 8.60537  11
   0  -6  21 4.89980 4.00390   9
   0  -6 -21 6.53918 4.42597  12
   0  -6  21 6.52335 5.05346   2
   0  -6 -21-0.24169 4.02236   9
   0  -6  21 6.28470 5.66029  11
   0  -6 -22 46.3882 5.05142   9
   0  -6  22 46.1708 5.31598   9
   0  -6 -22 41.1276 5.54048  12
   0  -6  22 47.9909 6.47751   2
   0  -6  22 46.5788 7.04616  11
   0  -6 -22 53.3498 6.72605   6
   0  -6 -23 62.1937 7.00119   6
   0  -6 -23 57.8180 6.09496  12
   0  -6  23 56.7311 7.25361   2
   0  -6  23 49.7477 7.40179  11
   0  -6 -23 65.6214 5.55209   9
   0  -6 -24 84.7344 8.06628   6
   0  -6 -24 94.3759 7.24276  12
   0  -6  24 86.7062 8.92474  11
   0  -6 -24 91.0753 6.52601   9
   0  -6  24 114.098 9.27269   2
   0  -6 -25 416.591 14.5441  14
   0  -6 -25 413.966 15.5125   6
   0  -6  25 459.077 17.1685   2
   0  -6  25 432.467 17.6073  11
   0  -6  26 16.0270 7.32218   2
   0  -6  26 15.7999 7.53686  11
   0  -6  26 17.2148 4.47257   1
   0  -6 -26 19.7689 5.82916  14
   0  -6 -26 32.0535 6.91311   6
   0  -6  27 44.4819 8.12969   2
   0  -6  27 19.8829 7.58754  11
   0  -6  27 43.6288 8.06803   4
   0  -6  27 31.0873 5.02864   1
   0  -6 -27 31.6525 6.35273  14
   0  -6 -27 37.9988 7.62864   6
   0  -6  28 48.5974 9.07186  11
   0  -6  28 72.7527 9.21700   4
   0  -6 -28 52.9232 6.87360  14
   0  -6  28 44.1604 8.56352   2
   0  -6 -28 49.1958 7.77669   6
   0  -6  29 135.870 11.8514  11
   0  -6  29 144.648 11.7257   4
   0  -6 -29 157.291 9.36824  14
   0  -6  29 130.132 11.2290   2
   0  -6 -29 155.100 10.8292   6
   0  -6  30 37.1870 9.72602  11
   0  -6  30 17.8803 8.28176   4
   0  -6 -30 28.1451 6.88930  14
   0  -6  30 6.90152 8.54473   2
   0  -6 -30 25.7212 8.20766   6
   0  -6  31 47.5071 9.76861  11
   0  -6  31 51.7228 9.69470   4
   0  -6 -31 53.1514 7.40079  14
   0  -6  31 43.9476 9.29005   2
   0  -6 -31 51.3607 8.71513   6
   0  -6  32 42.9138 9.67462  11
   0  -6 -32 17.4594 7.09767  14
   0  -6  32 21.7375 8.83363   4
   0  -6  32 36.8010 9.30040   2
   0  -6 -32 25.0474 8.59469   6
   0  -6  33 50.6980 11.0276  11
   0  -6  33 46.0839 10.5039   4
   0  -6  33 72.7779 11.0514   2
   0  -6 -33 57.7575 9.45365   6
   0  -6  33 52.7966 10.5997   8
   0  -6  34 24.1472 9.79567  11
   0  -6  34 15.4498 9.52504   4
   0  -6  34 19.5246 9.67188   2
   0  -6 -34 28.1599 8.72889   6
   0  -6  34-1.56913 10.0077   8
   0  -6  35 17.6545 10.3198  11
   0  -6  35 23.6603 9.82075   4
   0  -6  35 5.91871 9.31225   2
   0  -6 -35 4.80472 8.38828   6
   0  -6  35 16.3030 10.7842   8
   0  -6  36 79.0720 13.2538  11
   0  -6  36 87.7044 12.4842   4
   0  -6  36 95.5849 12.8793   2
   0  -6 -36 95.2333 10.5682   6
   0  -6  36 84.5846 12.6467   8
   0  -4  -2 223.247 5.33879   7
   0  -4  -3 950.573 19.0619  11
   0  -4  -3 949.064 19.3904  14
   0  -4  -3 966.962 19.1644   7
   0  -4  -3 946.536 19.2151   2
   0  -4  -4 116.330 3.98468  14
   0  -4  -4 120.625 3.99328  11
   0  -4  -4 112.160 3.94220   2
   0  -4  -5 77.0643 3.53414  14
   0  -4  -5 77.6175 3.65959   2
   0  -4  -5 78.4079 3.60600  11
   0  -4   6 219.602 5.67053   6
   0  -4  -6 227.675 6.49400  14
   0  -4  -6 217.275 6.69249   2
   0  -4  -6 218.714 6.56060  11
   0  -4   7 172.690 5.02267   6
   0  -4  -7 175.657 5.71748  14
   0  -4   7 172.171 5.20798  12
   0  -4  -7 173.789 6.00234  11
   0  -4  -7 171.384 6.11302   2
   0  -4   8 206.311 5.99079  12
   0  -4   8 203.053 5.83591   6
   0  -4  -8 202.058 6.51926  14
   0  -4   8 193.049 6.88639  11
   0  -4  -8 215.375 7.13057  11
   0  -4  -8 204.764 7.03049   2
   0  -4   9 663.094 14.8513  12
   0  -4   9 661.125 14.8013   6
   0  -4  -9 687.871 15.6467  14
   0  -4  -9 665.453 16.1625  11
   0  -4   9 697.896 16.3949  11
   0  -4  -9 682.446 16.3240   2
   0  -4   9 686.705 15.9042   2
   0  -4  10 173.737 7.02534  11
   0  -4 -10 179.670 7.04199  11
   0  -4  10 169.576 5.70608  12
   0  -4  10 175.534 5.68722   6
   0  -4  10 178.814 5.93206   9
   0  -4 -10 177.425 6.29756  14
   0  -4 -10 184.996 7.15955   2
   0  -4  10 176.825 6.75019   2
   0  -4  11 570.795 15.1176  11
   0  -4 -11 576.855 15.1791  11
   0  -4  11 568.386 13.6259   9
   0  -4  11 571.710 13.3555  12
   0  -4  11 581.628 13.4658   6
   0  -4  11 569.119 14.7275   2
   0  -4 -11 587.225 14.1651  14
   0  -4  12 17.1654 3.10333   9
   0  -4 -12 18.6385 3.13224   9
   0  -4  12 21.7919 3.11899  12
   0  -4  12 17.6058 3.95917   2
   0  -4 -12 14.6077 3.41888  14
   0  -4 -12 19.2568 4.19018  11
   0  -4  12 17.4705 4.30870  11
   0  -4  13 35.6050 3.69174   9
   0  -4 -13 35.9724 3.77732   9
   0  -4  13 33.2124 3.59163  12
   0  -4  13 45.6027 5.02178   2
   0  -4 -13 36.1480 4.19351  14
   0  -4  13 38.7084 5.28106  11
   0  -4 -13 32.1622 4.96826  11
   0  -4  14 36.1926 3.81118   9
   0  -4 -14 35.4033 3.82116   9
   0  -4 -14 37.0942 4.21394  12
   0  -4  14 43.3863 3.85631  12
   0  -4  14 34.5045 4.94834   2
   0  -4 -14 40.7970 4.53129  14
   0  -4  14 39.5588 5.54947  11
   0  -4 -15 13.5016 3.59359   9
   0  -4  15 18.2760 3.65899   9
   0  -4 -15 12.2553 3.88653  12
   0  -4  15 18.0832 3.66362  12
   0  -4  15 14.2817 4.52261   2
   0  -4 -15 13.5574 3.85408  14
   0  -4  15 27.0834 5.35627  11
   0  -4 -16 66.2232 4.72538   9
   0  -4  16 60.5555 4.68818   9
   0  -4  16 55.8349 4.37085  12
   0  -4 -16 58.1324 5.05818  12
   0  -4 -16 53.2372 5.57914   6
   0  -4  16 43.5025 5.59086   2
   0  -4 -16 51.8600 4.92525  14
   0  -4  17 343.023 10.2712   9
   0  -4 -17 328.953 10.3853  12
   0  -4 -17 323.542 11.3685   6
   0  -4 -17 363.262 11.1046  14
   0  -4 -17 329.527 9.96694   9
   0  -4 -18 20.2601 3.75242   9
   0  -4  18 22.8582 3.97786   9
   0  -4 -18 24.5491 4.37380  12
   0  -4  18 20.3726 5.38179  11
   0  -4 -18 22.4804 5.01491   6
   0  -4 -18 22.1454 4.36782  14
   0  -4  19 423.922 14.5728   2
   0  -4  19 433.634 15.0876  11
   0  -4 -19 437.989 12.4922  12
   0  -4 -19 425.018 12.0815   9
   0  -4 -19 423.361 12.8955  14
   0  -4  20 451.116 15.2318   2
   0  -4  20 423.806 15.5162  11
   0  -4 -20 437.355 12.8484  12
   0  -4 -20 433.306 12.4041   9
   0  -4 -20 442.032 13.3638  14
   0  -4  21 36.2992 6.16333   2
   0  -4  21 39.9418 6.41391  11
   0  -4 -21 32.0880 4.93994  12
   0  -4 -21 47.2683 4.84843   9
   0  -4 -21 28.9971 4.86016  14
   0  -4  22 9.68599 6.09339  11
   0  -4 -22 17.9648 4.63344  12
   0  -4  22 15.0219 5.95331   2
   0  -4  23 33.4153 7.01506  11
   0  -4 -23 31.8678 5.25174  12
   0  -4  23 37.2252 6.81005   2
   0  -4 -23 34.0959 6.23769   6
   0  -4  24 14.7873 6.60267  11
   0  -4 -24 21.4379 5.19556  12
   0  -4  24 24.6161 6.54600   2
   0  -4 -24 22.4034 6.29404   6
   0  -4 -25 83.3566 8.02783   6
   0  -4  25 86.8018 8.95702  11
   0  -4 -25 74.0593 6.60121  12
   0  -4  25 85.5440 8.80602   2
   0  -4  25 78.7694 6.09440   1
   0  -4 -26 182.825 10.4425   6
   0  -4  26 173.012 11.6008  11
   0  -4 -26 182.626 8.93805  12
   0  -4  26 162.543 11.1685   2
   0  -4  26 170.234 8.02598   1
   0  -4 -27 22.8273 5.85313  14
   0  -4 -27 18.4471 6.71344   6
   0  -4  27 29.0405 8.07964  11
   0  -4  27 21.3517 7.22553   2
   0  -4 -28 10.6297 5.60617  14
   0  -4  28 10.2100 7.73290   4
   0  -4 -28 17.2445 6.80358   6
   0  -4  28 6.91603 7.39908  11
   0  -4  28 21.7455 7.49164   2
   0  -4 -29-3.75405 5.66901  14
   0  -4  29 3.34134 7.35826   4
   0  -4 -29 13.4996 6.93101   6
   0  -4  29 15.1963 8.10240  11
   0  -4  29 8.02797 7.49077   2
   0  -4 -30 18.4213 6.25068  14
   0  -4  30 6.99214 7.89370   4
   0  -4 -30 1.99307 7.77026   6
   0  -4  30-8.32222 9.12135  11
   0  -4  30 6.99460 8.33251   2
   0  -4 -31 41.8890 6.94008  14
   0  -4  31 45.0196 9.95783  11
   0  -4  31 39.4509 9.29634   4
   0  -4  31 60.6005 9.69678   2
   0  -4 -31 52.9769 8.59261   6
   0  -4  32 50.2328 10.7993  11
   0  -4 -32 48.1632 8.52987   6
   0  -4  32 41.1412 9.54703   4
   0  -4  32 53.3012 10.1697   2
   0  -4  33 48.3390 10.2247   8
   0  -4  33 42.8760 10.2752  11
   0  -4 -33 49.5175 8.84519   6
   0  -4  33 38.8938 9.87470   4
   0  -4  33 51.5321 10.4180   2
   0  -4  34 86.1860 11.9444   8
   0  -4  34 90.1088 12.8205  11
   0  -4 -34 107.261 10.7422   6
   0  -4  34 98.8886 12.0766   2
   0  -4  34 94.1539 12.0446   4
   0  -4  35 168.288 14.6200   4
   0  -4  35 169.947 14.7143   8
   0  -4  35 160.318 15.2099  11
   0  -4 -35 198.559 12.6709   6
   0  -4 -35 161.270 12.9303  13
   0  -4  35 160.950 14.6313   2
   0  -4  36 2.58042 9.70949   8
   0  -4  36-3.84627 10.4964  11
   0  -4  36-6.21152 9.96245   2
   0  -4  36-16.9250 10.4027   4
   0  -4 -36 5.29950 8.65794  13
   0  -4  37 3.56374 10.5376   8
   0  -4  37 3.67768 10.2117   2
   0  -4  37 18.4681 10.6768   4
   0  -4  37 23.9249 10.8213  11
   0  -4 -37 16.9720 9.29525  13
   0  -2   4 23.0570 1.50323   6
   0  -2   4 20.8939 1.57975  12
   0  -2  -4 23.3510 2.00718  11
   0  -2  -4 20.6230 1.96678   2
   0  -2   5 26.7085 1.90860   6
   0  -2  -5 26.0580 2.42554   2
   0  -2  -5 22.4563 2.43461  11
   0  -2   5 24.7534 1.99058  12
   0  -2   6 318.473 7.41995   9
   0  -2   6 304.406 7.37441   6
   0  -2  -6 309.127 8.23485   2
   0  -2   6 309.331 8.30858  11
   0  -2  -6 307.361 8.20184  11
   0  -2   6 312.004 7.27992  12
   0  -2   7 22.4913 2.19945   9
   0  -2  -7 21.4169 3.05761  11
   0  -2   7 24.0482 2.92401  11
   0  -2   7 21.2468 2.38003   6
   0  -2   7 21.9164 2.25804  12
   0  -2   7 22.1410 2.93183   2
   0  -2  -7 21.0803 2.97754   2
   0  -2  -8 1596.97 31.9384   9
   0  -2   8 1663.49 33.4642  11
   0  -2  -8 1596.50 33.3631  11
   0  -2   8 1628.30 33.1411   2
   0  -2   8 1643.35 32.0155  12
   0  -2   8 1590.51 32.0938   9
   0  -2  -9 1247.20 25.2822   9
   0  -2  -9 1251.34 26.9065  11
   0  -2   9 1253.98 26.9110  11
   0  -2   9 1282.91 26.6526   2
   0  -2   9 1243.23 25.2908  12
   0  -2   9 1212.94 25.4064   9
   0  -2 -10 145.775 4.94295   9
   0  -2  10 134.658 4.97818   9
   0  -2 -10 141.367 6.30585  11
   0  -2  10 151.311 6.50920  11
   0  -2  10 134.553 5.89975   2
   0  -2 -10 139.755 5.26728  14
   0  -2 -10 142.878 5.14475  12
   0  -2  10 147.225 4.95679  12
   0  -2 -11 38.6479 3.15285   9
   0  -2  11 34.1328 3.09016   9
   0  -2  11 37.3017 4.41766  11
   0  -2  11 38.1259 4.09882   2
   0  -2 -11 35.6950 3.39302  14
   0  -2 -11 38.1291 3.40449  12
   0  -2  11 35.8733 3.01365  12
   0  -2 -12 0.56780 2.73516   9
   0  -2  12-3.63188 2.67903   9
   0  -2  12 3.89127 3.77233  11
   0  -2  12 3.60471 3.36110   2
   0  -2 -12 4.41512 3.01933  12
   0  -2 -12 4.57941 2.98938  14
   0  -2 -13 207.963 7.15718  12
   0  -2 -13 207.468 6.85931   9
   0  -2  13 211.073 6.92456   9
   0  -2  13 191.035 8.56818  11
   0  -2 -13 196.746 7.80122   6
   0  -2  13 217.911 8.55303   2
   0  -2 -13 212.084 7.25100  14
   0  -2 -14 53.2344 4.48975  12
   0  -2 -14 46.8879 3.96410   9
   0  -2  14 49.9265 3.97213   9
   0  -2  14 53.0539 5.77486  11
   0  -2  14 51.6249 5.32554   2
   0  -2 -14 48.9868 4.17120  14
   0  -2 -14 51.6013 5.01817   6
   0  -2 -15 262.545 8.38228  12
   0  -2 -15 254.860 9.12941   6
   0  -2 -15 252.470 8.06847   9
   0  -2  15 252.593 10.2354  11
   0  -2 -15 256.292 8.52965  14
   0  -2  15 243.122 9.80485   2
   0  -2 -16 21.9721 4.01440  14
   0  -2 -16 19.9755 3.70864   9
   0  -2 -16 22.2918 4.03773  12
   0  -2 -16 25.1252 4.78949   6
   0  -2 -17 1383.35 30.2211  14
   0  -2 -17 1413.31 29.7552   9
   0  -2 -17 1368.01 29.8674  12
   0  -2 -17 1380.24 31.0378   6
   0  -2 -18 41.4483 5.29344   6
   0  -2 -18 46.4542 4.43228   9
   0  -2 -18 47.0108 4.66579  14
   0  -2 -18 49.3531 4.76782  12
   0  -2  18 42.5817 6.03278  11
   0  -2  19 165.203 9.18291  11
   0  -2 -19 145.229 7.13055  14
   0  -2  19 165.137 8.75419   2
   0  -2 -19 152.228 6.99241  12
   0  -2 -19 138.172 7.78229   6
   0  -2 -20 489.603 13.8235  14
   0  -2  20 460.660 16.2952  11
   0  -2 -20 498.201 13.7057  12
   0  -2  20 469.761 15.9892   2
   0  -2 -21 236.677 9.10132  14
   0  -2  21 229.992 11.3733  11
   0  -2 -21 240.862 9.03642  12
   0  -2  21 234.214 11.2465   2
   0  -2 -22 135.237 7.13250  14
   0  -2  22 133.804 9.34004  11
   0  -2 -22 131.681 7.04340  12
   0  -2  22 121.193 8.81807   2
   0  -2 -23 78.4015 6.08335  14
   0  -2 -23 77.1168 6.01391  12
   0  -2  23 73.1004 8.38426  11
   0  -2  23 77.2111 7.97559   2
   0  -2  24 9.06938 6.50299  11
   0  -2 -24 17.4057 5.06205  12
   0  -2  24 9.58148 6.26478   2
   0  -2 -24-5.28758 5.90751   6
   0  -2 -25 163.370 8.14790  12
   0  -2  25 165.841 11.2162  11
   0  -2  25 162.591 10.9311   2
   0  -2 -25 142.548 9.35196   6
   0  -2  26 26.9739 8.21014  11
   0  -2 -26 19.5850 5.49602  12
   0  -2  26 35.9623 7.76385   2
   0  -2 -26 18.4456 6.47829   6
   0  -2  27 1.97442 7.36913  11
   0  -2  27 1.23769 7.31798   2
   0  -2 -27 10.2286 6.52250   6
   0  -2  28 72.4073 9.68634  11
   0  -2  28 54.4564 8.77575   2
   0  -2 -28 68.5875 7.75418   6
   0  -2 -29 47.9212 6.63389  14
   0  -2 -29 50.8473 7.74599   6
   0  -2  29 64.2366 9.90565  11
   0  -2  29 44.7689 8.86170   2
   0  -2 -30 248.282 10.8688  14
   0  -2  30 234.627 14.9424  11
   0  -2  30 232.304 14.6584   4
   0  -2  30 226.076 14.3880   2
   0  -2 -30 256.100 12.7179   6
   0  -2  31 5.51378 8.14148  11
   0  -2  31 4.45214 7.79253   4
   0  -2  31 20.7222 8.86077   2
   0  -2 -31 16.6213 6.99529   6
   0  -2  32 26.2879 9.43987  11
   0  -2 -32 39.2928 8.09487   6
   0  -2  32 31.6267 9.83069   2
   0  -2  32 23.9965 9.41543   4
   0  -2  33 133.799 13.0337   4
   0  -2  33 113.076 12.7379   8
   0  -2  33 105.245 12.8105  11
   0  -2 -33 118.678 10.3649   6
   0  -2  33 124.433 12.6013   2
   0  -2 -33 111.391 10.8252  13
   0  -2  34 8.38504 9.89493   4
   0  -2  34 18.6516 10.2994   8
   0  -2  34 23.1349 10.7309  11
   0  -2 -34 18.0711 8.46711   6
   0  -2 -34 11.3020 8.95932  13
   0  -2  34 20.8863 10.3118   2
   0  -2  35 11.7925 10.2267   8
   0  -2  35 8.31965 10.0326  11
   0  -2  35-2.60135 9.15995   2
   0  -2 -35 3.06055 8.23899  13
   0  -2  35 10.4547 9.88796   4
   0  -2  36 128.490 14.2191   8
   0  -2  36 117.084 14.0978  11
   0  -2  36 142.956 14.5378   2
   0  -2 -36 130.675 11.9317  13
   0  -2  36 134.762 14.0921   4
   0  -2  37 64.2575 12.3384   8
   0  -2  37 49.7471 12.3452  11
   0  -2  37 51.1870 11.6049   2
   0  -2 -37 59.9137 10.4860  13
   0  -2  37 48.7297 11.9152   4
   0   0   4 1161.21 22.6058   9
   0   0  -4 1155.34 22.6067  12
   0   0   4 1177.44 23.2369   2
   0   0  -4 1166.04 22.6125   9
   0   0  -4 1161.76 23.3439  11
   0   0   4 1184.98 23.3156  11
   0   0  -5 356.486 7.56371   9
   0   0   5 344.777 7.52328   9
   0   0  -5 326.148 7.51830  12
   0   0  -5 333.960 7.79468   6
   0   0   5 337.471 8.24249   2
   0   0  -5 343.855 8.39079  11
   0   0   5 329.022 8.32529  11
   0   0  -6 544.191 11.6281   9
   0   0   6 544.482 11.6091   9
   0   0  -6 550.578 11.6854  12
   0   0  -6 539.059 11.9525   6
   0   0   6 551.326 12.5885   2
   0   0   6 574.617 12.8289  11
   0   0  -7 1194.48 23.9120   9
   0   0   7 1190.36 23.8792   9
   0   0  -7 1171.87 23.9112  12
   0   0   7 1219.41 25.0645   2
   0   0   7 1194.84 25.0867  11
   0   0  -7 1220.93 24.3027   6
   0   0  -8 6.98136 2.53530   6
   0   0  -8 6.16764 2.12368  12
   0   0   8 9.50031 2.77975   2
   0   0   8 8.42046 3.01540  11
   0   0  -8 9.00017 2.26354   9
   0   0  -9 1237.53 25.7373   6
   0   0  -9 1209.07 25.1454  12
   0   0   9 1229.51 26.5877   2
   0   0   9 1275.94 26.8338  11
   0   0  -9 1260.75 25.2056   9
   0   0 -10 220.366 6.97745   6
   0   0 -10 223.986 6.54957  12
   0   0  10 225.201 7.84881   2
   0   0  10 229.639 8.08438  11
   0   0 -10 229.767 6.60096   9
   0   0 -11 65.0608 4.24757   6
   0   0 -11 59.8882 3.73458  12
   0   0  11 68.6089 4.72375   2
   0   0  11 60.6626 4.83918  11
   0   0 -11 66.1716 3.79686   9
   0   0 -12 930.074 20.1110   9
   0   0 -12 928.070 20.1232  12
   0   0  12 948.409 22.2968  11
   0   0 -12 908.006 20.7828   6
   0   0 -12 906.688 20.0061  14
   0   0  12 973.525 22.1311   2
   0   0 -13 559.858 13.6333  12
   0   0  13 571.267 15.6462  11
   0   0 -13 560.699 14.2853   6
   0   0 -13 545.613 13.4532  14
   0   0  13 599.824 15.7006   2
   0   0 -14 2177.62 43.8534  12
   0   0  14 2215.66 46.4980  11
   0   0 -14 2157.46 44.6146   6
   0   0 -14 2161.23 43.7991  14
   0   0  14 2197.12 46.1960   2
   0   0 -15 1090.68 23.8838  12
   0   0  15 1098.13 26.5016  11
   0   0 -15 1073.59 24.5974   6
   0   0 -15 1079.45 23.7142  14
   0   0  15 1116.40 26.2732   2
   0   0 -16 1146.55 24.7254  12
   0   0 -16 1114.95 24.6342  14
   0   0 -16 1118.93 25.6043   6
   0   0 -17 341.146 10.1468  12
   0   0 -17 336.379 10.0556  14
   0   0 -17 338.507 10.9974   6
   0   0  18 509.591 16.6809  11
   0   0 -18 554.523 15.1137   6
   0   0 -18 545.746 14.0770  14
   0   0 -18 538.891 14.1337  12
   0   0 -19 225.869 8.39401  12
   0   0  19 253.537 11.1139  11
   0   0 -19 242.266 8.36376  14
   0   0 -19 236.102 9.36738   6
   0   0  19 217.984 10.4469   2
   0   0  20 42.8857 6.33439  11
   0   0 -20 39.0968 4.58089  12
   0   0 -20 39.1518 4.46241  14
   0   0 -20 40.1718 5.19141   6
   0   0  20 37.9956 5.87955   2
   0   0  21 10.0597 5.69722  11
   0   0 -21 17.4515 4.35835  12
   0   0 -21 13.5282 4.00195  14
   0   0  21 7.78954 5.41006   2
   0   0  22 53.2642 7.19741  11
   0   0 -22 65.5326 5.66496  12
   0   0 -22 52.7099 5.18535  14
   0   0  22 53.8736 7.05593   2
   0   0 -23 4.95345 4.50788  12
   0   0  23 2.14337 5.84946  11
   0   0 -23 0.51986 4.04197  14
   0   0  23 8.20526 5.82035   2
   0   0  24 89.8950 9.18337  11
   0   0 -24 117.406 6.68735  14
   0   0  24 93.5409 8.78932   2
   0   0  25 22.6144 7.83353  11
   0   0 -25 35.4353 5.35487  14
   0   0 -25 33.9421 6.71071   6
   0   0  25 37.5670 7.40466   2
   0   0  26 161.370 11.6857  11
   0   0 -26 150.600 8.09892  14
   0   0 -26 185.050 10.0882   6
   0   0  26 185.352 11.6708   2
   0   0  27 52.5224 9.11887  11
   0   0 -27 67.9637 8.19933   6
   0   0  27 78.4458 9.44086   2
   0   0  28 489.065 19.7378   2
   0   0  28 511.005 16.0067   1
   0   0  28 496.262 20.3303  11
   0   0 -28 489.477 16.8818   6
   0   0  29 368.574 17.3657   2
   0   0  29 350.150 13.1324   1
   0   0 -29 374.896 14.6547   6
   0   0  29 331.462 16.9135  11
   0   0  30 375.929 18.6487  11
   0   0 -30 403.116 16.1245  13
   0   0  30 389.508 18.4153   2
   0   0  30 429.611 14.6255   1
   0   0 -30 429.014 15.9268   6
   0   0 -31 50.6597 7.93598   6
   0   0  31 43.2977 6.60704   1
   0   0  31 42.1935 9.58613   4
   0   0  31 47.9848 9.67996  11
   0   0  31 55.4881 9.76123   2
   0   0 -31 50.5985 8.21825  13
   0   0  32-13.3547 9.03390   4
   0   0 -32 0.52880 7.49932  13
   0   0  32 14.7669 8.74576  11
   0   0  32-10.1556 8.74659   2
   0   0  33 346.232 18.4414   8
   0   0  33 300.322 17.9456   4
   0   0 -33 334.132 15.5137  13
   0   0  33 332.404 18.7975  11
   0   0  33 321.462 18.3374   2
   0   0  34 84.8419 12.2409   8
   0   0  34 99.5493 12.2147   4
   0   0 -34 103.553 10.6121  13
   0   0  34 93.3274 12.8340  11
   0   0  34 89.6410 11.9373   2
   0   0  35 46.1923 10.8229   8
   0   0  35 6.18730 9.82515   4
   0   0 -35 27.2103 8.33475  13
   0   0  35 35.0993 10.6869  11
   0   0  35 14.0451 9.73048   2
   0   0  36 126.030 14.2265   8
   0   0  36 136.652 14.6066   4
   0   0 -36 151.793 12.1490  13
   0   0  36 114.066 14.0136  11
   0   0  36 155.574 14.9007   2
   0   0  37 86.5964 12.4197   2
   0   0  37 38.6007 11.9123   8
   0   0  37 61.7874 12.4416   4
   0   0  37 102.283 13.8517  11
   0   2   3 93.7123 2.87726  11
   0   2   4 21.4633 1.98262  11
   0   2   4 25.0134 2.04572   2
   0   2  -4 21.8693 1.52306   6
   0   2   5 28.8492 2.60383  11
   0   2   5 23.9798 2.49475   2
   0   2  -5 23.8151 1.95127   6
   0   2   6 299.551 8.13743  11
   0   2   6 309.844 8.20411   2
   0   2  -6 311.982 7.36241   6
   0   2  -7 23.7663 2.28567  12
   0   2   7 27.7454 3.09231  11
   0   2   7 23.0420 3.14889   2
   0   2  -7 22.2365 2.39943   6
   0   2   8 1657.61 33.4866  11
   0   2  -8 1615.92 32.0553  12
   0   2   8 1655.77 33.5167   2
   0   2  -8 1581.69 32.2047   6
   0   2   9 1209.29 26.4908  11
   0   2  -9 1216.21 24.9674  12
   0   2   9 1253.74 26.5312   2
   0   2  -9 1234.00 25.2447   6
   0   2  10 159.575 6.46453  11
   0   2 -10 138.312 5.06061  12
   0   2  10 153.176 6.49769   2
   0   2 -10 140.902 5.26882   6
   0   2 -11 30.3424 3.24365  12
   0   2  11 33.2003 4.25108  11
   0   2  11 36.6446 4.33625   2
   0   2 -11 38.7218 3.58641   6
   0   2 -12 1.87776 2.77557  12
   0   2  12 1.03530 3.96675  11
   0   2  12-0.76727 3.75536   2
   0   2 -12 5.01121 3.00564   6
   0   2  13 196.793 8.61264  11
   0   2 -13 210.991 7.03401  12
   0   2 -13 209.834 7.42999   6
   0   2  13 203.609 8.54319   2
   0   2 -14 50.6067 4.24922  12
   0   2  14 42.9624 5.35667  11
   0   2 -14 46.9986 3.54924  14
   0   2 -14 45.1294 4.52691   6
   0   2  14 48.0166 5.36294   2
   0   2  15 268.779 10.5336  11
   0   2 -15 255.648 8.17051  12
   0   2 -15 243.562 7.59749  14
   0   2 -15 254.414 8.64668   6
   0   2  15 246.813 10.0065   2
   0   2 -16 20.3709 4.00614  12
   0   2 -16 22.6492 3.37203  14
   0   2 -16 17.3444 4.32464   6
   0   2 -17 1404.00 29.3249  12
   0   2 -17 1334.43 28.7254  14
   0   2 -17 1350.34 30.0153   6
   0   2  18 32.9597 5.66851  11
   0   2 -18 39.3455 4.02515  14
   0   2 -18 43.1938 4.98924   6
   0   2  19 147.845 9.17799  11
   0   2 -19 157.689 6.41980  14
   0   2 -19 167.463 7.69181   6
   0   2  19 159.191 9.21655   2
   0   2  20 469.543 16.3945  11
   0   2 -20 482.371 12.8244  14
   0   2 -20 476.539 14.1750   6
   0   2  20 467.142 16.2363   2
   0   2  21 233.393 11.5374  11
   0   2 -21 229.502 8.34234  14
   0   2 -21 267.813 9.96403   6
   0   2  21 239.085 11.6596   2
   0   2  22 119.007 9.09971  11
   0   2 -22 128.018 6.26637  14
   0   2  22 117.595 8.79760   2
   0   2  23 66.8618 7.90134  11
   0   2 -23 72.8432 5.32945  14
   0   2  23 70.4282 7.95115   2
   0   2  24 9.59054 6.50805  11
   0   2 -24 12.1903 4.11936  14
   0   2  24 13.1989 6.42605   2
   0   2  25 167.505 11.3398  11
   0   2 -25 157.967 7.45059  14
   0   2  25 155.534 10.8913   2
   0   2  26 7.89502 6.98875   2
   0   2  26 4.99622 7.46170  11
   0   2 -26 23.2831 4.84245  14
   0   2 -26 7.01561 5.97152   6
   0   2  26 17.5059 5.67068   1
   0   2 -27 9.99262 5.98821   6
   0   2 -27 9.49797 5.92022  13
   0   2  27 19.2645 5.75615   1
   0   2 -27 11.6748 4.49600  14
   0   2  27 3.82372 7.07943   2
   0   2  27 15.0810 7.34447  11
   0   2 -28 55.5485 7.45296  13
   0   2  28 62.5886 7.13105   1
   0   2 -28 66.5445 5.84562  14
   0   2  28 72.6944 9.40208   2
   0   2  28 61.1784 9.55091  11
   0   2 -29 64.5195 8.17227  13
   0   2  29 48.1076 8.95114   2
   0   2  29 57.4802 7.22463   1
   0   2  29 53.9745 9.66938  11
   0   2 -30 245.163 12.5529  13
   0   2  30 243.312 15.1957   2
   0   2  30 257.201 11.7414   1
   0   2  30 224.087 15.2003  11
   0   2  31-1.57017 8.16567  11
   0   2 -31 11.0966 6.99475  13
   0   2  31 9.87650 8.17409   2
   0   2  31 13.8879 6.22081   1
   0   2  31 9.17742 8.54074   4
   0   2  32 40.9230 10.0583  11
   0   2  32 34.1257 7.04863   1
   0   2  32 47.5305 10.1501   2
   0   2 -32 40.4234 8.16273  13
   0   2  32 51.0102 9.81882   4
   0   2  33 127.808 13.1999   4
   0   2  33 106.589 12.6157  11
   0   2  33 97.3353 12.5054   8
   0   2 -33 121.131 10.2317  13
   0   2  33 108.764 12.4301   2
   0   2  34 24.1681 10.4363   4
   0   2  34 39.9274 11.2459  11
   0   2  34 23.4120 10.4613   8
   0   2 -34 14.3574 8.25231  13
   0   2  34 4.28124 9.87873   2
   0   2  35 8.96154 10.1437   4
   0   2  35 5.53026 10.0617  11
   0   2  35 7.81330 9.87933   8
   0   2 -35 9.30224 8.00921  13
   0   2  35-1.77699 9.72720   2
   0   2  36 146.792 14.8128   8
   0   2  36 126.428 13.6972   4
   0   2  36 112.260 13.9018   2
   0   2  36 120.487 14.1453  11
   0   2  37 46.6301 12.3437   8
   0   2  37 68.3445 13.0514  11
   0   2  37 81.9306 12.9011   2
   0   2  37 60.6830 12.1023   4
   0   4   2 207.737 4.93784   2
   0   4   3 973.060 19.5882   2
   0   4   3 973.858 19.5096   7
   0   4   4 119.429 3.89450  11
   0   4   4 114.528 3.78654   7
   0   4   4 122.977 4.08743   2
   0   4   5 85.2494 3.62971  11
   0   4  -5 80.2227 2.69181  13
   0   4   5 81.7592 3.76558   2
   0   4   6 228.090 6.61406  11
   0   4  -6 218.142 5.46277  13
   0   4   6 220.943 6.70924   2
   0   4   7 172.959 5.99819  11
   0   4  -7 169.935 4.85703  13
   0   4   7 174.852 6.13689   2
   0   4   8 210.974 7.04771  11
   0   4  -8 198.807 5.68815  13
   0   4   8 212.910 7.08883   2
   0   4   9 717.109 16.9371   2
   0   4   9 693.219 16.7928  11
   0   4  10 183.131 7.22778   2
   0   4  10 175.572 7.08285  11
   0   4 -11 587.710 13.7334   6
   0   4  11 610.521 15.6133   2
   0   4  11 563.045 15.1763  11
   0   4 -12 17.8117 3.25079   6
   0   4  12 22.9445 4.39759   2
   0   4  12 18.4556 4.43035  11
   0   4 -13 38.4600 3.99489   6
   0   4  13 36.3253 5.07138  11
   0   4  13 37.2831 5.22700   2
   0   4 -14 36.5546 2.98029  14
   0   4 -14 31.4069 4.00458   6
   0   4  14 31.5450 5.21427  11
   0   4  14 28.7322 5.08597   2
   0   4  15 14.9539 5.20555  11
   0   4 -15 16.7899 3.95832   6
   0   4 -15 16.7571 2.84522  14
   0   4 -16 57.5446 4.85801   6
   0   4 -16 51.7986 3.64714  14
   0   4 -17 348.119 10.6095   6
   0   4 -17 329.799 9.10622  14
   0   4 -18 23.2016 3.20849  14
   0   4 -18 17.8905 4.16596   6
   0   4  18 36.1325 5.77273  11
   0   4  18 28.6115 5.43795   2
   0   4 -19 424.228 11.0701  14
   0   4 -19 420.151 12.5624   6
   0   4  19 415.574 14.6510  11
   0   4  19 416.743 14.8095   2
   0   4 -20 428.074 11.4651  14
   0   4 -20 444.647 13.0857   6
   0   4  20 453.299 15.5661  11
   0   4  20 406.118 15.1377   2
   0   4 -21 34.9736 3.90926  14
   0   4 -21 41.5593 5.15417   6
   0   4  21 36.7970 6.40723  11
   0   4  21 35.2108 6.46488   2
   0   4  22 10.0589 5.74096   2
   0   4 -22 11.5916 3.46182  14
   0   4  22 6.07306 5.55893  11
   0   4 -22 7.39955 4.67252  13
   0   4  23 29.4210 6.85075  11
   0   4  23 32.3741 6.95259   2
   0   4 -23 37.7292 4.13431  14
   0   4  24 23.1153 6.82467  11
   0   4  24 24.5977 6.87780   2
   0   4 -24 20.3912 4.05899  14
   0   4  25 87.5738 9.04981   2
   0   4 -25 80.0822 5.36505  14
   0   4  25 86.6769 9.00468  11
   0   4  25 87.1230 7.29851   1
   0   4  26 165.294 11.5053   2
   0   4 -26 170.500 7.33111  14
   0   4  26 178.840 9.59317   1
   0   4  26 161.072 11.7159  11
   0   4  27 22.9429 7.94760  11
   0   4  27 19.4059 7.58137   2
   0   4  27 17.5507 5.96924   1
   0   4 -27 22.8106 4.30936  14
   0   4 -27 11.2521 6.02609  13
   0   4  28 11.6797 7.90220  11
   0   4  28 1.35426 7.60362   2
   0   4  28 8.66037 5.86054   1
   0   4 -28 13.3723 4.27286  14
   0   4 -28 2.02501 6.10786  13
   0   4 -29 2.53089 6.38834  13
   0   4  29 4.68582 5.90530   1
   0   4  29 0.71859 7.88929  11
   0   4  29 2.12379 7.29108   2
   0   4 -30-6.57423 7.00624  13
   0   4  30 4.82721 6.58603   1
   0   4  30 16.5276 8.94870  11
   0   4  30 4.43414 8.34226   2
   0   4 -31 31.8092 7.61805  13
   0   4  31 38.5290 9.58007   2
   0   4  31 51.4803 7.49642   1
   0   4  31 40.0041 9.85879  11
   0   4  32 31.9062 9.87287  11
   0   4  32 45.5145 10.5932   8
   0   4  32 47.7054 10.3410   4
   0   4  32 37.6916 9.65632   2
   0   4  32 55.1765 8.18563   1
   0   4 -32 42.3153 7.90464  13
   0   4  33 24.7013 10.2908  11
   0   4  33 41.6437 10.5204   8
   0   4  33 43.7634 10.3822   4
   0   4  33 43.3792 10.7248   2
   0   4  33 39.4821 7.69554   1
   0   4 -33 30.6102 7.83837  13
   0   4  34 74.6869 12.2801   8
   0   4  34 115.255 13.0788   2
   0   4  34 108.042 13.0541  11
   0   4  34 77.8752 11.7902   4
   0   4  35 148.950 14.7420   8
   0   4  35 166.219 14.8307   2
   0   4  35 167.362 15.0690  11
   0   4  35 151.690 14.4660   4
   0   4  36 10.0492 10.6963   8
   0   4  36 2.82606 9.57594   4
   0   4  36 10.2428 9.80651   2
   0   4  37 28.2997 11.0777   4
   0   4  37 0.94563 10.7635   8
   0   6   0 125.504 3.68556  10
   0   6   0 131.239 3.76952   1
   0   6   0 128.170 3.82986  14
   0   6   0 127.567 3.93622   5
   0   6  -1 17.3376 1.78649   5
   0   6  -1 17.8405 1.73608  10
   0   6   1 19.3892 1.30057   8
   0   6   1 17.4629 1.95619   7
   0   6   1 16.8240 1.97307   5
   0   6  -1 17.6673 1.48547   1
   0   6   1 16.8014 1.78815   1
   0   6  -1 15.0774 1.53964  14
   0   6   1 17.2933 1.87183  14
   0   6   2 20.2363 2.09547   7
   0   6   2 20.4949 2.20619   5
   0   6   2 19.2788 2.07591   1
   0   6  -2 20.1922 1.50662   1
   0   6  -2 20.3528 1.53427  14
   0   6   2 20.6733 2.22243  14
   0   6   3 260.083 6.83629   7
   0   6  -3 272.219 5.91960  14
   0   6   3 266.760 6.99037   1
   0   6   4 29.9547 2.71949   7
   0   6   4 30.1181 2.62508   2
   0   6   5 13.9835 2.36910   7
   0   6   5 13.6197 2.58528   2
   0   6   6 1437.54 29.7956  11
   0   6   6 1425.26 29.5672   7
   0   6  -6 1509.90 28.5141  13
   0   6   6 1441.15 30.0371   2
   0   6   7 223.816 6.98011  11
   0   6  -7 215.609 5.50997  13
   0   6   7 208.525 6.96018   2
   0   6   7 213.222 6.47211   7
   0   6   8 14.1877 3.10475   2
   0   6  -8 12.4779 2.11238  13
   0   6   8 9.88005 3.06931  11
   0   6   9 1647.18 34.4651   2
   0   6  -9 1611.60 32.3562  13
   0   6   9 1668.67 34.2400  11
   0   6  10 243.681 8.51356   2
   0   6 -10 238.675 6.64589  13
   0   6  10 222.809 8.21082  11
   0   6  11 235.720 8.66258   2
   0   6 -11 236.316 6.93663  13
   0   6  11 242.184 8.63786  11
   0   6  12 106.312 6.37196   2
   0   6 -12 99.9910 4.58280  13
   0   6  12 98.4786 6.11700  11
   0   6  13 152.236 7.82411   2
   0   6 -13 159.488 6.09573  13
   0   6  13 154.392 7.76654  11
   0   6  14 16.9427 4.95383   2
   0   6  14 14.3063 4.77974  11
   0   6 -14 11.7014 3.43382  13
   0   6  15 200.156 9.16798  11
   0   6 -15 188.410 5.67022  14
   0   6 -15 197.265 7.21029  13
   0   6 -16 12.7681 2.49535  14
   0   6 -16 10.2808 3.54797  13
   0   6 -17 33.3092 2.93477  14
   0   6 -17 28.5559 4.04962  13
   0   6 -18 156.922 5.40798  14
   0   6  18 153.628 8.84997   2
   0   6  18 149.679 8.49794  11
   0   6 -18 166.184 7.03289  13
   0   6 -19 108.930 4.70386  14
   0   6  19 111.466 7.80918   2
   0   6  19 108.178 7.97882  11
   0   6 -19 118.263 6.37797  13
   0   6 -20 110.309 4.88470  14
   0   6  20 107.723 8.32096   2
   0   6  20 129.102 8.48859  11
   0   6 -20 127.424 6.70511  13
   0   6 -21 1.23903 2.80800  14
   0   6  21 5.82193 5.40235   2
   0   6  21 13.4020 5.64606  11
   0   6 -21 1.65105 4.25457  13
   0   6 -22 45.9824 3.88607  14
   0   6  22 40.4853 6.73720   2
   0   6 -22 50.1321 5.42201  13
   0   6  22 40.5488 6.95049  11
   0   6  23 69.5839 7.77530  11
   0   6 -23 53.3605 4.20172  14
   0   6  23 58.3848 7.77421   2
   0   6  23 50.1949 6.11295   1
   0   6 -23 54.4626 5.82202  13
   0   6 -24 104.315 5.31448  14
   0   6  24 84.1520 8.89012   2
   0   6  24 93.1816 8.93128  11
   0   6  24 97.8655 7.83932   1
   0   6 -25 407.903 11.2733  14
   0   6  25 431.513 17.2736   2
   0   6  25 413.242 17.3293  11
   0   6  25 413.009 14.6333   1
   0   6 -26 21.1149 3.93179  14
   0   6  26 19.4404 7.84921   2
   0   6  26 10.6139 7.22563  11
   0   6  26 19.3998 6.09959   1
   0   6 -27 36.3221 4.20399  14
   0   6  27 35.3831 8.27237  11
   0   6  27 31.2144 6.51761   1
   0   6  27 34.1710 8.24215   2
   0   6  28 55.6390 9.62761  11
   0   6  28 54.3086 7.42700   1
   0   6 -28 50.9505 6.84490  13
   0   6  28 63.2150 9.14573   2
   0   6  29 158.914 12.7627  11
   0   6  29 148.026 9.74241   1
   0   6 -29 147.741 9.46156  13
   0   6  29 140.815 12.1086   2
   0   6  30 24.0367 9.58510  11
   0   6  30 15.9611 7.04592   1
   0   6 -30 19.7557 6.60037  13
   0   6  30 34.4764 9.60433   2
   0   6  31 46.2595 9.59650  11
   0   6  31 42.1783 10.0113   2
   0   6  31 65.6397 8.17565   1
   0   6 -31 59.7334 7.63119  13
   0   6  32 43.3204 10.0260  11
   0   6  32 6.37144 9.28830   8
   0   6  32 24.3795 9.50099   2
   0   6  32 24.2606 6.96392   1
   0   6 -32 26.9181 7.11600  13
   0   6  33 52.2965 8.02988   1
   0   6  33 53.2135 10.6362   2
   0   6  33 45.5650 10.7466   8
   0   6  33 74.2050 11.1063   4
   0   6  33 60.3834 11.0069  11
   0   6  34 39.6017 10.9212   8
   0   6  34 30.6462 7.72079   1
   0   6  34 19.4997 9.91307   4
   0   6  34 35.9703 9.94663   2
   0   6  35 24.8494 10.7833   4
   0   6  35 21.4513 10.3672   8
   0   6  36 93.4885 13.4441   4
   0   6  36 84.2898 13.5482   8
   0   8   0 316.948 8.18196   5
   0   8   0 331.968 7.99152   1
   0   8   0 342.436 8.16521  14
   0   8   0 320.805 7.85862  10
   0   8   1 1041.03 21.5975   5
   0   8   1 1061.61 21.1537  10
   0   8  -1 1026.96 21.1537  10
   0   8   1 1030.01 20.3447   8
   0   8   1 1038.69 21.3996   1
   0   8  -1 1026.65 20.9595   1
   0   8  -1 1052.57 21.1360  14
   0   8   1 1038.52 21.5599  14
   0   8  -1 1041.67 21.3581   5
   0   8  -2 443.166 10.1007  10
   0   8   2 417.791 9.47352   8
   0   8   2 442.670 10.4740   7
   0   8   2 424.933 10.5081   5
   0   8   2 444.180 10.3555   1
   0   8  -2 431.178 9.58053   1
   0   8  -2 434.464 9.66758  14
   0   8   2 450.772 10.5384  14
   0   8   3 575.943 13.0271   7
   0   8   3 572.202 13.2595   5
   0   8   3 554.547 13.0830   1
   0   8  -3 564.458 11.9662   1
   0   8   3 581.807 13.2546  14
   0   8  -3 571.718 12.0147  14
   0   8   4 312.673 8.40397   7
   0   8  -4 322.913 7.18718  14
   0   8   4 318.906 8.62600   1
   0   8   5 305.203 8.28674   7
   0   8  -5 301.142 6.74040  14
   0   8   5 326.456 8.74945   1
   0   8   5 305.212 8.30354   2
   0   8   6 214.120 6.77158   7
   0   8   6 213.142 6.75420   2
   0   8   7 915.184 20.2148   7
   0   8   7 944.710 20.7843   2
   0   8   8 241.092 7.80488  11
   0   8   8 260.507 7.68234   7
   0   8  -8 241.152 6.23422  13
   0   8   8 241.263 8.12738   2
   0   8   9 1267.67 27.2511  11
   0   8   9 1226.07 26.6698   7
   0   8  -9 1260.61 25.2139  13
   0   8   9 1270.83 27.5596   2
   0   8  10 277.405 9.06279  11
   0   8  10 263.395 8.36051   7
   0   8 -10 276.655 7.20417  13
   0   8  10 278.879 9.30433   2
   0   8  11 150.320 6.89879  11
   0   8 -11 145.334 5.11774  13
   0   8  11 133.673 6.82939   2
   0   8  11 142.502 6.08808   7
   0   8  12 27.4560 4.89683   2
   0   8 -12 23.4210 3.09621  13
   0   8  12 20.5742 4.56572  11
   0   8  13 201.919 8.94451   2
   0   8 -13 216.373 6.85791  13
   0   8  13 202.594 8.72001  11
   0   8  14 442.143 13.9736   2
   0   8  14 441.429 13.7591  11
   0   8 -14 447.732 11.4319  13
   0   8  15 162.300 8.22605  11
   0   8 -15 147.045 4.39641  14
   0   8 -15 150.999 6.04686  13
   0   8 -16 185.589 5.29333  14
   0   8 -16 199.434 7.15792  13
   0   8 -17 141.465 4.49628  14
   0   8 -17 141.439 6.26474  13
   0   8 -18 73.5561 3.46956  14
   0   8  18 66.5322 6.90193   2
   0   8  18 67.9480 6.72737  11
   0   8 -18 83.8022 5.20529  13
   0   8 -19 127.837 4.57953  14
   0   8  19 139.118 8.94273   2
   0   8  19 127.318 8.29952  11
   0   8 -19 130.959 6.45603  13
   0   8 -20 46.4030 3.27058  14
   0   8  20 43.5270 6.50267   2
   0   8  20 52.0914 6.72075  11
   0   8 -20 52.0275 4.99573  13
   0   8 -21 24.6332 2.95856  14
   0   8 -21 30.4805 4.89018  13
   0   8  21 30.2451 6.64620  11
   0   8  22 71.0890 7.85966  11
   0   8 -22 59.9179 3.66721  14
   0   8  22 66.8889 7.62932   2
   0   8  22 51.0686 6.38216   1
   0   8 -22 54.4525 5.59364  13
   0   8  23-1.07268 6.19970  11
   0   8 -23 0.13342 2.82949  14
   0   8  23 3.85325 6.19680   2
   0   8  23 0.39618 5.28117   1
   0   8 -23-1.14470 4.74402  13
   0   8  24 584.961 20.4386  11
   0   8 -24 563.713 13.4947  14
   0   8  24 558.062 20.1823   2
   0   8  24 588.944 18.3556   1
   0   8 -24 600.132 16.5590  13
   0   8 -25 287.290 8.39782  14
   0   8  25 320.356 15.0327   2
   0   8  25 291.625 14.5516  11
   0   8  25 296.316 12.7413   1
   0   8 -26 50.7304 3.90318  14
   0   8  26 43.9933 8.26958   2
   0   8  26 55.6699 8.70770  11
   0   8  26 56.0856 7.36455   1
   0   8 -27 2.35967 3.13532  14
   0   8  27-1.31192 7.62161  11
   0   8  27 6.85279 5.98307   1
   0   8  27 4.67349 6.83139   2
   0   8  28 26.8037 8.66766  11
   0   8  28 31.5830 6.88772   1
   0   8  28 29.3134 8.06565   2
   0   8  29 70.4401 10.0691  11
   0   8  29 66.5506 8.08095   1
   0   8 -29 65.9112 7.42366  13
   0   8  29 91.7951 10.6933   2
   0   8  30 64.5516 10.2991  11
   0   8  30 63.0584 9.87460   2
   0   8  30 57.0242 8.19344   1
   0   8 -30 62.3341 7.53486  13
   0   8  31 6.26505 8.06892  11
   0   8  31 16.4543 6.93777   1
   0   8  31 17.4067 8.93441   2
   0   8 -31 9.17220 6.03513  13
   0   8  31 19.4064 9.04525   8
   0   8  32 37.9940 7.71200   1
   0   8  32 40.4123 9.71798   8
   0   8  32 22.2190 9.55804   2
   0   8  33 38.6640 10.5892   8
   0   8  33 45.9285 8.29894   1
   0   8  33 50.9999 10.6975   4
   0   8  33 44.4760 10.2224   2
   0   8  34 25.1438 10.2882   4
   0   8  34 45.8916 8.36759   1
   0   8  34 12.2252 10.3663   8
   0   8  35 0.93213 10.3214   4
   0   8  35 9.03948 7.39944   1
   0   8  35 4.52875 10.1970   8
   0   8  36 1.93179 10.1714   4
   0   8  36-8.44509 11.2852   8
   0  10   0 249.484 5.51400   8
   0  10   0 248.212 7.27212   5
   0  10   0 242.486 6.87732   1
   0  10   0 248.698 7.03438  14
   0  10   0 243.221 6.76690  10
   0  10   1 41.6323 3.45255   5
   0  10   1 44.1194 3.04193  10
   0  10  -1 48.3832 3.12246  10
   0  10   1 46.6079 2.19586   8
   0  10   1 44.9735 3.12233   1
   0  10  -1 46.4643 2.85871   1
   0  10  -1 48.2951 3.13627  14
   0  10   1 53.1342 3.40428  14
   0  10  -1 38.0802 3.17352   5
   0  10  -2 83.9751 3.91183   5
   0  10  -2 80.2225 3.73253  10
   0  10   2 80.9580 3.13226   8
   0  10   2 77.5014 4.19712  14
   0  10  -2 81.2946 3.57536  14
   0  10   2 84.2683 4.20151   7
   0  10  -2 79.0497 3.44338   1
   0  10   2 91.3217 4.20213   1
   0  10   2 72.7475 4.14789   5
   0  10   3 560.318 12.3338   8
   0  10   3 550.232 13.3343   7
   0  10   3 550.462 13.5506   5
   0  10  -3 564.047 12.2400   1
   0  10   3 567.664 13.3224   1
   0  10  -3 558.154 12.2809  14
   0  10   3 562.764 13.4924  14
   0  10   4 1093.86 23.5534   7
   0  10   4 1096.88 23.8436   5
   0  10  -4 1111.39 22.1572   1
   0  10   4 1121.16 23.6837   1
   0  10  -4 1085.40 22.1197  14
   0  10   5 437.936 11.2810   7
   0  10   5 437.871 11.4793   1
   0  10  -5 439.671 9.67367  14
   0  10   6 2297.38 45.6759   7
   0  10  -6 2237.73 43.6493  14
   0  10   6 2371.98 46.1153   1
   0  10   7 2636.74 52.2013   7
   0  10  -7 2569.71 49.8222  14
   0  10   7 2667.11 52.4638   2
   0  10   7 2735.33 52.8510   1
   0  10   8 552.304 13.7865   7
   0  10  -8 538.936 11.2112  14
   0  10   8 556.985 14.1635   2
   0  10   8 580.174 14.3883   1
   0  10   9 291.262 9.18468   7
   0  10   9 306.615 9.63087   2
   0  10  10 9.79633 3.55632   7
   0  10  10 15.8732 4.08181   2
   0  10  11 136.112 6.97291   2
   0  10  11 131.969 6.20349   7
   0  10 -11 127.426 4.67696  13
   0  10  11 127.691 6.62998  11
   0  10  12 19.3656 4.62980   2
   0  10  12 27.4173 4.28254   7
   0  10 -12 22.8549 2.95249  13
   0  10  12 28.7930 4.67860  11
   0  10  13 189.847 8.52876   2
   0  10  13 174.378 8.19722  11
   0  10 -13 173.697 5.93460  13
   0  10  13 178.540 7.44782   7
   0  10  14 6.79221 4.52630  11
   0  10 -14 1.63374 2.85977  13
   0  10  14 4.86741 3.82747   7
   0  10 -15 253.799 5.93624  14
   0  10 -15 282.240 8.15809  13
   0  10  15 281.801 9.57589   7
   0  10  16 220.755 8.79801   7
   0  10 -16 218.404 5.34087  14
   0  10 -16 237.234 7.59986  13
   0  10  17 289.290 10.3023   7
   0  10 -17 310.057 9.03262  13
   0  10 -17 276.460 6.59050  14
   0  10  17 282.162 11.8769   2
   0  10  18 1406.48 33.5931   2
   0  10  18 1392.03 33.0979  11
   0  10  18 1391.33 31.0840   7
   0  10 -18 1435.56 29.6008  13
   0  10 -18 1334.41 26.8040  14
   0  10 -19 1.50502 3.68321  13
   0  10  19 2.07863 4.31126   7
   0  10  19 7.70643 5.45870  11
   0  10  19 11.7458 5.59904   2
   0  10 -19 1.97551 1.89588  14
   0  10  20 257.307 10.9202   1
   0  10  20 267.274 12.3528   2
   0  10  20 284.456 10.5029   7
   0  10  20 268.813 12.1400  11
   0  10 -20 277.773 9.28977  13
   0  10 -20 257.422 6.55503  14
   0  10  21 298.500 12.1038   1
   0  10  21 300.698 13.3354   2
   0  10  21 297.853 11.1912   7
   0  10  21 311.836 13.2979  11
   0  10 -21 293.627 7.26679  14
   0  10 -21 300.524 10.0385  13
   0  10  22 185.852 11.2039   2
   0  10  22 191.640 11.0056  11
   0  10 -22 177.804 5.21874  14
   0  10 -22 173.863 7.81575  13
   0  10  22 194.142 9.88304   1
   0  10 -23 51.7430 5.52401  13
   0  10  23 50.0598 7.65408  11
   0  10 -23 42.3514 2.98276  14
   0  10  23 51.7540 6.74216   1
   0  10  23 42.0611 7.46554   2
   0  10  24 446.862 17.5809   2
   0  10  24 421.205 17.0145  11
   0  10 -24 411.604 9.73586  14
   0  10 -24 416.639 13.1707  13
   0  10  24 437.763 15.5243   1
   0  10 -25 64.9375 6.31560  13
   0  10  25 61.4117 8.53854  11
   0  10  25 76.0719 9.08598   2
   0  10 -25 62.7012 3.47037  14
   0  10  25 62.4271 7.71196   1
   0  10  26 23.1704 7.40551  11
   0  10  26 32.3981 6.08556   7
   0  10  26 44.6953 7.82679   2
   0  10 -26 27.0267 2.79237  14
   0  10  26 25.4368 6.64396   1
   0  10  27 13.1284 7.72911  11
   0  10  27 14.3662 5.73577   7
   0  10  27 18.9687 6.40183   1
   0  10  27 16.9531 7.42948   2
   0  10  28 31.1426 6.40092   7
   0  10  28 17.0529 6.98220   1
   0  10  28 31.1651 8.45092   2
   0  10  29 20.5022 6.64168   7
   0  10  29 19.2166 8.68071   2
   0  10  29 12.9143 7.23206   1
   0  10  30-1.68151 6.23117   7
   0  10  30-6.90546 7.02585   1
   0  10  30 15.1206 8.55712   8
   0  10  30 7.70186 7.80227   2
   0  10  31-1.09125 6.74693   1
   0  10  31-6.30140 8.59813   8
   0  10  31 14.4370 8.20652   2
   0  10  32 14.7567 9.92975   8
   0  10  32-5.60203 7.33630   1
   0  10  33 142.723 13.6685   4
   0  10  33 121.920 13.1682   8
   0  10  33 110.659 10.6706   1
   0  10  34 3.63640 9.27188   4
   0  10  34-0.88503 9.99098   8
   0  10  34 14.0751 8.14510   1
   0  10  35-12.2610 10.1456   4
   0  10  35 19.2702 10.6891   8
   0  10  35 7.18432 7.87207   1
   0  10  36 24.4394 10.7061   4
   0  10  36 7.94304 8.29127   1
   0  10  36 23.7532 11.8317   8
   0  12   0 1079.23 21.1710   8
   0  12   0 1088.78 22.9718   1
   0  12   0 1090.04 23.1467  14
   0  12   0 1071.63 22.7667  10
   0  12   0 1095.64 23.3709   5
   0  12   1 2814.32 54.7946   8
   0  12   1 2925.88 56.5117   1
   0  12  -1 2846.09 56.0570   1
   0  12  -1 2837.31 56.2749  14
   0  12   1 2960.64 56.7432  14
   0  12  -1 2868.81 56.1667  10
   0  12   1 2896.59 56.1313  10
   0  12   1 2915.69 56.8607   5
   0  12  -1 2903.26 56.6265   5
   0  12  -2 2660.08 50.8803   3
   0  12   2 2735.60 53.3882   5
   0  12   2 2678.30 52.5517  10
   0  12  -2 2647.30 52.6133  10
   0  12   2 2633.51 51.4896   8
   0  12  -2 2645.66 52.8223   5
   0  12  -2 2708.02 52.3988  14
   0  12   2 2711.79 53.2617  14
   0  12   2 2755.31 53.1238   1
   0  12  -2 2664.61 52.1750   1
   0  12   3 5154.63 99.7266   8
   0  12   3 5353.82 101.436   5
   0  12   3 5224.32 101.261   7
   0  12  -3 5195.85 100.015  14
   0  12   3 5440.80 101.201   1
   0  12  -3 5245.61 99.9145   1
   0  12   4 139.847 5.12438   8
   0  12   4 146.767 5.94779   7
   0  12  -4 148.061 4.88892  14
   0  12   4 150.364 6.05597   1
   0  12  -4 145.265 4.82529   1
   0  12   4 136.450 6.19086   5
   0  12   5 6397.00 121.815   5
   0  12   5 6483.18 121.351   7
   0  12  -5 6236.68 119.544  14
   0  12   5 6345.91 121.644   1
   0  12  -5 6278.97 119.555   1
   0  12   6 1256.56 27.4064   1
   0  12  -6 1253.33 25.0489  14
   0  12   6 1239.64 27.0319   7
   0  12   7 2458.52 48.3497   1
   0  12  -7 2311.84 45.3571  14
   0  12   7 2379.44 47.7520   7
   0  12   8 30.7303 4.30741   1
   0  12  -8 35.5589 2.20137  14
   0  12   8 34.0041 4.07626   7
   0  12   9 126.936 6.20229   7
   0  12  -9 133.892 3.85565  14
   0  12   9 155.577 7.03105   1
   0  12   9 140.575 6.51552   2
   0  12  10 43.3134 4.55693   7
   0  12 -10 36.4382 1.99783  14
   0  12  10 43.3127 5.06923   1
   0  12  10 39.8723 4.71173   2
   0  12  11 136.500 7.23824   1
   0  12  11 136.813 7.19199   2
   0  12  11 137.316 6.64718   7
   0  12  12 1.16623 4.26875   1
   0  12  12 11.9238 4.64954   2
   0  12  12 7.04171 4.06715   7
   0  12  13 841.278 21.2851   1
   0  12  13 878.268 21.7500   2
   0  12  13 795.261 20.1811   7
   0  12 -14 346.145 9.11957  13
   0  12  14 326.759 10.9506   7
   0  12 -15 16.7283 3.08183  13
   0  12  15 12.4548 4.27289   7
   0  12 -16 85.2523 4.58051  13
   0  12  16 86.9889 5.95103   7
   0  12  17 51.3447 6.36150   2
   0  12 -17 56.3119 4.22516  13
   0  12  17 47.3647 5.44861   7
   0  12  18 481.399 15.7839  11
   0  12 -18 481.384 12.5844  13
   0  12  18 479.745 16.1376   2
   0  12  18 470.302 14.3191   7
   0  12  19 478.627 16.8287   2
   0  12  19 480.419 16.2797  11
   0  12 -19 507.933 13.1470  13
   0  12  19 483.224 15.8735   1
   0  12  19 480.756 14.7910   7
   0  12  20 318.665 13.4986  11
   0  12 -20 337.011 10.5377  13
   0  12  20 365.966 14.4618   2
   0  12  20 368.466 13.4190   1
   0  12 -21 537.372 14.1893  13
   0  12  21 500.710 18.0277   2
   0  12  21 515.965 16.9188   1
   0  12 -22 351.683 11.0183  13
   0  12  22 341.544 15.0437   2
   0  12  22 359.452 13.7942   1
   0  12 -23 14.9689 4.63471  13
   0  12  23 17.7134 6.95968   2
   0  12  23 16.7607 6.42003   1
   0  12 -24 90.2353 6.46329  13
   0  12  24 82.1913 9.06806   2
   0  12  24 103.176 8.79966   1
   0  12 -25 718.898 18.6592  13
   0  12  25 695.290 20.0945   7
   0  12  25 739.408 24.1241   2
   0  12  25 717.026 21.8113   1
   0  12 -26 42.7624 5.59092  13
   0  12  26 25.5483 6.27907   7
   0  12  26 35.5479 8.07364   2
   0  12  26 32.5575 7.12037   1
   0  12 -27 11.8596 5.44875  13
   0  12  27 21.0842 6.20080   7
   0  12  27 14.4515 7.85678   2
   0  12  27 14.9802 6.85176   1
   0  12  28 151.442 9.56275   7
   0  12  28 168.262 13.0389   2
   0  12  28 179.925 11.5316   1
   0  12  28 152.277 12.7839   8
   0  12  29 115.931 8.87177   7
   0  12  29 137.192 12.3168   2
   0  12  29 125.965 10.4062   1
   0  12  29 105.232 11.7219   8
   0  12  30 3.83675 8.68530   8
   0  12  30-1.68847 7.11468   1
   0  12  30 5.13524 6.51012   7
   0  12  31 130.651 10.9181   1
   0  12  31 119.893 12.6293   8
   0  12  32 5.33100 7.86534   1
   0  12  32-4.15855 9.31191   8
   0  12  33 500.331 19.8957   1
   0  12  33 536.630 23.4709   8
   0  12  34 3.58664 10.0667   8
   0  12  34 0.62058 7.75967   1
   0  12  34 0.92067 9.78490   4
   0  12  35 21.3809 10.8622   8
   0  12  35 5.06972 8.43950   1
   0  12  36 23.0935 10.9210   8
   0  12  36-4.52275 8.13318   1
   0  12  36 12.8588 10.4491   4
   0  14   0 1890.92 38.1128  10
   0  14   0 1889.15 38.5442  14
   0  14   0 1870.75 36.1569   8
   0  14   0 1915.13 38.3217   1
   0  14   0 1863.87 38.7897   5
   0  14   1 5389.96 102.609   8
   0  14   1 5452.05 105.040   5
   0  14  -1 5518.20 104.858   5
   0  14  -1 5470.26 104.442  14
   0  14   1 5405.02 104.884  14
   0  14   1 5467.65 104.587   1
   0  14  -1 5411.79 104.171   1
   0  14   1 5313.32 104.145  10
   0  14  -1 5570.40 104.290  10
   0  14  -2 28.4559 3.23323   1
   0  14   2 25.0055 3.63401   1
   0  14   2 26.7281 3.47515  10
   0  14  -2 29.6523 3.34668  10
   0  14   2 26.7106 2.55803   8
   0  14  -2 29.7494 3.58842   5
   0  14   2 27.2266 3.84163   5
   0  14   2 22.8833 3.73785  14
   0  14  -2 28.2663 3.24371  14
   0  14   3 2046.10 42.1447   1
   0  14  -3 2055.96 40.9647   1
   0  14  -3 2093.15 41.6062  10
   0  14   3 2075.98 40.4944   8
   0  14  -3 2026.68 39.3455   3
   0  14   3 2078.69 42.5684   5
   0  14  -3 2072.15 41.1440  14
   0  14  -4 34.0063 3.11810   1
   0  14   4 34.9776 4.12174   1
   0  14   4 31.9304 3.27543   8
   0  14  -4 35.2982 1.81924   3
   0  14   4 36.2593 4.03523   7
   0  14   4 29.2536 4.25311   5
   0  14  -4 33.1448 2.97514  14
   0  14   5 1565.05 32.1766   8
   0  14  -5 1549.82 31.6414  14
   0  14   5 1591.32 33.5262   7
   0  14   5 1558.65 33.8303   5
   0  14  -5 1568.20 31.6497   1
   0  14   5 1607.72 33.6380   1
   0  14   6 155.350 6.00084   8
   0  14   6 167.411 6.96215   7
   0  14   6 168.480 7.34590   1
   0  14   6 155.758 7.19745   5
   0  14  -6 169.713 5.31816  14
   0  14  -7 61.5501 3.22477  14
   0  14   7 63.3106 5.03285   7
   0  14   7 71.1431 5.19658   1
   0  14  -8 53.7032 2.93541  14
   0  14   8 53.6757 4.71877   7
   0  14   8 54.8752 5.05939   1
   0  14  -9 48.5540 2.72236  14
   0  14   9 51.0622 4.84866   7
   0  14   9 50.3049 5.22064   1
   0  14 -10 113.378 3.74438  14
   0  14  10 123.971 6.61929   7
   0  14  10 121.503 7.02891   1
   0  14 -11 16.1359 1.87421  14
   0  14  11 17.9470 4.52866   7
   0  14  11 14.4911 4.65666   1
   0  14 -12 6.80067 1.54048  14
   0  14  12 6.87906 4.17383   7
   0  14  12 5.98051 4.86068   1
   0  14  13 838.516 20.7122   7
   0  14  14 234.545 9.14160   7
   0  14  15 121.027 6.87961   7
   0  14  16 10.4488 4.33559   7
   0  14  16 1.98004 4.62601   2
   0  14  17 374.620 12.4348   7
   0  14  17 377.199 13.9124   2
   0  14  17 390.876 13.7113   1
   0  14  18 111.298 7.12372   7
   0  14  18 106.687 8.31009   2
   0  14  18 109.660 8.04414   1
   0  14 -19 231.428 7.72149  13
   0  14  19 210.721 11.2081   2
   0  14  19 211.778 10.5665   1
   0  14 -20 65.8479 4.85073  13
   0  14  20 63.3753 7.44238   2
   0  14  20 55.0541 7.28935   1
   0  14 -21 11.8562 3.78003  13
   0  14  21 12.6225 6.47752   2
   0  14  21 9.44757 5.56700   1
   0  14 -22 4.38849 4.06843  13
   0  14  22 7.19607 6.34928   2
   0  14  22-0.46622 5.76536   1
   0  14 -23 113.747 6.52245  13
   0  14  23 133.741 10.4900   2
   0  14  23 113.337 9.27362   1
   0  14 -24 13.3043 4.58848  13
   0  14  24 7.57185 5.45634   7
   0  14  24 9.15697 7.04237   2
   0  14  24 23.4291 6.76416   1
   0  14 -25 26.5471 4.99374  13
   0  14  25 24.5274 6.25924   7
   0  14  25 30.0501 7.72305   2
   0  14  25 24.7162 7.15462   1
   0  14  26 20.7217 7.21555   1
   0  14 -26 21.0771 5.11906  13
   0  14  26 20.3800 6.32165   7
   0  14  27 95.8389 9.48647   1
   0  14 -27 87.0693 6.80414  13
   0  14  27 90.1950 8.01100   7
   0  14  27 91.8261 10.4203   8
   0  14  28 341.508 17.7518   8
   0  14  28 358.312 14.0269   7
   0  14  28 366.289 15.9635   1
   0  14  29 173.332 13.4500   8
   0  14  29 144.206 10.0386   7
   0  14  29 166.910 11.6478   1
   0  14  30 25.6938 9.74845   8
   0  14  30 27.9726 8.20629   1
   0  14  31 82.7108 11.6893   8
   0  14  31 61.6793 9.28380   1
   0  14  32 48.0490 11.2447   8
   0  14  32 64.4645 9.42517   1
   0  14  33 138.327 14.2505   8
   0  14  33 130.575 11.3788   1
   0  14  34 1.86328 9.08278   4
   0  14  34 4.54152 9.88611   8
   0  14  34-2.61681 7.94236   1
   0  14  35 37.6676 11.4768   4
   0  14  35 52.1576 9.45212   1
   0  14  35 35.7518 11.4505   8
   0  16   0 222.912 7.51361  10
   0  16   0 222.861 7.74452   1
   0  16   0 222.467 8.12261   5
   0  16   0 220.590 7.86704  14
   0  16  -1 6.97037 3.08785  10
   0  16   1 7.27152 3.25142  10
   0  16   1 7.54170 3.25899   1
   0  16  -1 12.4084 3.29167   1
   0  16   1 12.2639 1.99744   8
   0  16  -1 9.10142 3.37907   5
   0  16   1 7.08610 3.53342   5
   0  16   1 11.1621 3.50807  14
   0  16  -1 10.7769 3.34159  14
   0  16  -2 11.7889 3.16432  10
   0  16   2 16.4901 3.32211  10
   0  16   2 16.7052 2.30503   8
   0  16   2 12.6987 3.62301   1
   0  16  -2 17.9158 3.10850   1
   0  16  -2 11.0920 3.59517   5
   0  16   2 13.5127 3.59010   5
   0  16  -2 15.6909 3.23273  14
   0  16  -3 55.6680 3.97437  14
   0  16   3 54.3169 4.85960   5
   0  16   3 54.4486 4.22772  10
   0  16  -3 50.2647 4.08437  10
   0  16   3 47.4862 3.14044   8
   0  16  -3 50.7171 4.45910   5
   0  16   3 66.2222 4.78178   1
   0  16  -3 50.8575 3.74483   1
   0  16  -3 46.8258 2.43930   3
   0  16  -4 49.6459 3.73104  14
   0  16  -4 44.0305 2.12879   3
   0  16   4 39.1182 4.53097   5
   0  16   4 46.8127 4.60514   7
   0  16  -4 47.7854 3.58589   1
   0  16   4 39.6240 4.42289   1
   0  16   4 43.6038 3.33497   8
   0  16   5 191.683 6.53477   8
   0  16  -5 185.110 6.31550  14
   0  16   5 188.668 7.83535   7
   0  16   5 187.751 8.03347   5
   0  16  -5 181.404 6.23370   1
   0  16   5 192.327 7.87414   1
   0  16  -6 269.303 7.83640   1
   0  16  -6 280.732 7.86799  14
   0  16   6 286.624 9.69199   7
   0  16   6 273.315 8.46480   8
   0  16   6 278.104 9.86819   1
   0  16   6 280.079 10.0767   5
   0  16  -7 313.600 8.27861  14
   0  16   7 310.057 10.4461   7
   0  16   7 316.820 9.60773   8
   0  16   7 295.112 10.5202   1
   0  16   7 292.466 10.8641   5
   0  16   8 334.212 10.1929   8
   0  16   8 323.129 11.0074   1
   0  16  -8 312.777 8.32171  14
   0  16   8 345.521 11.0967   7
   0  16   9 43.8750 5.53290   1
   0  16  -9 54.3823 3.18528  14
   0  16   9 45.4751 5.13435   7
   0  16  10 244.815 9.85856   1
   0  16 -10 227.395 6.23196  14
   0  16  10 232.205 9.07553   7
   0  16 -11 33.1017 2.45425  14
   0  16  11 32.7909 4.77228   7
   0  16 -12 128.634 3.99166  14
   0  16  12 138.845 7.35810   7
   0  16  13 362.103 11.9108   7
   0  16  14 50.2704 5.54528   7
   0  16  15 139.674 7.60635   7
   0  16  15 158.177 8.60309   1
   0  16  16 170.573 8.12754   7
   0  16  16 159.572 8.90558   1
   0  16  17 72.9735 6.92098   1
   0  16  18 94.6823 7.73747   1
   0  16  19 167.106 9.60684   1
   0  16  20 19.4389 6.03531   1
   0  16  21 97.8278 8.52542   1
   0  16  22 177.959 10.6063   1
   0  16  23 13.0709 5.74881   7
   0  16  23 15.3723 6.68846   1
   0  16  24 181.488 9.76562   7
   0  16  24 168.330 10.8437   1
   0  16  25-4.45256 8.02424   8
   0  16  25 15.3695 6.06199   7
   0  16  25 7.09489 6.87027   1
   0  16  26 101.208 10.4309   8
   0  16  26 87.3641 8.01524   7
   0  16  26 87.1958 9.07755   1
   0  16  27 13.2238 7.81478   8
   0  16  27 5.93351 6.11384   7
   0  16  27 2.89507 7.38314   1
   0  16  28 68.3179 10.0688   8
   0  16  28 55.8748 7.45683   7
   0  16  28 66.7095 9.30642   1
   0  16  29 6.06591 8.75051   8
   0  16  29 24.7442 7.10210   7
   0  16  29 28.7586 8.64126   1
   0  16  30 34.7519 9.56860   8
   0  16  30 38.9421 8.99447   1
   0  16  31 1.64352 8.97010   8
   0  16  31-1.28764 7.92512   1
   0  16  32 5.97800 9.74429   8
   0  16  32 6.59112 8.47494   1
   0  16  33 14.1777 10.1945   8
   0  16  33 18.2155 8.73332   1
   0  16  34 43.3584 11.3296   4
   0  16  34 34.0019 11.0470   8
   0  16  34 34.4640 9.47646   1
   0  16  35 22.4663 10.5430   4
   0  16  35 14.0643 9.34287   1
   0  16  35 14.2736 11.1726   8
   0  18   0 39.3362 4.00675  10
   0  18   0 47.8254 4.54347   1
   0  18   0 41.4128 4.73413   5
   0  18   0 38.2648 4.21495  14
   0  18  -1 181.268 7.05069  10
   0  18   1 185.140 7.14551  10
   0  18   1 181.187 7.43633   1
   0  18  -1 188.300 7.06449   1
   0  18   1 178.801 5.30460   8
   0  18  -1 187.512 7.71362   5
   0  18   1 199.662 8.10944   5
   0  18  -1 191.377 7.40792  14
   0  18   2 320.416 9.80743  10
   0  18  -2 331.812 9.92055  10
   0  18   2 310.785 8.12500   8
   0  18   2 325.128 10.3400   1
   0  18  -2 302.435 9.48763   1
   0  18   2 328.057 10.6981   5
   0  18  -2 328.402 10.3804   5
   0  18  -2 314.212 9.80669  14
   0  18  -3 35.4456 3.99936  14
   0  18   3 33.7258 4.82571   5
   0  18   3 28.5609 3.96939  10
   0  18  -3 32.9361 4.18409  10
   0  18   3 34.0545 3.23569   8
   0  18  -3 33.0153 4.37324   5
   0  18   3 39.6573 4.86832   1
   0  18  -3 35.6780 3.94517   1
   0  18  -3 34.2237 2.43302   3
   0  18  -4 164.188 6.44385  14
   0  18  -4 159.214 4.38354   3
   0  18  -4 154.207 6.15930   1
   0  18   4 162.227 7.51765   1
   0  18   4 155.917 7.72777   5
   0  18   4 159.460 5.86068   8
   0  18  -5 276.310 8.45409  14
   0  18   5 279.139 8.40405   8
   0  18   5 274.482 10.0100   1
   0  18  -5 282.405 8.44589   1
   0  18   5 251.028 9.77423   7
   0  18   5 276.625 10.2816   5
   0  18  -6 5.94541 2.97811  14
   0  18   6 5.32894 4.31115   7
   0  18   6 0.56525 3.32110   8
   0  18   6-0.28724 4.40877   1
   0  18  -6 2.27222 2.97593   1
   0  18   6 0.30685 4.50569   5
   0  18  -7 86.5197 4.47942  14
   0  18   7 87.5665 6.14580   7
   0  18   7 84.7936 5.23196   8
   0  18   7 80.8874 6.20541   1
   0  18   7 87.5152 6.53076   5
   0  18   8 187.816 7.65592   8
   0  18   8 190.614 8.75495   1
   0  18  -8 197.363 6.35610  14
   0  18   8 185.480 8.44282   7
   0  18   9 416.028 12.3430   8
   0  18  -9 411.722 10.2805  14
   0  18   9 430.460 13.1391   7
   0  18  10 354.026 11.2311   8
   0  18 -10 334.149 8.58301  14
   0  18  10 324.559 11.5255   7
   0  18  11 42.6193 5.46548   8
   0  18 -11 48.6806 3.06482  14
   0  18  11 42.7297 5.15746   7
   0  18  12 987.580 24.1761   7
   0  18  13 64.9758 6.30471   7
   0  18  14 30.5034 5.66563   1
   0  18  15 186.504 9.72442   1
   0  18  16 73.1076 6.91360   1
   0  18  17 138.018 9.04067   1
   0  18  18 2.75876 5.28766   1
   0  18  19 28.5602 6.11745   1
   0  18  20 35.0020 6.74176   1
   0  18  21 6.55833 5.49369   7
   0  18  21 9.05037 6.18906   8
   0  18  21 19.3579 6.13011   1
   0  18  22 139.912 8.95910   7
   0  18  22 151.220 10.7750   8
   0  18  22 151.620 10.4669   1
   0  18  23 158.081 9.49228   7
   0  18  23 157.088 11.2090   8
   0  18  23 164.572 11.0542   1
   0  18  24 145.276 9.06901   7
   0  18  24 128.980 10.7880   8
   0  18  24 141.771 10.5653   1
   0  18  25 4.23164 5.59888   7
   0  18  25 3.23254 7.29920   8
   0  18  25 17.3194 6.81107   1
   0  18  26 4.32332 5.93191   7
   0  18  26 8.79123 7.77932   8
   0  18  26 23.7706 7.33467   1
   0  18  27 31.3142 6.92022   7
   0  18  27 22.6195 8.71991   8
   0  18  27 37.2770 8.18196   1
   0  18  28 3.60043 6.40425   7
   0  18  28 1.47525 8.19014   8
   0  18  28-3.14201 7.59340   1
   0  18  29 132.852 9.70720   7
   0  18  29 129.164 13.0489   8
   0  18  29 139.312 11.6368   1
   0  18  30 204.891 14.9473   8
   0  18  30 196.441 13.5014   1
   0  18  31 129.030 13.6289   8
   0  18  31 90.7935 11.2791   1
   0  18  32 78.6517 12.4153   8
   0  18  32 68.6747 10.9770   1
   0  18  33 17.4696 10.1467   4
   0  18  33 36.7548 10.9812   8
   0  18  34 125.819 14.2290   4
   0  18  34 113.325 14.1087   8
   0  18  34 113.029 12.3241   1
   0  18  35 1.97473 10.4301   4
   0  18  35 5.17460 8.82722   1
   0  18  35 10.5811 10.7997   8
   0  20   0 17.2303 4.54454   5
   0  20   0 14.9849 3.81270  10
   0  20   0 10.1597 3.98815   1
   0  20   1 983.094 20.2745   8
   0  20   1 981.153 23.7488   5
   0  20  -1 969.010 23.5309   5
   0  20  -1 978.875 23.0486  14
   0  20   1 981.060 22.6730  10
   0  20  -1 994.209 22.6850  10
   0  20   1 975.672 23.0940   1
   0  20  -1 989.164 22.8291   1
   0  20   2 434.217 10.3392   8
   0  20   2 438.257 13.4046   5
   0  20  -2 426.931 12.8603   5
   0  20  -2 436.316 12.3157  14
   0  20  -2 411.706 12.0169   1
   0  20   2 440.274 12.9493   1
   0  20  -2 424.980 12.2035  10
   0  20   2 411.329 12.2041  10
   0  20   3 192.606 8.32248   1
   0  20  -3 178.724 7.21625   1
   0  20   3 186.434 7.64732  10
   0  20  -3 180.785 7.71390  10
   0  20  -3 178.451 8.02452   5
   0  20   3 187.109 8.46447   5
   0  20  -3 188.101 5.42436   3
   0  20  -3 189.129 7.62942  14
   0  20   3 193.570 6.27331   8
   0  20   4 168.590 7.25445  10
   0  20  -4 165.695 6.81761  14
   0  20  -4 160.999 4.66150   3
   0  20   4 162.483 6.13228   8
   0  20   4 172.028 7.95567   1
   0  20  -4 157.660 6.63695   1
   0  20   4 171.085 8.36670   5
   0  20  -5 65.2160 4.77294  14
   0  20  -5 63.7909 2.66266   3
   0  20   5 55.0849 5.83634   1
   0  20  -5 71.7920 4.67382   1
   0  20   5 67.4151 6.36593   5
   0  20   5 68.6481 4.51513   8
   0  20   6 357.914 10.4646   8
   0  20  -6 356.462 10.2743  14
   0  20  -6 369.929 10.3484   1
   0  20   6 386.191 12.4142   1
   0  20  -7 170.142 6.40535  14
   0  20   7 163.002 8.30863   7
   0  20   7 162.292 6.93638   8
   0  20  -8 888.821 19.6994  14
   0  20   8 885.251 22.3589   7
   0  20   8 876.510 20.9786   8
   0  20  -9 2387.51 47.4426  14
   0  20   9 2398.71 50.7466   7
   0  20   9 2376.11 49.3553   8
   0  20 -10 1678.91 34.1323  14
   0  20  10 1694.92 36.7256   8
   0  20  11 257.757 9.85813   8
   0  20  11 228.052 10.8425   5
   0  20  12 751.206 20.9504   1
   0  20  13 332.205 12.8200   1
   0  20  14 79.3528 7.01833   8
   0  20  14 91.8175 7.50133   1
   0  20  15 18.1648 5.13634   8
   0  20  15 23.3752 5.29286   1
   0  20  16 70.3068 7.09085   8
   0  20  16 80.9048 7.44935   1
   0  20  17 30.1071 6.10339   8
   0  20  17 26.0458 6.14867   1
   0  20  18 110.894 8.52300   8
   0  20  18 122.604 8.12815   7
   0  20  18 127.915 9.02385   1
   0  20  19 21.4830 6.41359   8
   0  20  19 12.1670 5.56429   7
   0  20  19 15.1970 6.31294   1
   0  20  20 84.9810 8.60450   8
   0  20  20 85.7433 7.55730   7
   0  20  20 90.0343 8.81550   1
   0  20  21 17.3540 7.04607   8
   0  20  21 4.09401 6.09846   7
   0  20  21 3.24455 6.30045   1
   0  20  22 5.70178 7.23853   8
   0  20  22-5.01471 6.19431   7
   0  20  22 5.57645 6.56127   1
   0  20  23 97.5452 10.1616   8
   0  20  23 95.1705 8.05170   7
   0  20  23 104.623 9.66905   1
   0  20  24 152.521 11.4175   8
   0  20  24 114.045 8.83816   7
   0  20  24 133.247 10.4383   1
   0  20  25 1.31399 7.47611   8
   0  20  25-0.44387 5.73061   7
   0  20  25-5.48442 7.29381   1
   0  20  26 15.7958 8.12637   8
   0  20  26 14.4760 6.65958   7
   0  20  26 19.4351 7.65289   1
   0  20  27 20.7970 8.40436   8
   0  20  27 16.1220 6.82759   7
   0  20  27 26.4033 8.18430   1
   0  20  28 9.72184 8.35425   8
   0  20  28 15.9357 6.70909   7
   0  20  28 17.8549 8.34571   1
   0  20  29 10.9098 9.77135   8
   0  20  29 24.7601 7.49519   7
   0  20  29 15.6133 9.17745   1
   0  20  30 850.292 30.6632   8
   0  20  30 938.098 29.3550   1
   0  20  31 74.9640 13.1371   8
   0  20  31 94.7191 12.1165   1
   0  20  32 41.1088 11.3802   8
   0  20  32 29.8676 9.97342   1
   0  20  33 62.5557 12.8841   8
   0  20  33 65.0833 12.5153   4
   0  20  33 87.8907 11.7251   1
   0  20  34 59.1559 12.5435   8
   0  20  34 25.8523 9.93094   1
   0  20  34 56.8442 12.1537   4
   0  22   0 63.4190 5.30723   1
   0  22   0 57.9875 5.28788  10
   0  22   0 68.6187 6.01697   5
   0  22  -1 164.879 7.32034  10
   0  22   1 188.371 7.68781  10
   0  22   1 169.484 8.34787   5
   0  22  -1 175.568 8.38791   5
   0  22   1 165.667 7.79575   1
   0  22  -1 180.943 7.61786   1
   0  22   1 180.088 5.41643   8
   0  22   2 430.199 12.4114  10
   0  22  -2 439.118 12.4900  10
   0  22   2 419.410 10.2693   8
   0  22  -2 392.155 12.9014   5
   0  22   2 426.702 13.0918   1
   0  22  -2 421.838 12.3672   1
   0  22  -3 370.672 11.6182  10
   0  22   3 349.849 11.4242  10
   0  22   3 378.014 9.77622   8
   0  22   3 378.372 12.2362   1
   0  22  -3 358.501 11.1939   1
   0  22  -3 373.142 8.95767   3
   0  22  -3 366.772 12.1490   5
   0  22   4 125.538 5.34596   8
   0  22  -4 117.760 6.27664  14
   0  22  -4 117.064 4.00777   3
   0  22   4 105.022 6.37745  10
   0  22  -4 116.172 6.09458   1
   0  22   4 121.611 7.18236   1
   0  22   5 15.6736 3.45772   8
   0  22  -5 22.7170 3.97085  14
   0  22  -5 20.2822 2.07243   3
   0  22   5 16.4210 4.22645  10
   0  22  -5 19.3255 3.81832   1
   0  22  -6 408.501 11.4476   1
   0  22  -6 404.097 11.4996  14
   0  22   6 399.890 11.2987   8
   0  22  -7 37.4995 3.91246   1
   0  22  -7 34.7821 3.96581  14
   0  22   7 40.4128 4.43883   8
   0  22   8 208.625 8.16379   8
   0  22   9 64.4762 5.38044   8
   0  22   9 71.3776 6.88718   5
   0  22  10 6.20959 4.31336   8
   0  22  10 2.52846 5.28119   5
   0  22  10 0.39273 5.00738   1
   0  22  11 67.4724 6.81285   5
   0  22  11 57.4978 6.24591   1
   0  22  12 10.4699 5.47828   5
   0  22  12 11.0065 5.10715   1
   0  22  13 555.844 18.2885   5
   0  22  13 544.481 17.5258   1
   0  22  14 60.1596 6.65085   8
   0  22  14 67.3047 6.94689   1
   0  22  15 14.2429 5.28356   8
   0  22  15 18.1445 5.56765   7
   0  22  15 19.7814 6.10146   1
   0  22  16 395.698 14.2956   8
   0  22  16 376.949 13.7897   7
   0  22  16 387.962 14.9968   1
   0  22  17 14.7164 5.69636   8
   0  22  17 16.8603 5.71344   7
   0  22  17 26.7078 6.44775   1
   0  22  18 51.4215 7.09974   8
   0  22  18 44.2071 6.65185   7
   0  22  18 43.7318 7.04643   1
   0  22  19 77.6944 8.21134   8
   0  22  19 81.8473 7.49282   7
   0  22  19 87.6690 8.62907   1
   0  22  20 56.6971 8.28754   8
   0  22  20 62.6096 7.33716   7
   0  22  20 49.3902 8.00658   1
   0  22  21 70.1442 8.62184   8
   0  22  21 53.0356 7.27275   7
   0  22  21 57.7976 8.32675   1
   0  22  22 15.6648 7.03583   8
   0  22  22 20.3782 6.46170   7
   0  22  22 20.0525 7.35023   1
   0  22  23 76.0848 9.48188   8
   0  22  23 81.1982 7.79011   7
   0  22  23 92.8776 9.60355   1
   0  22  24 1.27515 7.23577   8
   0  22  24 0.45914 6.06092   7
   0  22  24 3.74904 6.95728   1
   0  22  25 9.33801 7.59341   8
   0  22  25 16.8134 6.73975   7
   0  22  25 10.2782 7.17620   1
   0  22  26 13.2424 8.33428   8
   0  22  26 37.4940 7.15862   7
   0  22  26 17.1672 8.46572   1
   0  22  27 17.4482 8.57557   8
   0  22  27-5.79149 6.98400   7
   0  22  27 6.77899 7.89678   1
   0  22  28 42.4424 10.0701   8
   0  22  28 33.7919 7.22680   7
   0  22  28 44.4792 9.50487   1
   0  22  29 24.4542 10.1492   8
   0  22  29 48.6561 8.21373   7
   0  22  29 44.1810 9.49246   1
   0  22  30 173.030 13.7510   1
   0  22  30 132.941 13.7979   8
   0  22  31 20.9278 9.83566   1
   0  22  31 23.0043 10.8471   8
   0  22  32 41.2618 10.5938   1
   0  22  32 29.1674 11.0956   8
   0  22  33 276.254 17.1379   1
   0  22  33 294.140 19.0275   8
   0  22  33 281.963 18.9892   4
   0  24   0 5201.14 101.119   1
   0  24   0 5061.92 100.593  10
   0  24  -1 2729.73 56.2757   1
   0  24   1 2774.81 56.8057   1
   0  24  -1 2679.87 55.9965  10
   0  24   1 2750.89 56.0824  10
   0  24   2 238.604 7.05647   8
   0  24   2 234.304 9.74989   1
   0  24  -2 239.115 9.27503   1
   0  24  -2 238.965 9.30299  10
   0  24   2 237.492 9.12686  10
   0  24  -2 236.412 7.04769   3
   0  24   3 1344.50 27.2134   8
   0  24  -3 1268.17 26.3030   3
   0  24  -3 1326.82 29.1712   1
   0  24  -3 1305.18 29.3660  10
   0  24   3 1245.27 29.2311  10
   0  24  -4 483.197 13.5112   1
   0  24   4 480.204 12.2488   8
   0  24  -4 471.056 10.7465   3
   0  24   4 473.622 13.8824  10
   0  24  -5 241.699 8.95954   1
   0  24   5 261.104 8.38851   8
   0  24  -5 267.120 6.41464   3
   0  24   5 262.369 9.71855  10
   0  24  -6 814.290 19.3190   1
   0  24   6 793.993 18.8224   8
   0  24   6 777.936 21.7915   5
   0  24   6 790.026 20.1945  10
   0  24   7 21.7023 4.08707   8
   0  24   7 13.4844 5.50126   5
   0  24  -7 20.9445 3.88286   1
   0  24   8 352.376 11.2196   8
   0  24   8 375.531 13.8181   5
   0  24   8 358.536 13.1723   1
   0  24   9 6.17679 4.09910   8
   0  24   9 10.9295 5.39487   5
   0  24   9 2.03503 4.86109   1
   0  24  10 145.188 7.46524   8
   0  24  10 139.377 8.90721   5
   0  24  10 145.206 8.55272   1
   0  24  11 81.1548 7.04511   7
   0  24  11 91.9426 7.99695   5
   0  24  11 79.1766 7.52235   1
   0  24  12 460.472 15.5230   7
   0  24  12 450.889 16.3835   5
   0  24  12 471.876 16.1220   1
   0  24  13 510.392 16.0542   8
   0  24  13 514.636 16.7243   7
   0  24  13 521.578 18.0510   5
   0  24  13 534.101 17.6348   1
   0  24  14 15.9417 5.52318   8
   0  24  14 27.0238 6.20301   7
   0  24  14 19.8537 6.14356   5
   0  24  14 19.4107 5.93082   1
   0  24  15 44.8745 6.70591   8
   0  24  15 42.4186 6.51313   7
   0  24  15 48.7164 7.36258   5
   0  24  15 48.6678 6.89512   1
   0  24  16-0.42919 5.55248   8
   0  24  16-0.84516 5.52286   7
   0  24  16-3.92487 5.68003   5
   0  24  16 8.29475 5.93049   1
   0  24  17 0.45461 5.63412   8
   0  24  17 2.14921 5.64041   7
   0  24  17-0.53526 5.63650   1
   0  24  18 5.28926 6.06525   8
   0  24  18 4.80612 5.60587   7
   0  24  18-3.31363 6.46574   1
   0  24  19 17.2476 6.80782   8
   0  24  19 20.0177 6.40111   7
   0  24  19 9.67839 6.88575   1
   0  24  20 8.54903 6.88566   8
   0  24  20 3.16818 6.05857   7
   0  24  20 15.2681 7.09763   1
   0  24  21 222.927 12.5810   8
   0  24  21 241.383 11.9221   7
   0  24  21 240.148 13.3643   1
   0  24  22 44.8107 8.27947   8
   0  24  22 38.8648 7.35925   7
   0  24  22 36.1059 8.28311   1
   0  24  23 80.9663 9.93512   8
   0  24  23 91.9593 8.58895   7
   0  24  23 103.789 9.98105   1
   0  24  24 148.204 10.1755   7
   0  24  24 129.006 11.3129   1
   0  24  25 71.6890 10.3197   8
   0  24  25 64.9011 8.43727   7
   0  24  25 68.3013 9.62381   1
   0  24  26 13.4188 8.43915   8
   0  24  26 17.9516 7.16332   7
   0  24  26 20.8175 8.23176   1
   0  24  27 8.10525 8.49727   8
   0  24  27 5.56154 6.83291   7
   0  24  27 17.0870 8.14645   1
   0  24  28 199.489 14.7129   8
   0  24  28 203.278 11.7672   7
   0  24  28 223.462 14.4022   1
   0  24  29 16.7672 9.72015   8
   0  24  29 23.8415 7.46787   7
   0  24  29 2.24277 8.93088   1
   0  24  30-1.53105 8.71191   1
   0  24  30-12.4432 10.1656   8
   0  24  31 32.8784 10.0626   1
   0  24  31 69.7836 11.8906   8
   0  24  32 27.1995 9.91975   1
   0  24  32 46.7278 11.6800   4
   0  24  32 50.9190 11.9541   8
   0  24  33 96.3879 12.4872   1
   0  24  33 63.6195 12.2823   4
   0  24  33 93.4210 13.1203   8
   0  26   0 1317.60 30.5693   1
   0  26   0 1324.44 30.0116  10
   0  26  -1 1300.80 29.5787   1
   0  26   1 1239.39 28.9789  10
   0  26  -1 1260.92 29.0953  10
   0  26   2 607.222 18.2852   5
   0  26  -2 615.518 16.8925  10
   0  26   2 615.003 16.8592  10
   0  26  -2 618.918 14.2344   3
   0  26  -2 608.895 16.8960   1
   0  26   2 609.072 14.1031   8
   0  26   3 1150.02 24.6024   8
   0  26  -3 1173.66 27.0995   1
   0  26  -3 1162.97 24.0079   3
   0  26  -3 1200.81 27.2908  10
   0  26   3 1136.89 27.1024  10
   0  26   3 1133.26 28.6989   5
   0  26   4 29.0951 3.60257   8
   0  26   4 24.2179 5.60910   5
   0  26  -4 27.6929 4.73595   1
   0  26   4 31.1985 4.88823  10
   0  26  -4 27.0034 2.67707   3
   0  26   5 12.4548 3.60169   8
   0  26   5 8.72413 5.04700   5
   0  26  -5 11.9191 4.14581   1
   0  26   5 4.78691 4.43160  10
   0  26  -5 10.0253 2.05194   3
   0  26   6 755.553 21.5956   1
   0  26  -6 801.519 19.6787   1
   0  26   6 791.753 18.9098   8
   0  26   6 787.787 22.3710   5
   0  26   6 816.484 20.5545  10
   0  26   7 188.825 9.71514   1
   0  26  -7 201.929 8.02577   1
   0  26   7 192.711 7.80458   8
   0  26   7 215.706 10.4645   5
   0  26   7 216.370 9.13058  10
   0  26   8 5.91745 5.15277   5
   0  26   8 3.81675 4.02983   8
   0  26   8 5.05832 5.03392   1
   0  26   9 57.8396 7.01061   5
   0  26   9 59.0556 5.55824   8
   0  26   9 70.3647 6.87314   1
   0  26  10 702.825 21.4985   5
   0  26  10 720.828 21.1223   1
   0  26  11 23.0697 5.92370   5
   0  26  11 14.8911 5.74553   7
   0  26  11 12.6366 5.82162   1
   0  26  12 101.632 8.61217   5
   0  26  12 109.313 8.02090   7
   0  26  12 95.3536 8.20681   1
   0  26  13 24.3338 5.62355   8
   0  26  13 26.2645 6.99063   5
   0  26  13 27.8703 6.19101   7
   0  26  13 16.5019 5.87052   1
   0  26  14 176.240 9.29030   8
   0  26  14 171.373 11.2495   5
   0  26  14 160.160 9.97810   7
   0  26  14 198.919 11.1570   1
   0  26  15 448.413 15.3609   8
   0  26  15 419.708 17.0271   5
   0  26  15 403.290 15.1250   7
   0  26  15 437.960 16.5745   1
   0  26  16 37.1822 6.80318   8
   0  26  16 42.1318 7.80647   5
   0  26  16 52.1954 6.84141   7
   0  26  16 28.6230 6.87721   1
   0  26  17 16.6728 6.27060   8
   0  26  17 5.50765 6.87209   5
   0  26  17 9.66172 6.07528   7
   0  26  17 1.13519 6.54586   1
   0  26  18 31.7971 7.29723   8
   0  26  18 24.6226 7.59740   5
   0  26  18 34.5439 7.10430   7
   0  26  18 34.5097 7.65140   1
   0  26  19 255.773 12.8179   8
   0  26  19 247.637 13.8789   5
   0  26  19 234.944 13.2028   1
   0  26  19 233.618 12.0672   7
   0  26  20 137.499 9.95679   7
   0  26  20 147.591 11.1157   1
   0  26  20 151.964 10.8183   8
   0  26  21 133.267 9.77729   7
   0  26  21 143.587 11.6476   1
   0  26  21 140.869 10.7582   8
   0  26  22 391.214 15.5031   7
   0  26  22 383.329 17.3136   1
   0  26  22 370.422 16.6038   8
   0  26  23 4.01969 6.63285   7
   0  26  23-0.67440 7.83579   1
   0  26  23 2.50750 7.82115   8
   0  26  24 218.123 12.1252   7
   0  26  24 245.165 14.4958   1
   0  26  24 223.704 13.7224   8
   0  26  25 188.997 11.6740   7
   0  26  25 153.479 12.8003   1
   0  26  25 187.144 13.4449   8
   0  26  26 17.2750 7.36006   7
   0  26  26-0.72937 8.12115   1
   0  26  26-11.4399 9.05761   8
   0  26  27 21.7193 7.78676   7
   0  26  27 14.9429 8.71087   1
   0  26  27 23.1111 9.28811   8
   0  26  28 91.0640 9.63947   7
   0  26  28 85.0106 11.5364   1
   0  26  28 82.2559 11.5073   8
   0  26  29 24.8852 8.05381   7
   0  26  29 18.8212 9.34967   1
   0  26  29 19.3718 9.92118   8
   0  26  30 67.3245 11.2943   1
   0  26  30 62.8548 11.7011   8
   0  26  31 55.7136 10.8897   1
   0  26  31 60.0246 11.8235   8
   0  26  32 14.8086 10.5073   4
   0  26  32 9.01332 10.2600   8
   0  26  32 20.0748 10.1111   1
   0  28   0 668.178 19.4229   5
   0  28   0 668.722 18.0510  10
   0  28  -1 87.0352 7.06739   5
   0  28   1 78.2196 7.17060   5
   0  28  -1 72.3209 2.50670   4
   0  28  -1 86.8399 6.34363  10
   0  28   1 82.9276 6.27430  10
   0  28  -2 478.284 11.8101   3
   0  28  -2 481.527 14.5890  10
   0  28   2 464.597 14.3343  10
   0  28   2 488.435 16.1349   5
   0  28  -2 448.132 15.2679   5
   0  28  -3 44.5017 6.36849   5
   0  28   3 55.8712 6.81725   5
   0  28   3 44.3965 5.80871  10
   0  28  -3 48.1522 5.81075  10
   0  28  -3 47.9307 3.57275   3
   0  28   3 47.7871 3.99706   8
   0  28  -3 36.3765 5.42360   1
   0  28   4 21.9416 3.58551   8
   0  28   4 19.2477 5.67001   5
   0  28   4 21.2542 5.25836   1
   0  28  -4 16.7197 4.50791   1
   0  28  -4 16.8843 2.61325   3
   0  28   4 19.4786 4.72777  10
   0  28   5 94.0378 5.33815   8
   0  28   5 106.536 8.22821   5
   0  28  -5 89.1942 6.30400   1
   0  28   5 110.920 7.72713   1
   0  28  -5 91.8162 3.59927   3
   0  28   5 98.7583 6.81659  10
   0  28   6 208.323 10.2703   1
   0  28  -6 184.901 8.25789   1
   0  28   6 183.725 10.1949   5
   0  28   6 177.818 7.42502   8
   0  28   6 178.193 8.67504  10
   0  28   7 69.4911 7.06531   1
   0  28  -7 73.3015 5.84058   1
   0  28   7 77.4142 5.72291   8
   0  28   7 74.9916 7.87051   5
   0  28   8 1469.75 32.3812   8
   0  28   8 1461.44 36.2938   5
   0  28   8 1449.04 35.6235   1
   0  28   9 368.105 12.0567   8
   0  28   9 385.514 15.1651   5
   0  28   9 372.034 14.6445   1
   0  28  10-2.07676 5.93928   5
   0  28  10 1.45057 5.15452   1
   0  28  11 56.7495 7.68035   5
   0  28  11 77.3934 7.90565   1
   0  28  12 108.115 8.89626   5
   0  28  12 88.2023 8.27737   1
   0  28  13 154.502 8.98513   8
   0  28  13 175.594 10.3929   7
   0  28  13 170.270 10.9937   5
   0  28  13 172.865 10.7351   1
   0  28  14 19.7388 5.74949   8
   0  28  14 27.9997 6.29368   7
   0  28  14 25.2669 7.26404   5
   0  28  14 27.4386 7.09968   1
   0  28  15 57.4970 7.16224   8
   0  28  15 47.9854 7.40767   7
   0  28  15 43.6371 7.75582   5
   0  28  15 61.1107 8.08358   1
   0  28  16 559.431 18.2797   8
   0  28  16 581.128 19.2797   7
   0  28  16 550.919 20.6362   5
   0  28  16 579.041 20.4377   1
   0  28  17 434.105 16.0712   8
   0  28  17 435.855 16.4096   7
   0  28  17 416.230 17.9144   5
   0  28  17 435.443 17.6546   1
   0  28  18 66.1332 8.29066   8
   0  28  18 71.7001 8.12494   7
   0  28  18 63.1041 9.21455   5
   0  28  18 74.1850 9.05119   1
   0  28  19 7.33426 6.84704   8
   0  28  19 2.01817 6.71295   7
   0  28  19 0.68481 7.83407   5
   0  28  19 3.17984 7.25626   1
   0  28  20 71.0746 9.17736   8
   0  28  20 79.2390 9.02261   7
   0  28  20 80.3951 10.2779   5
   0  28  20 62.1283 9.52931   1
   0  28  21 182.254 12.1665   8
   0  28  21 193.037 11.4363   7
   0  28  21 177.225 13.3297   5
   0  28  21 190.189 12.7617   1
   0  28  22 41.2562 8.65663   8
   0  28  22 29.8836 7.68684   7
   0  28  22 39.6577 9.08508   5
   0  28  22 27.6134 8.32642   1
   0  28  23 112.421 10.8158   8
   0  28  23 124.188 10.1149   7
   0  28  23 117.021 11.9291   5
   0  28  23 112.763 11.4076   1
   0  28  24 87.6868 10.7264   8
   0  28  24 72.5117 8.97689   7
   0  28  24 86.4090 11.3439   5
   0  28  24 83.6648 10.3578   1
   0  28  25 4.85592 8.32438   8
   0  28  25 8.69787 7.26224   7
   0  28  25 15.4981 9.30774   5
   0  28  25 5.97017 7.73705   1
   0  28  26 20.2547 8.88677   8
   0  28  26 14.2881 7.17085   7
   0  28  26 11.7463 8.91968   5
   0  28  26 0.76487 7.93119   1
   0  28  27 146.966 13.5850   8
   0  28  27 178.695 14.2188   1
   0  28  27 174.303 11.5502   7
   0  28  28 13.3343 10.3787   8
   0  28  28 12.8258 9.75912   1
   0  28  28 19.6168 8.30000   7
   0  28  29-10.5968 10.4807   8
   0  28  29 3.28150 9.70101   1
   0  28  29-7.91235 8.12469   7
   0  28  30 14.2588 9.64719   1
   0  28  30 5.92485 10.4915   8
   0  28  31-2.70376 10.4990   4
   0  28  31 16.2599 10.6779   1
   0  28  31 10.5362 10.8089   8
   0  30   0 860.205 23.2525   5
   0  30   0 808.313 16.6780   4
   0  30   1 31.6994 5.66199   1
   0  30  -1 21.9574 6.15191   5
   0  30   1 36.8935 6.51900   5
   0  30   2 572.415 17.6871   1
   0  30   2 589.908 18.5485   5
   0  30  -2 571.888 18.0768   5
   0  30  -2 576.889 13.8883   3
   0  30   3 45.2043 6.89593   5
   0  30  -3 26.8185 3.26289   3
   0  30   3 35.9858 3.76072   8
   0  30   3 34.0124 5.62091   1
   0  30   4 21.2074 5.57464   1
   0  30  -4 24.9760 2.83781   3
   0  30   4 26.2105 3.70263   8
   0  30   4 31.1646 6.40876   5
   0  30  -5 10.3154 4.48896   1
   0  30   5 15.7908 5.53529   1
   0  30   5 4.26388 3.53060   8
   0  30  -5 11.4071 2.26961   3
   0  30   5-1.45230 5.87962   5
   0  30   6 8.60589 5.50097   1
   0  30  -6 1.82029 4.20819   1
   0  30   6 12.8051 4.12130   8
   0  30   6 9.92808 6.11232   5
   0  30   7 660.581 20.4253   1
   0  30  -7 708.826 18.1366   1
   0  30   7 655.571 17.2086   8
   0  30   7 657.651 21.0868   5
   0  30   8 185.316 8.10266   8
   0  30   8 172.741 10.6297   5
   0  30   8 179.404 10.4725   1
   0  30   9 43.0518 7.08606   5
   0  30   9 36.9357 6.52572   1
   0  30  10 11.0770 6.18468   5
   0  30  10 1.03079 5.77125   1
   0  30  11 1.71081 6.27867   5
   0  30  11-0.53149 5.80158   1
   0  30  12 10.5949 5.37813   8
   0  30  12 12.9104 6.84010   5
   0  30  12 17.5480 6.61529   1
   0  30  13 3.01880 5.32451   8
   0  30  13 4.22991 6.71003   5
   0  30  13 7.34341 6.59710   1
   0  30  14 123.015 8.23110   8
   0  30  14 98.2415 9.73632   5
   0  30  14 118.745 10.1951   1
[truncated: 47,721,041 more chars]
